# Supplementary material for: Causal relationship between kidney stones and gut microbiota contributes to the gut-kidney axis: a two-sample Mendelian randomization study
Source: Front Microbiol. 2023 Jul 12;14:1204311. doi: 10.3389/fmicb.2023.1204311 (PMC10368867; doi:10.3389/fmicb.2023.1204311)
Supplement: Supplementary file 1 [file Data_Sheet_1.ZIP]

Archive with 10 entries (9 files):
- Suppl.Image&Table/
- Suppl.Image&Table/Figure S1.tif
- Suppl.Image&Table/Figure S2.tif
- Suppl.Image&Table/Figure S3.tif
- Suppl.Image&Table/Figure S4.tif
- Suppl.Image&Table/Table S1-S6.docx
- Suppl.Image&Table/Table S10.csv
- Suppl.Image&Table/Table S7.csv
- Suppl.Image&Table/Table S8.csv
- Suppl.Image&Table/Table S9.csv
