# Supplementary material for: Causal relationship between kidney stones and gut microbiota contributes to the gut-kidney axis: a two-sample Mendelian randomization study
Source: Front Microbiol. 2023 Jul 12;14:1204311. doi: 10.3389/fmicb.2023.1204311 (PMC10368867; doi:10.3389/fmicb.2023.1204311)
Supplement: Supplementary file 1 [file Data_Sheet_1.ZIP › Suppl.Image&Table/Table S10.csv]

	SRR2970844	SRR2970834	SRR2970833	SRR2970832	SRR2970831	SRR2970830	SRR2970827	SRR2970826	SRR2970909	SRR2970902	SRR2970901	SRR2970872	SRR2970870	SRR2970846	SRR2970822	SRR5446064	SRR5446065	SRR5446066	SRR5446067	SRR5446068	SRR5446069	SRR5446070	SRR5446071	SRR5446072	SRR5446073	SRR5446074	SRR5446075	SRR5446076	SRR6301749	SRR6301750	SRR6301747	SRR6301831	SRR6301803	SRR6301804	SRR6301797	SRR6301798	SRR6301795	SRR6301796	SRR6301801	SRR6301802	SRR6301799	SRR6301800	SRR6301814	SRR6301813	SRR6301806	SRR6301805	SRR6301808	SRR6301807	SRR6301810
SRR2970617	0.0018673315227822	-0.00381560201214884	0.000964404874524177	0.436401528661533	0.354345115586555	-0.00359884131181512	0.488838256166132	0.400749356560162	-0.00515210868971218	0.000401099840869501	-0.000609180052972431	-0.00207584372498602	0.00132633388930403	0.000449117689218491	0.49521950747354	-0.00363655051984748	-0.00351919648114611	-0.00421236128106791	-0.00547205735397553	-0.0028532531021203	-0.00404680861166036	-0.00468869356814653	-0.00744580783992304	-0.00494064062938389	-0.00549897083598573	-0.00554444796390413	-0.00484392746533678	-0.00552642650120167	-0.00650039825322562	-0.010649431559821	-0.00519840841053189	-0.00697835255225168	-0.00916099464101199	-0.0108850749852222	-0.00738448556280964	-0.00825959085880799	-0.00839105194539549	-0.00955887786705942	-0.00651788787840047	-0.0077121214841317	-0.00969136527167264	-0.0122744029993023	-0.0109758868278759	-0.00961544592720682	-0.00887918377772515	-0.0098256187960414	-0.00540087503663482	-0.00646980258830577	-0.00944141266032889
SRR2970618	-0.00592404584988016	-0.00388070070946643	-0.00567421360197375	0.359637889428596	0.293159759174513	-0.00915229675943187	0.406355497748131	0.309742366872844	-0.00574190843604446	-0.00640003625768496	-0.00462259777287475	-0.00495338127747726	-0.00608226338731339	-0.00761076033728406	0.318529591742187	-0.00492239764695998	-0.00468763488156382	-0.00571581828368354	-0.00730292467980478	-0.00395031053397753	-0.00545786300381879	-0.00627296253475897	-0.0106116697280809	-0.00660685782263867	-0.00735254254434752	-0.00749069416877469	-0.00648945151030155	-0.00746025537794309	-0.00858984743138926	-0.0141344143098743	-0.00695315159410875	-0.00907869630177627	-0.0123400994237955	-0.0145663956050381	-0.00976834785019063	-0.010876195223946	-0.0111362226753089	-0.0127260057648622	-0.00860113360333185	-0.0104115671483978	-0.0129470588997152	-0.0163015638124748	-0.0145905598814387	-0.0129666736610362	-0.0121664422388062	-0.0130185945957052	-0.00742103136983459	-0.00850109586527924	-0.0129338675413244
SRR2970615	-0.00257815580568613	-0.0039306077335181	-0.0022388852611812	0.344914879457277	0.272632253512522	0.00538565294292422	0.419269892599868	0.433448224128051	-0.00539719215838857	-0.00385230455825723	-0.00233089947595402	0.000485867519777812	-0.00275478048563564	-0.00361925020183505	0.274359989576166	-0.0038457102196609	-0.00368435920316322	-0.00446656846873873	-0.00574366049293142	-0.00307656715765894	-0.00429394803787747	-0.00493047201479978	-0.00835976821722503	-0.00519209892315642	-0.00577436643616323	-0.00587402996542029	-0.00512444500838719	-0.00584712572040519	-0.00677435218609644	-0.0110714946513585	-0.00546232078362158	-0.00715266444615258	-0.00961568031259878	-0.0113448088888192	-0.00762748988969901	-0.00853817512817855	-0.00875889300917403	-0.00992420742073031	-0.00673753297019918	-0.00813740871679993	-0.0100799967885526	-0.0127484219132024	-0.0114685979257121	-0.0101046997531013	-0.00929909004020382	-0.0102348539140283	-0.00554658899568213	-0.00667688505470543	-0.00992431065478662
SRR2970614	-0.00402060046279484	-0.00414320953073609	-0.00372769155164731	0.476653298714114	0.327320449830847	-0.00743048505339134	0.600108523997686	0.594990652729256	-0.00643946837781378	-0.00453757002225078	-0.00503693645427146	-0.00521562509383758	-0.00306409104818076	-0.00533528332651587	0.429914682481995	-0.00418414383194593	-0.00399563641855436	-0.00487963698376568	-0.00622024917956908	-0.00337057467651036	-0.00464526691759631	-0.00534464706117208	-0.00893142138320565	-0.00563807349749767	-0.00626378135912869	-0.00637523239597444	-0.00553973945812844	-0.00635426251706052	-0.00734049489458185	-0.0119792983792574	-0.00591125211504636	-0.00783959074766944	-0.0105464892418762	-0.0124272883330111	-0.00811214644887408	-0.00931458182946417	-0.00951633417033043	-0.0107943937656194	-0.00731705674814278	-0.00892230599869652	-0.0111051258408789	-0.0138728040137812	-0.0123639386675273	-0.0111073410672364	-0.0103875508137146	-0.0110582216147694	-0.00575280738798035	-0.00721805477257947	-0.0107771516753703
SRR2970819	-0.00560929642628052	-0.00255286621114934	-0.00466075469592615	0.0660089136214805	0.179053169407838	-0.00594665741327262	0.143473893208348	0.209257248791651	-0.00372617535423262	-0.00542353381440829	-0.00385440706908451	-0.00375102397536894	-0.00532366095729921	-0.00604890521638437	0.0892552138298437	-0.00258953838892778	-0.0024611742824797	-0.00300502636197	-0.00384292750576517	-0.00208405618210527	-0.0028742108564826	-0.00328935953631687	-0.00561128275840613	-0.00347245508575786	-0.00385322142625229	-0.00394353123043451	-0.0034238542942779	-0.00392319142146153	-0.00442305238385884	-0.00738402625688116	-0.0036091069482779	-0.00475251509964431	-0.00640490048273292	-0.00758335290516597	-0.00517125967325101	-0.00547290385906292	-0.00570400605069036	-0.00671660586800253	-0.00446834249186096	-0.00550215086212301	-0.00679406217494948	-0.00856798676170694	-0.00767388982367301	-0.00661401189646347	-0.00632666009333722	-0.00688053785742726	-0.00394379584550354	-0.00427453238016658	-0.00679877324113901
SRR2970818	-0.00317519884301023	-0.00396572390475904	-0.00249007247788096	0.4126793193827	0.372973240117705	-0.00487606992268771	0.445024031448675	0.374783636551966	-0.00480325636401763	-0.002730085476695	-0.00328539500007101	-0.00330026005981285	-0.00294635561004154	-0.0041257848266966	0.55590216871723	-0.00406378138996692	-0.00385604635070148	-0.00471581071455606	-0.00602881298543046	-0.00327617135353008	-0.00450839787039244	-0.00517149741798188	-0.00878606261479563	-0.00543143026101844	-0.00606609903182385	-0.00618420146226638	-0.00537966120952627	-0.00616068475892846	-0.0070014247631739	-0.0105192172356123	-0.00567209110280505	-0.00746253888101779	-0.00991284262818578	-0.0111384862967795	-0.00742244411908626	-0.00877214045873441	-0.00915915285144308	-0.0102597601063095	-0.00702983228342181	-0.00842560589599007	-0.0103567178556194	-0.0133868514666081	-0.0118637022611002	-0.00995535751084211	-0.00920308760994073	-0.0106800174466142	-0.00569051058280719	-0.00680568950633459	-0.0102791111145153
SRR2970817	-0.00535609715536939	-0.002309255754546	-0.00421720096148129	0.157413010985651	0.0874294528705881	-0.00560919019841231	0.0972502782078511	0.106818260341535	-0.00367995551313111	-0.00445931584598652	-0.00236516444572945	-0.00332472984903343	-0.00473549540346827	-0.00585871028517903	0.124407226828191	-0.00258252184861418	-0.00245569474184763	-0.00300026057610644	-0.00383977232937796	-0.00208752127034162	-0.00286985388820616	-0.00329055645283211	-0.00560820141384069	-0.00347080282142406	-0.00386472966094163	-0.00393752309898542	-0.0034256338141303	-0.00391773708215562	-0.00432561619097868	-0.00734363245785507	-0.00363472154593458	-0.00480598838638741	-0.00642346843712046	-0.00759050568056218	-0.00495822333729127	-0.00568570497356348	-0.00582536351017856	-0.00659672509141454	-0.00448134659238649	-0.00544594195561433	-0.00678432186215006	-0.00849660287127517	-0.00751505110473253	-0.00654153217466437	-0.00637520897265961	-0.00681469265619693	-0.00348655686171165	-0.00405830706871244	-0.00668057213030514
SRR2970814	-0.00361021818257362	-0.000661932073495665	-0.00342470757356661	0.231847574243854	0.0739191397610375	-0.00524604402647422	0.0675971067622162	0.079958537961152	-0.00170865988830708	-0.00274139442601738	0.00366834898392863	-0.00171641134698536	-0.00366583882406069	-0.00518459669048462	0.0990185595829371	-0.00254907240183522	-0.00242174798552049	-0.00295832747010831	-0.00378555904135069	-0.00205327981555222	-0.00282903776031227	-0.00324584288785293	-0.00552077991424323	-0.0034157575133287	-0.00380719591290801	-0.00388223258158966	-0.00337244908750806	-0.00386483094449788	-0.00414550350833058	-0.00719088671776475	-0.00356569717229095	-0.00464672400123144	-0.00597363720059168	-0.00744536923884043	-0.00484013689656588	-0.00529361795821936	-0.00570201102279508	-0.00642709377365312	-0.00437912441135671	-0.00529977232720531	-0.0066182400469784	-0.00836107076030415	-0.00732477777995919	-0.0064293819103744	-0.00617803032851898	-0.00662580820685805	-0.00305187917065598	-0.00365462604350704	-0.00649467816708063
SRR2970608	-0.00260696060379095	-0.00408449581818349	-0.00257790035695682	0.440034681124238	0.359228580387431	-0.00620603542157003	0.502956488065593	0.401676261881144	-0.00589252472029015	-0.0031004580797178	-0.00369250872555863	-0.00393660561777895	-0.00263564967227127	-0.00379127346137972	0.50913591840815	-0.00356011147106799	-0.00353018439909972	-0.00417983502708576	-0.00546092282268638	-0.00285518571364477	-0.00405503164885884	-0.00471067586101621	-0.00747001598149807	-0.00492655856373815	-0.00550394935332037	-0.00554398793203904	-0.00484194587631539	-0.00552320733846534	-0.00652955503644183	-0.0105103909016973	-0.00520589871938788	-0.00696676256245596	-0.00903764417355308	-0.0107861105376119	-0.00719862756533654	-0.00829487435411861	-0.00839901281542622	-0.00948828938828332	-0.00652373914322497	-0.00758610324238127	-0.00964680316279975	-0.012257879119368	-0.0109326233827167	-0.00951962406582622	-0.00873465879431575	-0.00972954736080018	-0.00498532790721965	-0.00642683536057915	-0.00929720508529019
SRR2970813	-0.00411396263130242	-0.00359666465922226	-0.00313536482081272	0.42548705929449	0.34941365456285	-0.00583776855326256	0.46462854270598	0.356615076447917	-0.00311490819846581	-0.003251257903773	0.00172825419186577	-0.00279846474438536	-0.00258687476011858	-0.00461818198341899	0.366545385913646	-0.00506919750232093	-0.00482140700758295	-0.00588737199320383	-0.00753237705964878	-0.00409066799099231	-0.00562714605696771	-0.00645784614263527	-0.010958626552044	-0.00680969555513723	-0.00758305374196524	-0.00771898044222085	-0.00671205679482329	-0.00768058305147699	-0.00861645629218912	-0.011901167445976	-0.00700317074792839	-0.00918832176997713	-0.0121922117370084	-0.0129942771966152	-0.00822054712820271	-0.010796290149046	-0.0113934625156557	-0.0126257154064478	-0.00873011632893877	-0.010533495291388	-0.0126656381502862	-0.0166637621676809	-0.0146267798553411	-0.0109941563296123	-0.0112602450822795	-0.0132247843725375	-0.00683978785615161	-0.00820274327232312	-0.0131613066970487
SRR2970785	-0.00677176570906256	-0.00458209777268539	-0.00462422591254675	0.277404739946634	0.377431172145465	-0.00526558458626176	0.390061058355955	0.373204519405895	-0.00391833569032084	-0.00461881930397092	0.0171419534214004	-0.000303062890436379	-0.00146385565864982	-0.00580129062370904	0.334082837187535	-0.00489837047676824	-0.00465919651999626	-0.00568531021452082	-0.0072658835237448	-0.00394668182358629	-0.00543674039098051	-0.00623681358099555	-0.0106231531709732	-0.00657634164009026	-0.00731805437057703	-0.0072751141738845	-0.00647777970311156	-0.0074211171941694	-0.00801842766735336	-0.0105042842514339	-0.00678275599571238	-0.00886048471841923	-0.0112001177327197	-0.011681685574994	-0.00726870554782576	-0.0102808648434885	-0.010882546545381	-0.0116652308127085	-0.00843023085529246	-0.00968905589339709	-0.0114230556581516	-0.01577032029089	-0.0137795301686993	-0.0106320256454087	-0.0100136413077407	-0.012384632478709	-0.00534388020215798	-0.00722782749410346	-0.0122311494505114
SRR2970784	-0.00372216300929721	-0.00305656473428744	-0.00364896662329406	0.174389677482125	0.149862495018394	-0.00490734530036607	0.201990057561857	0.163731530206798	-0.00294037653097631	-0.00223589619991467	0.00216912363181996	0.0029210467633702	-0.00154463428474584	-0.00393347521377257	0.22432026831368	-0.00366369655756606	-0.00346613485671907	-0.00424747405855958	-0.00543296290917736	-0.00294669520968442	-0.0040634286487127	-0.00465797259378427	-0.00794553647121442	-0.00486236814088969	-0.00545732909715505	-0.0055718166571018	-0.00485249564687797	-0.00555512941927695	-0.00614166019889192	-0.00859016543768202	-0.00486437897539391	-0.00618006486818376	-0.00781046810226828	-0.00883829954825204	-0.00621930688629626	-0.00743335990565588	-0.00814652207048801	-0.00873841546784829	-0.00596813128004235	-0.00682866855313718	-0.00833103809651672	-0.0118081439190636	-0.0104374817891646	-0.00788338914533481	-0.00665958246238859	-0.00889373373301927	-0.0038293707295928	-0.0055606963839596	-0.0083089719958651
SRR2970736	-0.00496533565606545	-0.00279259095709626	-0.00360403877008873	0.0877894255009998	0.213678322255433	-0.00528198788762094	0.0555893794527331	0.0722635280290536	-0.00309033629468952	-0.00408626609968844	0.00546204556468747	-0.00152343136649895	-0.00352545994142893	-0.00557149043592058	0.0668027964132366	-0.00323335367126134	-0.00307298244922505	-0.00375601240663211	-0.00480679688542175	-0.00261244891898826	-0.00359297917119123	-0.00411601018586213	-0.00702173862119154	-0.00434434624770789	-0.00483789908274056	-0.00491264703927307	-0.00428682396657326	-0.00490305541357851	-0.00531378634468067	-0.00769404721768112	-0.00449951516504562	-0.0058813170535526	-0.00786060426485367	-0.00843198956970656	-0.00524309276051616	-0.00689934958827166	-0.0072654535169768	-0.00800479783252339	-0.00546554702347882	-0.00670400172973273	-0.00792190785369079	-0.00969077142265134	-0.0092750122652376	-0.00770652952276955	-0.00720794377529347	-0.00840223855745189	-0.0040298252625245	-0.00510282056595462	-0.00825731275843429
SRR2970670	-0.00133454140391787	-0.00430424768902801	-0.00130470173368819	0.460804897572435	0.391003936773125	-0.00501266229241009	0.549002686624103	0.319521430290301	-0.00552709081367363	-0.00249758428208721	-0.00256407419692491	-0.00325749517908117	-0.00155645400290793	-0.00250849326760322	0.516220851514299	-0.00391706822906385	-0.00374431556025887	-0.00456648549726417	-0.00585552789875122	-0.00311841639180347	-0.00435816110941518	-0.00500752378634628	-0.00840045343547249	-0.00528206980823981	-0.00588192073794784	-0.00598986958672197	-0.00520716561669872	-0.00596294145564015	-0.00665707050277455	-0.0098365840201502	-0.00513009710697104	-0.00721146265346411	-0.0083824031331018	-0.0102832644045899	-0.00613486371838239	-0.00809066390480315	-0.00877085086067435	-0.00942330576163451	-0.00672239426065112	-0.0070747018223336	-0.00973147597638259	-0.0124628853981574	-0.0106166069845801	-0.00896290592347827	-0.00835420923269086	-0.00939042057866491	-0.00269570155990427	-0.00611263332945453	-0.00865657562872376
SRR2970638	0.000377954916436373	-0.00317050999483835	-0.00256030852609673	0.260028569804653	0.282394127503145	-0.00321033680149796	0.320145975527115	0.225500902690371	-0.00441174989181953	-0.00357918642546938	-0.00282558721929564	-0.00214873868571385	-2.37493387601165e-07	-0.00316565748272588	0.258202983655214	-0.0031991057266401	-0.00308000246607935	-0.0036899093628171	-0.00474362968052163	-0.00241781431827545	-0.00351463799992256	-0.00410642035892683	-0.00676001402630152	-0.00429936979456468	-0.00473544523439099	-0.00485531926953477	-0.00409083074465027	-0.00484143930137737	-0.00568266690808801	-0.0091793715038679	-0.00459979655159016	-0.00606690951817446	-0.00799822367281438	-0.00955340762220415	-0.00661062138855502	-0.00701640673068308	-0.00734317217758357	-0.00843779998455078	-0.00568978442913442	-0.00686373684136044	-0.0084906096635313	-0.0107705274961653	-0.00966084606571405	-0.00850366131866231	-0.00775976952637205	-0.00863895993843795	-0.00486427313562906	-0.00559119172564896	-0.00822443385145771
SRR2970631	-0.00254692607119458	-0.00356658673166197	-0.00194306240082516	0.138360110800691	0.130545630786453	-0.0055118238633736	0.169207521030598	0.125831284952813	-0.005036167678002	-0.00290360922182685	-0.000151258420614285	-0.00297809115619319	-0.00206408518346214	-0.00322010988060056	0.157026522580223	-0.00320527080772346	-0.00311510623290828	-0.00375885011522421	-0.00483597891540997	-0.00263290076117843	-0.0036311720843743	-0.0041768664188332	-0.00707912317415208	-0.00436375475840068	-0.0048870004603775	-0.00496046300679136	-0.00430929601771937	-0.00495102785897564	-0.00572733462848526	-0.0095388426485196	-0.00457376229042957	-0.00596949930072229	-0.00829750767431203	-0.00975776193622194	-0.00659031830336031	-0.00707818792177655	-0.00741595989522124	-0.00844452563914625	-0.00561543847464977	-0.0070581400988358	-0.00864472118352446	-0.01087579370491	-0.00973310461509084	-0.00865618361563256	-0.00813125449403002	-0.00870645372381006	-0.00507006634883842	-0.00569977038237385	-0.00862807131476465
SRR2970630	0.00393082328445955	0.0013955365958773	0.0500772614550931	-0.00452742882804635	-0.00370027291874241	0.00561833585614664	-0.00462630714658323	-0.00436909886839097	0.00205003918316978	0.00467979495047355	0.00283410686631377	0.00399720308089556	0.0011745634133276	0.00567449391857311	-0.00371742751595891	-0.000502953671540243	-0.00110491181945125	0.000350909623986897	5.52998834545589e-05	0.0021975438627117	0.0145641120052038	-0.00078053698368944	-0.00154519260592536	0.00349976869300167	0.00609532272799503	0.00414069873918425	-0.000249513065083485	0.00227281108725074	0.0866047995938107	-0.00286244282493592	0.00659903814557284	-0.00193488043407744	0.0055146830602831	0.000588332318393167	0.00273387827410084	-0.0019882395691713	-0.00196035819215257	-0.000201440579112717	-0.00149282452506877	-0.00231179386615393	-0.00281311605417169	0.00234454198296044	-0.00271376522452412	-0.00198488582745053	-0.00044446584522085	-0.00196601346226855	1.60547191946567e-05	0.0101211474338465	-0.00267388750872272
SRR2970629	0.00216175526530829	-0.00418784706022355	0.00184993007051578	0.413961888451103	0.343675707418773	-0.0043085670456573	0.483554540932606	0.289524941005141	-0.00552422100646239	1.38389733250239e-05	-0.00136209896191405	-0.00265450095000425	0.000403990355020943	0.000514803999211209	0.463352252562001	-0.00390509894835999	-0.00377155040582748	-0.00457669189860701	-0.00587087237551924	-0.00308951961813255	-0.00429063565833153	-0.0050357316578527	-0.00786330900710732	-0.00526150789178138	-0.00563836214914704	-0.0059476506767338	-0.00517534138410886	-0.00593968921661303	-0.00697813058857723	-0.0113207590955702	-0.00556421283273559	-0.00743232558348182	-0.00981151794997574	-0.0117145146518518	-0.00777561346802759	-0.00874424240516438	-0.00899244802879234	-0.0102578419653153	-0.00697046730934571	-0.0082373514271769	-0.0104837115741851	-0.0131303228967132	-0.0116614146132003	-0.0103806497356912	-0.00970628636479905	-0.0104310419250968	-0.00558199079345924	-0.00686853788977582	-0.0101266742923618
SRR2970624	-0.00412984050877104	-0.00158721114175638	-0.00383248269171672	0.208822840511058	0.0875742537473689	-0.00604085871792224	0.0833270305303899	0.0808939587888455	-0.00294611198791543	-0.00369087435659521	-0.0036340322840398	-0.00343035315505873	-0.00471772111673474	-0.00568052327476795	0.0785135473802477	-0.00285368706228236	-0.00271411862830381	-0.00330909600414781	-0.00423418432009627	-0.00228732478787744	-0.00315616807380777	-0.0036325678313985	-0.00607920162812963	-0.00382575700605131	-0.00425203787347366	-0.00433645938710982	-0.00375609478267115	-0.00431930837067146	-0.00499573911572931	-0.00832260202897162	-0.00404783110678529	-0.00536829633527933	-0.00723780778253449	-0.00854291806306087	-0.00571690984178895	-0.00631044833928644	-0.00648287244351135	-0.00742004061418822	-0.00501293686007963	-0.00613684975623824	-0.00756783486180829	-0.00947363789190426	-0.00851286764745402	-0.00762582103981091	-0.00712629520741418	-0.00765242578093693	-0.00431447559947713	-0.0049744510782123	-0.00750506247697364
SRR2970607	0.000924082915577723	-0.00257921990756092	0.0013440222618853	0.660236082984566	0.246455743313142	-0.00419071494586246	0.349763808139968	0.33097256736389	-0.00484583857227817	0.000928087988692844	-0.00142254097569599	-0.00318777377242551	-0.000443606851753344	-0.00136821681505517	0.323416627010046	-0.00356364304088293	-0.00345446375399063	-0.00417540523360596	-0.00538000225916523	-0.00292814123019614	-0.0040320137776531	-0.00463150555461289	-0.00781223186265699	-0.00485664969828807	-0.0054367782090045	-0.00552388038565543	-0.00480230918155277	-0.00549849089934032	-0.00637955487380476	-0.0106137930753849	-0.00516088178962081	-0.00674973619211951	-0.00920620232795974	-0.0108909170742699	-0.00722373452882528	-0.00808234013764722	-0.00813846992980117	-0.00940173220372261	-0.00637629684859865	-0.00780580991741694	-0.00962385105225865	-0.0120600886509694	-0.0108552413781487	-0.00971182581348116	-0.00905371439761032	-0.00974149394699689	-0.00548354461722204	-0.00632347254793132	-0.00955542849136027
SRR2970622	0.00132702011804902	-0.00451044720548273	0.000573139362716153	0.439446232479774	0.37193063860668	-0.00393109874641277	0.546030815728629	0.441916678766362	-0.00603471290397834	-0.000557295709077687	-0.00140981100367978	-0.00297703493909002	0.000708500751521597	-4.61068874240278e-05	0.442675328624358	-0.00417074722318855	-0.00403914511052063	-0.00488317090819032	-0.00626104682040532	-0.00338722332879803	-0.00467918234572168	-0.00540090480884807	-0.00891034929622287	-0.00566246500545929	-0.00632235716449697	-0.00640373749417448	-0.00555997064223979	-0.00639812966207378	-0.00743347110151096	-0.0122256688110298	-0.00598203234882857	-0.00788503642624577	-0.0106511850300763	-0.0126060077613607	-0.00847089066685277	-0.00915236966975222	-0.00959634280571539	-0.0109765390315249	-0.00745573344144737	-0.00905998467017686	-0.0111938589633674	-0.0140756745944134	-0.0125647818631011	-0.0112015792748862	-0.0104561362376752	-0.011366953837877	-0.00636611232519269	-0.0074104987032664	-0.0109905039996779
SRR2970621	-0.00199742827334091	-0.00309502810177841	-0.00230792835474988	0.367623946230691	0.317595488050611	-0.00507336572231664	0.424087851762676	0.290173183061608	-0.00424378295242637	-0.00261748079475784	-0.00200185157501627	-0.00218768843388035	-0.00190168651370686	-0.00309584934926939	0.368516062642869	-0.0034133321085889	-0.00325407745447736	-0.00396361212247178	-0.00507195667670958	-0.00271758175144763	-0.00377685283591673	-0.00435469899628208	-0.00733503442623588	-0.00457716823598677	-0.00507373898331716	-0.0051933111731844	-0.00448618942928711	-0.00517437728851923	-0.00598224484852395	-0.00978021970172162	-0.00482280252251307	-0.00636328091902534	-0.0085802091825736	-0.0101257380737134	-0.00670127277105089	-0.00753242829454585	-0.00773165476902377	-0.00883370125952273	-0.00595996334952425	-0.0072831304938913	-0.00904907960167361	-0.0113369700079279	-0.0100891579852384	-0.00901912370091743	-0.00845727528708098	-0.00902572527411797	-0.004928534089546	-0.00590717728361112	-0.00885763069276821
SRR2970620	-0.000489511747990649	-0.00450887925240277	-0.00116269485697138	0.475202264992465	0.40800530065007	-0.00555302733057244	0.585252250036797	0.392915515689339	-0.00625734815824809	-0.0024772151320473	-0.00233453762365606	-0.00287883033041165	-0.00122330258254102	-0.00199969691565173	0.5303147650254	-0.00433606909359083	-0.00416597775017501	-0.00505670931613279	-0.00649337019788475	-0.00344529772814438	-0.00478893563006123	-0.00556689445921443	-0.00890730467081565	-0.00585115408094359	-0.00642662096084439	-0.00660025750412189	-0.00574104416673765	-0.00658642379689815	-0.00766338429688671	-0.0124709128837233	-0.00614866634706293	-0.0081223010013362	-0.0107663722090056	-0.0128187413542693	-0.00850561927816075	-0.00945592527294763	-0.0099053456212344	-0.0111840357703449	-0.0076608814370532	-0.00909839434448839	-0.011423616157277	-0.0144420403819671	-0.0128146437791284	-0.0113783340473718	-0.0105136831457124	-0.0114966282472988	-0.00595636101145381	-0.00755357140110283	-0.0110666827799188
SRR2970606	-0.00538621408170609	-0.0029862557733887	-0.00538789701419251	0.226184562443932	0.116441478130644	-0.00754037950281162	0.154095754308379	0.128611486169036	-0.00449208635002435	-0.00555147713281429	0.00501859562105751	-0.00249598019328121	-0.00438231752046091	-0.00670368974880472	0.133745080768954	-0.0038440238891786	-0.0036792646436678	-0.00444460542148121	-0.00573074633382459	-0.00303266515236031	-0.0042693912143803	-0.00492615573136519	-0.00826592833106611	-0.00518509328810434	-0.00575929549850309	-0.00586903092785484	-0.00507171688615533	-0.00583511560401455	-0.00679672230914897	-0.0111945089869366	-0.00550397115958205	-0.00727291367918083	-0.00974421154172717	-0.0115352508524399	-0.00781952954576939	-0.00852709342620159	-0.00879539148236359	-0.0100739200960949	-0.00681480553501146	-0.00829748433573033	-0.0102141433128957	-0.0128594777986586	-0.0115813570528262	-0.0102630090013069	-0.00950556667807816	-0.0103732548587139	-0.0059344026873046	-0.00673634205099558	-0.0101354109765331
SRR5446077	-0.00254124667825185	-0.00306183086101576	-0.00174259487430181	-0.00962350681964895	-0.00813368419695759	-0.000386412965769587	-0.00989838898640435	-0.00926707683419621	-0.00449570192849349	-0.00155663572012401	-0.00424580690596802	-0.00487558039099849	-0.00250054382704597	-0.00378004363235799	-0.00788637874997767	0.556869136764683	0.520719625603677	0.605958754852513	0.57143450796389	0.433718365538919	0.324835596434543	0.566969090505069	0.536130885283258	0.637287819638894	0.504194391035123	0.476652917919085	0.29629679627609	0.383832805211611	0.0447410207612796	-0.00739531065666017	0.00120074122288413	-0.00415277425140751	-0.00208555804874623	-0.00448207887372277	0.00789663798502723	-0.00510061873042808	0.00535955985542031	-0.00276095683605007	-0.00281085577423162	-0.00534751491119217	-0.00697854871192851	-0.00523631425553221	0.00734131229547428	-0.00611791137819473	-0.00416484177467852	-0.00538721115632451	-0.00341274991920064	0.00178822708318067	-0.00602815338356975
SRR5446078	-0.00225035712746465	-0.000922794074515743	-0.0011222078259857	-0.00298579264552735	-0.00252008399572425	-0.00186495191823736	-0.00307442337116129	-0.00289019180883104	-0.0015748462460111	-0.0020907983851005	-0.00212717239896035	-0.00168316420942591	-0.00166260833793099	-0.00228253748246269	-0.00244486935529562	0.692226215165586	0.087357395804569	0.491308689375382	0.349925134446836	0.132866693806641	0.15186417262122	0.1311327834052	0.265288308942408	0.435997496528992	0.180563450709549	0.279864873999431	0.24541504828529	0.236358703425059	0.0987309775126902	-0.00237930433286282	0.00932730998864474	-0.0013897955354028	0.00631630534720565	0.0012720712369857	0.00405396251753461	-0.00120909765168014	-0.00132942423546277	0.00101566297774745	-0.0010300937102524	-0.00175103583031005	-0.00210278428151089	0.0042286803061402	-0.00166732310249853	-0.00157807972646056	0.000132061791155695	-0.00170943371687593	-0.00111100679428842	0.0109282119094907	-0.00216479075718479
SRR5446079	-0.00437407273457366	-0.00206235565395865	-0.00326778016943193	-0.0058124343222785	-0.0049099312673216	-0.00366214793219228	-0.00599287744191667	-0.00559814543005394	-0.00281383538258291	-0.00387605160729253	-0.00392565467424464	-0.00332486164057835	-0.00331797043220145	-0.00452669604868937	-0.00476035497311708	0.510968610028762	0.135183424040195	0.544802439332156	0.703694600286009	0.61027325029316	0.176911260016882	0.463783882775651	0.340329810062739	0.713938509669239	0.494239600247212	0.435769503901497	0.229765788260611	0.302922915317195	0.0315836251339768	-0.00457260936103631	0.00126747872887252	-0.00281036658245767	-0.000915900943084522	-0.00356727597235716	-0.00121270581939741	-0.00330393181107467	-0.00328904735185944	-0.00330689678217733	-0.00264216774567002	-0.00319421729773051	-0.00420807756959061	-0.00293140614148136	-0.00420772996341312	-0.00396889394880403	-0.00318374576440841	-0.00389747523795673	-0.00228579869450877	0.00158106026056015	-0.00290426995525069
SRR5446080	-0.00383355462166093	-0.00182274501771848	-0.00225185457896783	-0.00528243203200813	-0.00446543600148688	-0.00256957878880012	-0.00545066187680782	-0.00499797611821781	-0.00278677434901989	-0.00310986496422783	-0.0039874952810614	-0.00275154214927523	-0.00258805345200248	-0.00388040835649125	-0.00433433051784045	0.344850124260531	0.179117725827957	0.548171523153122	0.56412636945625	0.709858505246283	0.261971618385045	0.58850383091191	0.521671060973979	0.684926572880259	0.625115926914592	0.442138553201494	0.165903138063022	0.281814033104663	0.133424554769984	-0.00406719538194739	0.0119041084389696	-0.00212863450055426	0.00785936979027499	0.000703639892994804	0.00437504637164891	-0.00217700629162942	-0.00205152639872121	-0.000378823045761037	-0.00185130072743554	-0.00300460279462047	-0.00376705561472456	0.0046630797715768	-0.00341662092141906	-0.00284068545246557	-0.000406013738383383	-0.00308922512599213	-0.00180485497495802	0.0142739032597094	-0.00363343559524
SRR5446081	-0.00130762401836379	-0.00097362786197998	-0.000825626401092667	-0.00333095449168267	-0.00280979994104023	-0.000590630141441164	-0.00341810104697497	-0.00320579852403029	-0.001433790078524	-0.000194806403485122	-0.00175943869418387	-0.00182587462476452	-0.00107475511583892	-0.00187039052098542	-0.0027279558805833	0.667997497360195	0.096123143987134	0.518689143539533	0.381403906052524	0.209644421601374	0.140323548129511	0.172590070819744	0.234511417450561	0.4518976330889	0.346741380218781	0.285156403188335	0.281476163625148	0.239166101047695	0.0221151524167636	-0.00270192055811122	0.0010670706414286	-0.00161849955713421	-0.000356580373293879	-0.00192151125443364	-0.000196484889666061	-0.00195189838191682	-0.00184530377432739	-0.00139544268395168	-0.00153097985456969	-0.00192365823497199	-0.00192295116271094	-0.00145576926939897	-0.00235689432712065	-0.00217238038823293	-0.00170816617486468	-0.00240856367344305	-0.00135374988291692	0.00125998306423684	-0.00176399382168234
SRR5446082	-0.00174565224801955	-0.000805536868362365	-0.00125817338966811	-0.00229973133174697	-0.00194136262097156	-0.00152599003704885	-0.00236629430520857	-0.0022168720199289	-0.00125903629700744	-0.00159550879011002	-0.00176935056809854	-0.0013501727811522	-0.00129131561691272	-0.00181564031352653	-0.00188415180655115	0.0406374303618643	0.0120646791668506	0.0328568732045775	0.0341032135555919	0.0311933830806283	0.0332119702429443	0.0264055514052288	0.153839092312112	0.039816864186041	0.0397213636071371	0.0311582076481767	0.0186113288508796	0.0307330214453285	0.0274938047598399	-0.0018837291371236	0.00180634457178604	-0.00115228472476618	0.000784151040856225	-0.00086543039620625	0.000297597800990294	-0.00124859110168954	-0.00126212795096261	-0.000867712104242942	-0.00101060840342871	-0.00138088890338427	-0.00168484710957267	-0.000154111217566036	-0.00163516538052479	-0.00153659053237959	-0.000981069237926657	-0.00163792243337325	-0.000967231478077733	0.00250671608376485	-0.00121271114539278
SRR5446083	-0.00461409865640346	-0.00228785130713359	-0.00343845605401298	-0.00645672625224775	-0.00544918758609837	-0.003243241218746	-0.00665013282746496	-0.00604639002873529	-0.0035604186077587	-0.00342698801490931	-0.0048508868528351	-0.00358137509115448	-0.00265631587666437	-0.00500387167217734	-0.00528803875260147	0.574696699415151	0.172777448165223	0.264497934656483	0.394649427064627	0.331949598437545	0.404399750803104	0.538832074798129	0.461920054377311	0.508843065702224	0.507809359386873	0.346144709244503	0.151326422404077	0.515010955481859	0.0317877961538951	-0.00507897705123331	0.00189729708606759	-0.00309840944191519	-0.00161329958112909	-0.00415916367183475	-0.00124400604902624	-0.0037706791473487	-0.00300971789264326	-0.00379744903929328	-0.00279617316649022	-0.00364702878582856	-0.00476063047088405	-0.00351778200584847	-0.00490209482303568	-0.0043652413307371	-0.00365259487933391	-0.00228533180479377	-0.00239265881614082	0.00157976246623589	-0.00229034777623383
SRR5446084	-0.00308174278080082	-0.00146211380834855	-0.00197463223261321	-0.00424230290486169	-0.00358008718729891	-0.00264883563450827	-0.00437253664643957	-0.00410748940346457	-0.00215840865558579	-0.00269380480889181	-0.0030884182028631	-0.00238945137433784	-0.00189579742661897	-0.00320597284432348	-0.00347507172862813	0.734747873489556	0.0618545837335641	0.180881856756809	0.163501635552369	0.115522964171147	0.477494743965656	0.236133033650807	0.312776818593856	0.28758373897133	0.262560490821459	0.206746301372275	0.0952475762828296	0.668444258706877	0.100478596721627	-0.00337884356746196	0.00805079604990265	-0.0020262229972243	0.00826584517043634	0.000322761517165756	0.00312978121927505	-0.00191850920336913	-0.00209125168493131	-0.000434924120763941	-0.00164898006693978	-0.00236746410428185	-0.00302390979298508	0.00347915673959679	-0.00279546144392318	-0.00245075179666358	-0.000527399898952741	-0.00282455531169382	-0.00172888361081078	0.0104691319188237	-0.00303319584338289
SRR5446085	0.0137473803808783	-0.00142293372857649	0.0125493568447371	-0.00734940464459569	-0.0062025972888078	0.0237849613633736	-0.00753887991847808	-0.00711561340726935	0.000407078946652233	0.0208148365778194	-0.00162946107685481	-0.00133058599800347	0.0698497567153394	0.00561553158751159	-0.00602163999403022	0.263031554772419	0.23537222403062	0.35418393262202	0.209138762876755	0.183592552317217	0.137590074270792	0.161212852267069	0.233817108286225	0.265298118921531	0.203948663042595	0.184086634464689	0.505915344857665	0.204576786821843	0.0552089922295862	-0.00592387236397649	0.00289012127069596	-0.0036693255257844	-0.000185051489278158	-0.0035365612088986	0.00118723510986828	-0.00419502504900985	-0.00334028232734729	-0.00258152614640663	-0.0032894772936554	-0.00433935139377975	-0.00519563094014938	-0.00280141220979173	-0.0046788779854429	-0.00243420998516142	-0.00175574439803334	-0.00526670127552954	-0.00282518106399657	0.0036386979385498	-0.00379838651227681
SRR5446086	-0.00377880084162203	-0.00196160877412586	-0.00296600113682955	-0.00557299179946648	-0.00470264624742278	-0.00293248108068137	-0.00573599455119331	-0.00535972941292019	-0.00293689557047574	-0.00309072803388492	-0.00421244441933114	-0.0032040195644227	-0.00298114097264652	-0.00316666031786763	-0.00456166216796561	0.407585657959386	0.174529026678766	0.676694579751239	0.496341269423457	0.601364760750297	0.211832175403719	0.393595946406958	0.440193521026277	0.571165396555572	0.494819103102841	0.5656482357479	0.170786708084127	0.272963920779028	0.0622612719785339	-0.0044311101075159	0.00604894242839125	-0.00142858982725249	0.00148485374999238	-0.00203487661487615	0.00117526897553012	-0.00294461292786987	-0.00165536623083609	-0.00220702537261443	-0.00234293114133376	-0.00324281337422987	-0.00408151634927401	-0.000585608897249164	-0.00290334416915812	-0.0029860090317406	-0.00196959662232955	-0.00348940153951474	-0.00227745899292804	0.00549449826611847	-0.00359264809504355
SRR5446087	-0.00280987420248723	-0.00120270640608383	-0.00167765249278403	-0.00363375635332689	-0.00306713183346532	-0.00233271141094982	-0.00374255704588303	-0.00351392808345825	-0.00187725753719489	-0.00260765514747146	-0.00282421878452001	-0.00212906526065851	-0.00227702719553204	-0.00288551536223178	-0.00296524287170053	0.230868988367092	0.0686804503958048	0.271767758661544	0.27523375298296	0.405519347714764	0.131295216177012	0.231052584751311	0.154751672224326	0.324693688894194	0.680801038050942	0.193551423628162	0.137282019409612	0.167442811379523	0.103225547705605	-0.00295770208308448	0.00833847662890739	-0.00167581823808927	0.00622200986829735	0.00090517215206317	0.0037725540187998	-0.0015838078725929	-0.00183204050698616	0.000488534673039219	-0.00135677083428068	-0.00210607726743018	-0.00256792931215869	0.00396689960360178	-0.00228860363000026	-0.00199261452724137	-9.43007745637219e-05	-0.00249567976375155	-0.00147857468859354	0.0109910772246694	-0.00263967282083715
SRR5446088	-0.00212522853127625	-0.00106393042972686	0.0015175655811096	-0.002960169640286	-0.00249804484614355	-0.00191765623846963	-0.00304742618198775	-0.00282930482645866	-0.00164940893067473	-0.00183143158177604	-0.00232370442504654	-0.00176515396031478	-0.00167800831620337	-0.00224778987232598	-0.00242416232901837	0.116164765742818	0.0249059060833362	0.0830852397710858	0.0818036038371996	0.0807757506902791	0.272323243613273	0.073247119265679	0.225490528531315	0.123489040016285	0.163887027489988	0.128023237681688	0.0492052609447583	0.105894496769508	0.692600291247947	-0.0020902934505402	0.0633473087383467	-0.000457594400372954	0.055906801873089	0.0239481364698939	0.0343421073939898	0.00268730737719314	0.000715721850577596	0.0146595997580511	0.00153524019036691	-0.001690035815912	-0.00127420044813274	0.0458502211886884	0.00106866440326966	0.00199276250842457	0.0132109863185366	-0.000618985535871541	-0.00111845610206694	0.0830613976717979	-0.00196910087958314
SRR5446089	-0.000731221933841732	-0.00309091512951708	-0.000813229431280449	-0.00930029014199199	-0.0078521004926943	0.00178462816408875	-0.00957599663853669	-0.00894004373965346	-0.0042251987771085	-0.000629821979909001	-0.00382615124311125	-0.00423712219671559	0.00119160505094858	-0.00344159894508666	-0.00761910342331109	0.527315122430428	0.512123787338022	0.497199159366576	0.466534739110286	0.358535527697149	0.269576713808323	0.451591719814913	0.458178484240242	0.52305333892878	0.442999324162096	0.371352741473681	0.270267440830978	0.325264549661518	0.120081775438091	-0.00709256946506546	0.00883147044604284	-0.00423671235782726	0.00431953111156262	-0.00278503680726687	0.00279136670990843	-0.00472194345226892	-0.00384659957376669	-0.00308224661322948	-0.00374554390691766	-0.00527498215889707	-0.00658492904763401	0.000184780647315775	-0.00527103294732845	-0.00546699021851981	-0.00211769541699076	-0.00615627668679912	-0.00346098903874411	0.0109757456283479	-0.00523507119319784
SRR6301820	-0.00251391630872455	-0.000673623562635644	-0.00245860684244927	-0.00490241672061476	-0.00413877840818052	-6.89959282184875e-05	-0.00501815442705465	-0.00473885791233881	-0.001669794487536	0.000451999905041919	0.00868587271090847	0.000791112285490266	0.00329667345847574	-0.00260610704477714	-0.00390843237678813	-0.00127738864498564	-0.00107362401847568	-0.00134287516855171	-0.00168182968838961	-0.000750321090715203	-1.52902486960341e-05	-0.00146800884733978	-0.00262772058679143	-0.000616910165765235	-0.000975799701774096	-0.00130823791415312	-0.00167756383924908	-0.00154803350315751	0.0328383796136908	0.0304485731221082	0.036539717913562	0.0627959013295113	0.219202204486274	0.104627527182774	0.490056382151003	0.0261482989282839	0.162857007347128	0.134345311929551	0.0418928401721692	0.464623245004212	0.0595462228715375	0.178696686424937	0.289709613285757	0.0176878477241937	0.0710086364093841	0.194096196128731	0.0496129401989216	0.138807365124785	0.0275125847825246
SRR6301821	-0.00638718666274356	0.00121963448480681	-0.00500095333811405	-0.0085866332486243	-0.00733090881495288	-0.00527357868157518	-0.00889128580164717	-0.00840269082657116	-0.00419605308151779	-0.000961230752331799	0.00102271254382317	-0.00307935988149274	-0.00335496144255251	-0.00654784734171623	-0.00715028092053472	-0.00206671505414155	0.000424197187916359	-0.00256893860401315	-0.00282919637660512	-0.00181126375376759	-0.00236443602306818	-0.00225642632485463	-0.00497619230108168	-0.00174059012529991	-0.00298666028890335	-0.00306284289321127	-0.00302194767653788	-0.00347372028016371	0.0990930900531038	0.241274939957741	0.0728591241942085	0.300172182129735	0.389243406233165	0.236922900240747	0.210904826243975	0.22616583320723	0.181932246281771	0.197556903470271	0.0738151377671819	0.592848725076718	0.134558494901216	0.19542481674073	0.373573505724054	0.0727414367695532	0.033897693310079	0.32582305294584	0.0552106417733954	0.0599363893336172	0.0482101547884961
SRR6301822	0.0706035954508702	0.0212810069486665	0.0861808823719118	-0.00695503307411302	-0.00591878232525915	0.0861273922199118	-0.00484090816940123	-0.00424446948137048	0.010775139168351	0.091401546171637	0.163483911278968	0.0324122266812154	0.115323489364922	0.0973840842070541	-0.00134313146170823	-0.00193089662801954	-0.00178406556955815	-0.00202564991073289	-0.00270651081210994	-0.00104533785324133	-0.00186799567847722	-0.0023332967702338	-0.00253781931361298	-0.00219821281727795	-0.00267832198492165	-0.00269560571909767	0.00342374315614232	-0.00167039509336001	0.0128122820676231	0.0371498509378092	0.0366582380913517	0.0594732925055535	0.0775864341177357	0.0798944491877848	0.064206746162543	0.12586957468986	0.0904958385644252	0.0543296341811721	0.0245294019089245	0.0588434522436489	0.0437510188133855	0.0991332225067653	0.0767260716346541	0.285024151137989	0.103683024116865	0.0904976748522267	0.0605911350682313	0.0224565229507441	0.433852458245036
SRR6301815	0.00203314002757959	-0.00180522853998057	-0.00108848262607671	-0.00932307039069345	-0.00815708386832465	0.00868295151021216	-0.0094862985261774	-0.00905508843068766	-0.000966064676627983	0.0197707071183119	0.0371548034487797	0.019051725125335	0.0311076549533637	0.000816769909745903	-0.0073919724234678	-0.00282470785363086	-0.00263220977749076	-0.00323590828651169	-0.00406242572114857	-0.00222116836119018	-0.00285808131975637	-0.00348984918742413	-0.00563342005936177	-0.00339670923513772	-0.00387334312498828	-0.00396648686769323	-0.00354313858880944	-0.00414935669902336	0.0808033880370348	0.305323051812284	0.586073566177577	0.622414588643252	0.34050400562319	0.334100833828858	0.279087218840644	0.19732875475143	0.495872180082585	0.390153842068492	0.141374542897096	0.47987614491059	0.145881845973685	0.176258924172944	0.309707255519178	0.317976405219151	0.311171926699315	0.340830300492334	0.325662995457779	0.104281832831036	0.167614902202371
SRR6301773	-0.00227168646955492	-0.00195416047208439	0.00349875905137582	-0.00856171283463692	-0.00482856179670538	0.00826432224892372	-0.00596996797165845	-0.00764652363399959	0.00809627445044638	0.0111936643598426	0.0150689531947151	0.00264295260320491	0.0104484474759829	0.00365311623680159	-0.00680267229747509	-0.00233134010382884	-0.00219034391682041	-0.00236278465347044	-0.00315742474897086	-0.00147379119516669	-0.00019202704836399	-0.0027188866795962	-0.004832379340723	-0.00183125874511599	-0.00204153754943627	-0.00258663674014381	-0.0031722890982392	-0.00311445003032005	0.121043134166611	0.290348323521647	0.406168976996757	0.555860906990706	0.501350901834128	0.434708125056563	0.349280891438024	0.322374717521881	0.499377264200885	0.339915924841417	0.184683052830638	0.490729350946073	0.0840276473687724	0.128049489126026	0.523128628383947	0.144463811355725	0.0922586489362313	0.579063708037253	0.164113922910513	0.184822472113846	0.100844381798782
SRR6301774	0.00428857392793648	-0.00206312429920661	-0.00422774049670031	-0.00833096735308376	-0.00707730498848524	-0.003960089381637	-0.00791409511081537	-0.00795091355317233	-0.00321469549055964	-0.00180784273768231	6.04464290354417e-05	0.0271427788032261	-0.000954782428540629	0.00236253731985726	-0.00676504247979955	-0.0016562747901117	-0.0017517960862571	0.00439559313981821	-0.00165409718224605	-0.000469361885221346	0.0112550984348533	-0.000338337122438637	0.000443844919096552	0.00558838195264844	0.00451265426617227	0.00660699783764012	-0.00182731308597917	-0.000624774913424542	0.103162701580823	0.28243616461225	0.0609972274653962	0.351448648242263	0.604716484071384	0.300583913137011	0.227405045476294	0.378452256637838	0.283745451032069	0.274295822693723	0.123006963317331	0.362024734995983	0.061609331011784	0.144726007932268	0.411245879474324	0.0990511672599611	0.0389310675751489	0.477690595718706	0.102083173297058	0.488791592547749	0.0609595028073916
SRR6301765	-0.00398657535914546	0.00224779843010658	-0.00488717012882621	-0.0168568731052202	-0.0143773702054629	0.0097563216850813	-0.0153886527359049	-0.0161681140924618	0.000367326020758791	0.0218081700207189	0.0288482512810903	0.0144079592621233	0.0227667543750361	-0.00386381764937776	-0.0133139363957538	-0.00473253666673221	-0.00416229271368288	-0.00501189435993749	-0.00524187111745251	-0.00340605894393684	-0.00420218898113282	0.00830196537694936	-0.00674016266613571	0.000988417158849912	-0.0052784815039916	-0.00575065512160356	-0.00580651562568018	-0.0065932153283339	0.149600715052397	0.337978889687825	0.0633004977883131	0.230286660653574	0.483609191667302	0.383627472792601	0.367605604277898	0.239095535182286	0.260760933697849	0.303251921282255	0.139906720526913	0.436685365360748	0.186082259267899	0.228657001809449	0.461087302309404	0.208920515916228	0.186256416197632	0.478001906666004	0.312398598653178	0.215654972759036	0.216136342610811
SRR6301816	-0.00375617858374104	-0.000705524613919837	-0.00230831264270474	-0.00760226135920801	-0.00608958649879083	-0.000558558517297783	-0.00720842655608536	-0.00732729320792342	-0.00120777780652333	0.00440614710721751	0.00670455173650743	0.00205014711993458	0.00450406280048054	-0.0028274873396159	-0.00617160777956871	-0.00184506999978025	-0.00196949919513528	-0.00161503638757593	-0.00198037503361735	-0.000507170331109971	0.00310578147981907	0.014129995719816	-0.00357509735090268	0.00575837845545133	0.000902679856598648	0.000152317423916825	-0.00233712155252038	-0.00139734133163651	0.11434894885898	0.305687639557308	0.0606338772176787	0.397542968125946	0.507538500858009	0.448798946460673	0.371928347024418	0.475800660064598	0.408894977492303	0.37874158345495	0.16015701716438	0.419043756227164	0.24177167733957	0.204704622435887	0.689274169734856	0.141307289048334	0.0781605798968684	0.684062195434634	0.145903893665371	0.111360334470793	0.0758068864305685
SRR6301766	0.00219106171498014	-0.00131364775993177	0.0108050000045917	-0.0121591675745552	-0.00579592654804585	0.0237251376230128	-0.0072557120250202	-0.0107176250356126	0.0187073710932105	0.0280219002833327	0.0343168047525713	0.0232344890171539	0.0271723110145198	0.0147879155341955	-0.00949414907355341	-0.00365243822263731	-0.00316172075284423	-0.00410565981482307	-0.00526892663080859	-0.00287445040227835	-0.00394947269451452	-0.00454126553364466	-0.00779598890281705	-0.0043453798798728	-0.00523829553223018	-0.00542663411039643	-0.00448628094623238	-0.00548848958125551	0.264933316178742	0.465007939491759	0.0693569027053364	0.250152076725809	0.488294123076761	0.453630224023176	0.27293950013942	0.431244503763922	0.28615251606752	0.348107373687915	0.235936227583876	0.340042207360005	0.296016121835096	0.213090669772103	0.571946026816809	0.23324116768258	0.250023832974618	0.495692036890151	0.242449715771197	0.371686808293592	0.239371212013085
SRR6301767	0.00924540519218119	0.00147498194082978	0.00614954953387275	-0.0122308040429177	-0.00797048329331099	0.0221054079103247	-0.00947274811172685	-0.0112284487453271	0.0085163251719526	0.0405801021945163	0.0451063741080271	0.0453331805229667	0.0493218841771332	0.0126230630468216	-0.00940205316598595	-0.00342879538806635	-0.00310730831983719	-0.00236104965681435	-0.00442867094893801	-0.00190400988902319	-0.000224617677556112	0.00504750062874685	-0.00568446069155053	0.00063696447117443	-0.0021798200932705	-0.00314935778077576	-0.00408917200736054	-0.00414816040392077	0.203961662132218	0.341984963437532	0.0771128284675263	0.130661643955964	0.323896833158917	0.371433446345728	0.409956348549282	0.266852161758511	0.206718148569278	0.214433750188936	0.144466239848923	0.232050337517252	0.169454362524835	0.197704763602446	0.356995438253275	0.118974855433681	0.098433612932747	0.337870031447362	0.423579541558645	0.376166903164822	0.15456570562126
SRR6301768	-0.00536777171349458	-0.001922720835131	-0.00441683208306124	-0.00888386006878336	-0.00749449828842834	-0.00407212304727799	-0.00809216579373968	-0.00847839790900494	-0.00271817053708721	-0.000714771697843331	0.000483622992424452	-0.000456830480125635	-0.00127945393720729	-0.00593571492384167	-0.00712113266986526	0.00267754849944994	-0.00224244103691444	-0.00229513632359718	-0.00243375673407209	-0.000729215046808313	0.0021051968875389	-0.00171918235229188	-0.00491852760934537	-0.00144600037065323	-0.000654395796902594	-0.00177076923280544	-0.002394014045983	0.0016598394174837	0.109320445656349	0.393658492163835	0.0498509332448532	0.285977140422003	0.549374398042641	0.386373274054064	0.327187274518748	0.239175518085016	0.37515887151887	0.293669025420631	0.219126532655893	0.408731503120736	0.185547212412373	0.195941095396225	0.519558137786075	0.0870918953998536	0.0583832693046516	0.537825292663332	0.120513905055233	0.0853041094598892	0.0561633027864114
SRR6301769	0.0395601901806508	0.00112141068805172	0.0439492273001122	-0.00810357887401196	-0.00680998005770987	0.0452024133825087	-0.00780273260429029	-0.00788603726318256	0.00574166999523156	0.0575474725785221	0.159990184618144	0.0254174846056347	0.0697128345157775	0.0743632408402211	-0.00650265442077548	-0.00211025890931529	-0.00190606363183165	-0.00170181829447981	-0.00198767865599187	-0.000756330646007691	0.00167166970526218	-0.00176524030889322	-0.00391592282680551	-0.000778028551138148	-0.000504367668143975	0.0471309936254224	-0.00151656355987501	-0.00132342219641155	0.0360540638255644	0.0605797831585913	0.0182357532462865	0.0579550572406604	0.132861877037849	0.102886768193586	0.0510257936004735	0.0446620159993877	0.0577120213625999	0.0665847388870145	0.0263416375290442	0.147901756265722	0.0570647367622028	0.049793617823654	0.0676408702320196	0.124601138744034	0.0737555314411414	0.0780177605361157	0.0863131368722606	0.0490148076043483	0.385007493483834
SRR6301771	0.0078063705775186	0.000549049099701006	0.00978518284214198	-0.0102281664153542	-0.00542228883454151	0.0259575582151312	-0.00664789304947472	-0.00909792437643063	0.0166887944644141	0.0396801592812519	0.0451981019306236	0.0281415897610224	0.0500285403450932	0.0146346971953135	-0.00785444951716159	-0.00309462528958355	-0.00291348709170159	-0.0035072769133062	-0.00441597495025284	-0.00234807505202037	-0.00338862528758866	-0.00380267003342927	-0.00613481419118499	-0.0037957730076077	-0.00432738992953227	-0.00444365130202247	-0.00316474235551059	-0.0044066377664518	0.300690396783578	0.384983571934219	0.116743484596267	0.27049284017966	0.476358039095303	0.451582725709174	0.568123648801225	0.345364149075307	0.290212454319598	0.351140968360997	0.173862919048309	0.417218209839968	0.176191263318714	0.199099936861092	0.668735280872	0.228354192161124	0.118947740418931	0.505508719793952	0.462641302873469	0.474508378316397	0.177586403893093
SRR6301794	-0.00486326000895361	-0.00224686597923453	-0.00399456518163357	-0.00749636338775154	-0.00624709225278313	-0.00283536293184585	-0.00757914211098406	-0.00723319883930241	-0.00253870531850591	-0.000468547544181055	0.00346292284716042	-0.000805869266822248	8.13702981611326e-05	-0.00446152509318617	-0.00607299875619055	-0.00201981285495976	-0.00161470415828536	-0.00205511319191866	-0.0026700598019741	-0.00155352287296339	-0.0021026049987975	-0.00225376800242494	-0.0042265107974558	-0.00151727967573062	-0.00233489264818659	-0.00269332821810963	-0.00277105826710639	-0.00302398516941682	0.0749706843384531	0.25728545270104	0.0585707985380362	0.320057472395218	0.4358686381581	0.424458462232882	0.432222953753634	0.309660592025072	0.47625653392244	0.348596534184442	0.131052999936182	0.399991704224322	0.278462358259053	0.139842147574748	0.624058610487171	0.114096202473175	0.0778315896801708	0.616074331065718	0.094119698687806	0.0969355353745493	0.0731316584660707
SRR6301793	0.0635268654889454	0.00185534551678712	0.0826238835958128	-0.0101937252684251	-0.00866791421003759	0.0898308305275536	-0.0103329435844533	-0.00988273081476903	0.0129711018246692	0.100830118547186	0.0437657503778755	0.0171554087068626	0.0649110805261864	0.0813154510061147	-0.00831285700375357	-0.0017761427328364	0.00219771999152092	-0.00299649846912545	-0.00361453819769237	-0.00209393030534972	-0.00279636194901175	-0.00322894726834001	-0.00521183585004398	-0.00350841366433985	-0.00383974625963285	-0.0037731774302328	0.00409099313929326	0.00617558048509576	0.0764215951011422	0.086934446884347	0.0299189252690128	0.083272306779159	0.162849779660699	0.288814972892467	0.141321683300431	0.316141518116635	0.243146882522616	0.166356464547529	0.0455973857708148	0.107372014008836	0.131330939009546	0.114365412680976	0.264598650002811	0.519200332323869	0.440978975337065	0.217565686952278	0.0894893234973284	0.0719056411964616	0.165726172740102
SRR6301792	-0.00442834177612514	-0.00242850965385451	-0.00412245639891899	-0.00870310874364703	-0.00738784373220862	-0.00232585462231744	-0.00855487918672848	-0.00815303709702195	0.00051498136890194	-0.000157049549810231	-0.00052554564507549	0.00154960151833913	0.00265267928807081	-0.00504799550043616	-0.00705349004254209	-0.0020294088957111	-0.00215207466992249	-0.00261891363981461	-0.00333820759414116	-0.00189440538624863	0.000996703384277799	-0.0025218589734142	-0.00343230579150117	-0.000222140905691032	-0.00149186921571938	2.1549195680758e-05	-0.00312124546529401	-0.00312319222344155	0.0262334306712341	0.2615425746798	0.0226582396671239	0.246832563141147	0.304791564827726	0.226483036054392	0.290559494750625	0.0938330044030227	0.149666593310356	0.171790900118371	0.0724928995120255	0.261592098850666	0.0418819555272222	0.143489936209362	0.207865279893475	0.054351876897878	0.017801378746487	0.285916951272906	0.105606350991234	0.0638863813586572	0.0735847161730683
SRR6301817	0.0457903635924787	0.00259250083575855	0.0590499675563995	-0.00937008175615999	-0.00788867863980294	0.0663030779267191	-0.0095527805275073	-0.00908474450832814	0.0178281509292544	0.0776366826683774	0.0243564261632522	0.0108485473954764	0.0446375774584727	0.038512615883838	-0.00763958622785387	-0.00263526395776349	-0.00224981337837073	-0.00289530260822968	-0.00385230216484241	-0.00208319058218878	-0.00284107507167452	-0.00328878299897888	-0.00562554973314968	-0.00344549014315487	-0.00376772749126274	-0.00376974781441074	0.00489671719913354	-0.00360563892295997	0.0693889425195352	0.10217161599487	0.0323690598093164	0.151660289961559	0.17604903479458	0.197172481969894	0.156085367637408	0.181638965201774	0.131411975465462	0.514851994850625	0.102629026267864	0.178608990806774	0.292111751752029	0.152897996346425	0.182755235473271	0.460570784430953	0.316046328700841	0.139016068402836	0.133636979570592	0.122763661374044	0.0900778786279768
SRR6301791	-0.0052427141602428	-0.002693476584223	-0.00395350368438492	-0.0106243786721302	-0.00865539957571685	0.00199597942749016	-0.0101982820231242	-0.0102439699980774	-0.0018332092767982	0.00466879046619641	0.00967587442743875	0.00678256174868996	0.0368872141074098	-0.00371471305618303	-0.0085313283870279	-0.00282146549082599	-0.0028164281416251	0.00213396722403909	-0.00415916659765945	-0.00231277369490436	-0.00321422310140638	-0.00355037851403987	-0.005622042152024	-0.00272499922843893	-0.00411900439798748	-0.00336731908124795	-0.00349411269501527	-0.00333001887841222	0.177746436004416	0.262671919191107	0.0390202693482463	0.158448539690424	0.227292720490245	0.39529784624043	0.183155753127325	0.316806043889866	0.193880825145041	0.244659390678026	0.218830993592862	0.17450466178679	0.236186252349349	0.0966400556777369	0.306074920620136	0.101661566201445	0.111210026728199	0.339959755954322	0.188419046195169	0.0994994829801595	0.125077514780337
SRR6301790	-0.000858384002744542	0.0660186364491919	-0.000448196398324138	-0.0109949172058769	-0.00830188017843392	0.00673748043383331	-0.00867498296919499	-0.00986707605049706	0.00107311534526192	0.0256170166315349	0.0248170843150873	0.0116886102593072	0.019526700600623	0.000800699864491756	-0.00774258886567455	-0.00314668202528236	-0.00308318447983828	-0.00214590907760299	-0.00362381036748492	-0.00196285561092634	-0.00194622814750997	0.0376918929378904	-0.00228507753423034	0.0114170718557213	-0.0012545412748549	-0.00133910338548451	-0.00360825968488115	-0.00344493704476564	0.155616459064388	0.543032068980381	0.129322232220736	0.382598303070146	0.514997321743234	0.308440204876142	0.343092316945591	0.243701591580861	0.154509361700199	0.279540963763933	0.142574129178068	0.409860196232686	0.118903889185706	0.305170452734742	0.295484282331114	0.146611077956735	0.117904364400214	0.345630450143939	0.30806253264656	0.23149205266376	0.101447729265624
SRR6301789	-0.00315579012655495	-0.00210213354283414	0.00793450584977031	-0.0105437187366147	-0.00455740153065497	0.0136636582547422	-0.00585599317676142	-0.00910436912289295	0.0159200146472931	0.0129084002034194	0.0205124150174742	0.00205781873086203	0.0106776107774166	0.00730145709457565	-0.00828222616776139	-0.00256881972279783	-0.000264825415552556	-0.00321644791187269	-0.0036829548315457	-0.00218620649090718	-0.00237397391181671	-0.00316734435581234	-0.00645031596064662	-0.00362511356472525	-0.00321078616774989	-0.00395515603346472	-0.00376830298023697	-0.00397587905867316	0.0747990975403654	0.280931667204931	0.271163455369109	0.477631071326929	0.358250352222342	0.435585274803532	0.469353724698355	0.180923105635979	0.473912530543263	0.325252448603556	0.151038139390297	0.438663943722043	0.073738898656152	0.108822844045266	0.482316679843517	0.114003286262749	0.0686826560994813	0.445334372133483	0.112778343618155	0.0878777604964011	0.0577721688877621
SRR6301786	-0.00330734377569426	-0.00256872248026265	-0.00192257771918848	-0.0100263424875993	-0.00833139664969436	-0.000304370742120873	-0.00975810280897874	-0.00958202862721013	-0.0031996205373308	0.00483242058928809	0.0083983602448724	0.00554086890903985	0.00946031450839411	-0.00346767270309661	-0.00798995487107536	0.000597213631495287	-0.00175634300716758	0.00530740263240257	0.00413737468555544	0.0101951056020689	0.0574384464984732	0.000989643652043903	-0.000515498160698218	0.0176849855090691	0.0273246275298686	0.0176082105957036	0.00098269348977043	0.0132169634798879	0.439493024990074	0.317860696485852	0.0883548190405163	0.389768687977245	0.453358520847145	0.394655046397114	0.350122070455127	0.437450323406024	0.256079887839534	0.309217920349345	0.144130439854652	0.391712680780244	0.0908209804066925	0.177571280230798	0.479006864055265	0.140030645532236	0.0596943845698126	0.56397025661524	0.185284202151437	0.165789536598965	0.0769451426913286
SRR6301743	0.00192251181322029	-0.00264359342975265	0.00103924636934598	-0.0132099847989042	-0.00973844182561048	0.0127376591756938	-0.0114159742025888	-0.0123167627576797	0.00544084801694618	0.0219354129056334	0.0266508595147262	0.0254193840190322	0.0307503562281983	0.00509099579592267	-0.0103930006329498	-0.00346616995185201	-0.00139524013238961	-0.0037268363900585	-0.00513983692949256	-0.0029211739348079	-0.00148493939430304	-0.00396103094468725	-0.00722739800988627	-0.00306825679477075	-0.00387159745327388	-0.00342874280108701	-0.00478964596657016	-0.00545882938460414	0.160359438872837	0.346100588586596	0.193316926372312	0.173368285361611	0.3894750524772	0.538963674758532	0.518960119997594	0.35642337346758	0.268610053965576	0.402284916586175	0.181582311097769	0.220493395721168	0.189523909843844	0.170330802759609	0.470519068463267	0.145359869915139	0.164867555637223	0.4426070214211	0.281889334381597	0.26402835199632	0.191675486488174
SRR6301818	-0.00305669612649327	-0.00189679125895987	-0.00258870576514544	-0.00623213349117327	-0.00521139214701607	-0.00149910112869698	-0.00628068928495354	-0.00602495259506691	-0.00236322109569537	0.00069027383814141	0.00592777946935688	0.00223528735709456	0.00308150734053375	-0.00323107498090091	-0.00505573001896708	-0.00166361637907644	-0.00159740073248961	-0.0019807117018584	-0.00243141374101771	-0.0013410414425294	-0.00163401231946543	-0.00212097665836863	-0.00362560676803442	-0.00200741689284988	-0.00236544289024191	-0.00239867279936713	-0.00228426338622544	-0.00127767714861907	0.0215239506458386	0.0459064027425288	0.0373966545068199	0.0609438067905136	0.065339071739051	0.0575214958281765	0.0459764036462348	0.0657803943698717	0.0488934124695514	0.0755256002426731	0.0263199639897519	0.0521454889889122	0.0663855877006487	0.0462673120187198	0.0704368000262031	0.0310757129370705	0.0184704751394886	0.0658645453230897	0.0539411876415716	0.0529296234385909	0.0254287069063583
SRR6301737	-0.0020772066008926	-0.000454248522332738	-0.00614046070853279	-0.00995408527918928	-0.00850927327016216	-0.006021997508474	-0.00963584468976603	-0.00966143252425369	-0.00483252230112529	-0.00278893788618738	0.00134639660525047	0.0123946814454171	-0.00409866866335725	-0.00333290643285511	-0.00806442175876613	-0.00280904098724302	-0.00264907177951381	-0.00329016655040248	-0.0039604522295116	-0.00217591524089152	-0.00296118182304505	-0.00346045835610477	-0.00607326491437712	-0.00325509143608937	-0.00393157141304279	-0.00403215442812307	-0.00372030409669822	-0.0040760670833548	0.0862143739548804	0.193555973293634	0.22137003105945	0.311117772459201	0.429081074595172	0.267201352222455	0.268457706362305	0.314865629858372	0.27482943194136	0.238690280489549	0.201968943945941	0.500244027350793	0.122427005950117	0.171345509805567	0.407503931925168	0.103524909627365	0.0678167315166155	0.319872048803555	0.046601785137437	0.230749660224487	0.0537891716989879
SRR6301738	-0.00534583552167348	-0.000952595412099863	-0.00469119088732542	-0.00731185881764205	-0.00621031086340881	-0.00493083777562681	-0.00736716771588669	-0.00711768636733018	-0.00354443769120299	-0.00271914046283747	-0.00122535031899149	-0.00297604381322121	-0.00326377023634027	-0.00556545988710944	-0.00602949209442193	-0.00170181117169109	-0.00146255171322773	-0.00183036179974717	-0.00238736878090552	-0.00151260789153352	-0.00206832694966946	-0.00223718822342188	-0.00416046922022529	-0.00137937348764133	-0.00240333385642006	-0.00270598475082984	-0.00266695082278481	-0.00292621365272935	0.0518312825326361	0.229192917348126	0.190002298075707	0.313016945276773	0.31467076364722	0.265073490095282	0.234511482905729	0.284821256672719	0.240061342335389	0.222950658382279	0.298021243443529	0.30510418705479	0.0989486663705207	0.0852590276975728	0.404297485228877	0.0957018524787658	0.0301634280021482	0.455441783921409	0.0633610404164046	0.051571206372074	0.0537390256566645
SRR6301756	-0.000449417466516014	0.000142982877262307	-0.00219133607347591	-0.00672534256295967	-0.00623228979742914	0.00559216348263325	-0.0069231748877786	-0.00689120615176176	-0.00223054212246881	0.00816487010284245	0.0155408105510931	0.00816811319862164	0.012851018863597	-0.000195219929156229	-0.00489940608253875	-0.00216060362727052	-0.00201390070104136	-0.00243631716469859	-0.00305762635996299	-0.00158016926013733	-0.0020722116682655	-0.00257581339593017	-0.00260951465722192	-0.00228431606463896	-0.00286886864930133	-0.00280965956291032	-0.0022315053697641	-0.00291610154321874	0.0411240381421957	0.120654145899637	0.180873489634663	0.219612830862799	0.34585657706836	0.212747951959296	0.367699294845	0.0677285937548005	0.233232926424893	0.209977109601906	0.0645553377401431	0.469195711310644	0.137710412842353	0.164955657484074	0.295640779892182	0.157941430032067	0.260927264854948	0.32363885973231	0.245140066132595	0.0789986605845508	0.142054125300347
SRR6301755	-0.0005058659437933	-0.00190614342381609	-0.00313474836787536	-0.00680673688564805	-0.00562183966900548	-0.0027537493770078	-0.00683088884634618	-0.00658014885592333	0.000688578158951774	-0.00111537738970725	-0.000571851539811504	0.011059509168463	0.000225909931867753	-0.000947328794298636	-0.00554198973592542	-0.00171374892174154	-0.00153556393486439	-0.00168313362025623	-0.00241039922684569	-0.00140225050151394	-0.00125912982374601	-0.00214563989827078	-0.00355906733487823	-0.00125428907241611	-0.00193906488929941	-0.0018997596612474	-0.00241183271651259	-0.00258977512167394	0.0300286398849717	0.386767868451434	0.0407219461420229	0.175772973209032	0.386563077590449	0.502712221358861	0.268558809644235	0.216256147644366	0.217322225510638	0.232060913626035	0.0800446483524907	0.231805160306379	0.0342199726957335	0.110977943545966	0.484835222758064	0.0472987638243651	0.0263436318687959	0.491349451066	0.358176888986457	0.18368658485957	0.0323647902580947
SRR6301762	-0.00472474159050758	-0.00391456970791801	-0.00394313504087456	-0.0135729882030062	-0.01078876381539	0.00410006772975694	-0.0127063346710936	-0.013203212903861	-0.00142228433883741	0.00990901296247125	0.0157415041064086	0.0159444431293686	0.0175709330199194	-0.00157465982581543	-0.01094742675289	-0.00352941708849738	-0.00225026100335671	-0.00321773518418869	-0.00511117410933754	-0.00231411971473034	-0.00145918704514466	-0.00391717173355001	-0.00807994790654981	-0.00411326652718297	-0.00403237955249827	-0.00444563284217963	-0.00490929320136078	-0.00424440080764145	0.192550817261964	0.335651096258453	0.104354355123447	0.317297056522008	0.356894923230673	0.463794910195382	0.227547021474953	0.542449105853212	0.33858450336375	0.249168927658125	0.102644508612093	0.380564339133889	0.260327708140301	0.242380386519942	0.310702561250098	0.170447664739963	0.13482924131539	0.42158103799824	0.189096872846496	0.18564608389483	0.228259498431572
SRR6301826	-0.0029942543510456	-0.00157762147156813	-0.0017287550200034	-0.00519350894193392	-0.00441499356745779	-0.00243395012350805	-0.00532319457133715	-0.00504328013266932	-0.00238533692053281	-0.000981084868399745	0.00109287502347432	0.000910211781152575	-0.00031450856928566	-0.00312070910489582	-0.00422718196159835	-0.00117575803765423	-0.00135216811267186	-0.00108573102206525	-0.00144268475967046	-6.98988109828697e-05	0.00347819586925868	-0.00153955002725064	-0.00268129535620389	-7.88035110291879e-05	0.000468469834129932	-0.000322212275876258	-0.00152089098186566	-0.000558756025051972	0.0470197946567712	0.0441318457875482	0.0188751986420253	0.0422303145510896	0.0697943408763757	0.0591724997977917	0.0509052601130259	0.064825956208432	0.0472335589133951	0.139620040993896	0.0530860790581065	0.0419124326040923	0.0333731463607373	0.0530321097934755	0.0702042019438875	0.0226536119407725	0.0176842695684344	0.0663498418314625	0.0299656064183407	0.0372644504870239	0.0174474940819394
SRR6301761	0.00426607996500092	1.3440265280405e-05	0.00276634933920054	-0.00801892708181214	-0.00682136987358753	0.0132056056441316	-0.00743249658586902	-0.00765390190674253	0.00424505846883881	0.0298366378596849	0.0400406648741304	0.0237860964646008	0.0358931641782264	0.00405209881873646	-0.0061976155770292	-0.00221552832286024	-0.00231593184322508	0.00691485256523724	-0.00232901953475415	0.000367189429230504	0.00126621606739489	0.00268014156082936	0.00297336551142	-0.000623078379588618	0.000977198449537809	-0.00163637973651352	0.00857195383121141	0.00114996142740378	0.0548890353929436	0.159370880741851	0.0685610671643951	0.0738931979877725	0.532291417378512	0.484322535420353	0.149537408168339	0.112786445750588	0.279217538065888	0.20166289575315	0.0889580953815957	0.10761723104684	0.120786451409937	0.196349458048786	0.211964977980039	0.243542182332901	0.430051799506531	0.197414750086097	0.49089123920726	0.190967977331151	0.165472316518386
SRR6301764	-0.00631877616287627	-0.00324068695768584	-0.00489059818287985	-0.011926594073848	-0.0101582363930559	-0.00268596001378148	-0.0122349885339928	-0.011719340130276	-0.00467024705336481	0.00198740025813092	0.00760670574244397	0.00497497143438279	0.00576246654254426	-0.00619587671154066	-0.00986333025488339	-0.00337448909679091	-0.00323465094657217	-0.00396537221144326	-0.00490427859032577	-0.00263024625007191	-0.00360248533657688	-0.00422113466990453	-0.00698973256383569	-0.00422244642423229	-0.00475395263692513	-0.00478704734676029	-0.00412038407867015	-0.00496625701224051	0.122902772805566	0.239783385797713	0.126872521836756	0.294354312494581	0.319576467603221	0.295458968449162	0.304782982843549	0.342443663267059	0.28974386998702	0.424783685830525	0.201601717289072	0.346951230707198	0.212508649887472	0.179146532878333	0.383504499190468	0.122289330830507	0.117705568933018	0.382629702657234	0.133064506139841	0.102090598744448	0.0923187890119528
SRR6301763	-0.00375555557537937	-0.000771147828903525	0.00149656995812895	-0.00703305869171751	-0.00539606978565972	-0.000330499144262818	-0.00655929831168908	-0.00668421781323542	0.00158134042888209	0.000527090554100958	0.00119856219302824	-0.000664978111229212	0.000515504872637983	-0.00225104515653214	-0.00572693219219648	0.00401833087216578	-0.000170391178877327	0.0143004367767889	0.0119876889012203	0.0215510800810764	0.110911096966007	0.00610557483228743	0.00699064208113066	0.0372181704697037	0.0557354228701271	0.0382822799908354	0.00727173529646634	0.0274170207314942	0.677074937754821	0.153038095151331	0.343217499597049	0.197605139449861	0.202604661210506	0.291972674541844	0.378308875755913	0.0566316829024085	0.198620808596399	0.186983570827611	0.0650938754548094	0.131648185671039	0.0350317260215019	0.106310750072092	0.246620798455058	0.0359026252707347	0.0471878089478855	0.136486851188832	0.148832178167313	0.165583509888236	0.0499603529775657
SRR6301758	0.0858692511095234	0.00443240467154942	0.111389091212722	-0.00784706466872368	-0.00670052845001944	0.114478235708996	-0.00806165999337993	-0.00763783938401734	0.0170420559805374	0.128702657854852	0.0788412816561007	0.0223018753780735	0.103484274266591	0.0890001774269621	-0.00630875001427791	-0.00219068144073996	-0.00181819422510594	-0.00239952402542282	-0.0032208995243417	-0.00176530213491206	-0.00227085987582	-0.00272435644352425	-0.00480275283160696	-0.00289353110964382	-0.00319148093804695	-0.00325170146718129	0.00274783405349849	-0.00289785777282873	0.0228031617236814	0.122417172990019	0.00529430403684152	0.0149772162331965	0.0860633843780227	0.115153320442155	0.0304525796225187	0.065811335700054	0.0697687973179361	0.0495259012412101	0.0109289400032447	0.0275270411677987	0.0808594944002533	0.0282676305443477	0.070223910225794	0.400361776245963	0.255607064985317	0.0702293791492535	0.0696811172585281	0.0346405532322093	0.402273229282924
SRR6301757	-0.00563125349871568	-0.000753098588051738	-0.00442782970249132	-0.00818587727980682	-0.00685527435660701	-0.00479776912664068	-0.00835840784840684	-0.00791795265466675	-0.0037283407787671	-0.00106132240303095	0.0001124715174206	-0.00162630605932755	-0.00200865305408492	-0.00551377118504225	-0.00669555655991019	-0.00226773243901049	-0.00213437372770972	-0.00262674591074968	-0.00315736739727691	-0.00182147617014818	-0.00234604841983266	-0.000985804936632182	-0.00474102301075527	-0.00191435735587703	-0.00295401182825384	-0.00305321875636845	-0.00301965074902613	-0.00339139795001931	0.0872280742369591	0.318752917780134	0.475206721987408	0.630327568403999	0.40508344509126	0.366852613375427	0.330375511420621	0.324787104858838	0.522002251677455	0.365937708469346	0.174827837960794	0.522088729205892	0.204247411787247	0.161036553291696	0.569429354242577	0.0968347084366446	0.0351284781578938	0.5775019204945	0.10355283233845	0.0917508277145913	0.071654896870077
SRR6301760	-0.00522881155583047	-0.00246921380376427	-0.00434235511191098	-0.00698245593660543	-0.00591996630272306	-0.00502986933121681	-0.00718427015523657	-0.00682853697729477	-0.00240743249871902	-0.00375975992055673	-0.00162861866735007	-0.00235992314506091	-0.00298260066001993	-0.0054777925683655	-0.00578558602843596	-0.00194795831779302	-0.00187961364975897	-0.00211664768888321	-0.00267381372577548	-0.00139299360911249	-0.00126026310128065	-0.00240107698189947	-0.00420069332973931	-0.00210095409578184	-0.00231111761036209	-0.00261986524371285	-0.0025075777694763	-0.00272035776672223	0.053927031490827	0.34653597357077	0.0744520781190464	0.372232021782167	0.442887190803811	0.471814403923148	0.41872243429417	0.331802946975634	0.338061693787838	0.321322070186667	0.141774155910444	0.436606471602759	0.0592132359437394	0.123110162482089	0.651378673817004	0.101624127966421	0.0191934392489674	0.694022384717696	0.16063056390356	0.0421438889946816	0.0393152866692847
SRR6301759	-0.00259977820904783	0.00326329085355553	-0.00297500232914614	-0.00782412379690214	-0.00645404956391351	-0.000384088472711156	-0.00702631764708916	-0.0067332690743515	-0.00166658791125792	0.00378029852834263	0.00766783964416187	0.00412922564852064	0.00828243692854453	-0.0028788413314958	-0.00496872349297287	-0.00220015154562647	-0.00212646901841089	-0.00246266478726647	-0.00292329447205636	-0.00179936787033117	-0.00241993150035622	-0.00262554890817992	-0.00465672506431398	-0.00264900717688243	-0.00292533532638674	-0.00312074152002081	-0.00294701855535875	-0.00321330041280869	0.0877056871782206	0.359070584760999	0.0369159307335483	0.325155418251216	0.522580141731784	0.418675299841897	0.513249614571988	0.305905947784801	0.30370408426797	0.322185015194977	0.118113406725333	0.732091878392952	0.0644654521500952	0.237964468167864	0.670948959354556	0.0922372065712891	0.0523013265411677	0.6631847190735	0.236364784878106	0.0808834225708288	0.0548118121300771
SRR6301823	0.00437538175638722	-0.00177226686693359	0.00126871543231521	-0.0103221876572405	-0.00830239342218297	0.0112856041886317	-0.0100326974977059	-0.00980110416281213	-0.000782753890395773	0.024143147073897	0.0237926781308349	0.0241992640769601	0.0399429295879702	0.00302862303550769	-0.00804219005417174	-0.00186552526363736	-0.00219745518418445	-0.000904815432201601	-0.00162537115759285	0.00158945575314823	0.0155810499955167	-0.00244609626471701	-0.00454159282652994	0.0027918934698404	0.00544941154601877	0.00256386556119531	-0.00213613117285297	0.000654171958964463	0.175087463916902	0.403880505256871	0.128986409688287	0.259191000697691	0.359988958308985	0.329998599462876	0.368364292132478	0.155849221979823	0.209916874251714	0.233303032577118	0.113250941048718	0.348601711370582	0.0673304529990463	0.277045263244013	0.353992491952527	0.101238152806145	0.0569966252185219	0.45062842792331	0.397849307028638	0.136983090159927	0.124749030553087
SRR6301824	0.00924066541195764	0.00241308072308123	0.0109852949910526	-0.0150675326324695	-0.00899202608795991	0.0324398455034482	-0.0108483651191073	-0.0136228476336734	0.0224147890513786	0.0537833582312807	0.0623667748962501	0.0412307561906508	0.0640190171109221	0.0161411278780579	-0.0116645051333656	-0.00419100013994991	-0.00381575147432184	-0.00466252342431512	-0.00586518535316579	-0.00326564292968621	-0.00421104614229118	0.00528649492931852	-0.00886986497807598	-0.000445391843922921	-0.00487605424459849	-0.00539348005142999	-0.00562055237090235	-0.00611954380315124	0.182442010046858	0.341082216054885	0.102409134623908	0.205325685546236	0.304330069487923	0.389286879871086	0.358108343662533	0.176226147994658	0.145597554386854	0.232259685216648	0.0981643838331868	0.214731418691522	0.218407490760262	0.197966919259849	0.349003787875175	0.174774926116424	0.153558709273156	0.297781352639145	0.546753364318991	0.331323127377874	0.216424917279525
SRR6301819	-0.00287403272197045	-0.00147170957442918	-0.00236718060761	-0.00432041829952003	-0.003732915435246	-0.00203699954581173	-0.0045085487631087	-0.00433941974384481	-0.00196208977914206	-0.00128205708195519	0.00130918856438276	-0.000711352732778131	-0.000605291978747945	-0.00284340598295378	-0.00362528983450569	-0.00126420140531354	-0.00119273649276382	-0.00145729071611505	-0.00180121108375468	-0.000988848593747608	-0.00129661551866156	-0.00131917343975064	-0.00263346470951858	-0.00135568762380072	-0.00168737098326496	-0.00168342854617553	-0.00156395432274431	-0.0017829266695722	0.0971676642406818	0.145798747381067	0.0159334902938221	0.0660931862216078	0.245474653283683	0.093500024841081	0.0717348043687776	0.0742008731993206	0.0676384078969376	0.0905224498385787	0.0238331580743373	0.584437295920129	0.0251152430140322	0.190551920753139	0.203449943808531	0.0376559693371978	0.033263127908398	0.103433880703523	0.0355898900850555	0.0252283491036719	0.0171564987095399
SRR6301825	-0.00204758040047427	-0.00254839569057342	-0.00414024759678748	-0.0136971730113323	-0.0115131201147917	0.00460225405277823	-0.0139455413043767	-0.0131992535804467	0.00199382022384912	0.0162691786545662	0.0206256179615537	0.0173455636880786	0.0247327584831978	-0.00266068888676535	-0.0110533128075157	-0.00380712466581258	-0.00358695898561542	-0.00192559041892309	-0.00446589784167726	-0.00300229834119997	-0.0035133934675799	-0.00317367089849123	-0.0075198378435851	-0.00426096209606269	-0.0041082607763861	-0.00537982653561835	-0.00493094902903865	-0.00542820072884844	0.148638473083284	0.183631038717494	0.159434795735573	0.125078859880962	0.288735400650205	0.467325083155678	0.501991952043167	0.339326042767242	0.431315070445683	0.299939058378184	0.111875685749092	0.189332985227751	0.427034226171467	0.199909571866328	0.435745237603609	0.093420512754419	0.0924486256357376	0.313816735518763	0.267956130136602	0.208903714734564	0.18735969975119
SRR6301770	-0.00373271634397375	0.000680557418273292	-0.0029283469812677	-0.00838998658476488	-0.00696013521069967	-0.000357644770532735	-0.008375981391687	-0.00811575091508804	0.00747835299977501	0.00186448983425908	0.00635197328082998	0.0036765382727775	0.00465281108373744	-0.00275894940635003	-0.00672969419272384	-0.00215312966490543	-0.0021141847498538	-0.00259708700037808	-0.00187321793563367	-0.00143814594384939	-0.00244578110957429	-0.00271214710056818	-0.00454369120338571	-0.00289531997751306	-0.0031428856912769	-0.00312988244790802	-0.00294529827176437	-0.00287660095587045	0.0674242150586802	0.0447467006278757	0.0203273358847413	0.0520868077231654	0.0580295429916998	0.0872332314629867	0.0427083215117463	0.166339698898439	0.0696125192299627	0.0682107192441373	0.0875627011371894	0.0285099145126747	0.140792642349792	0.0791707282035979	0.082645754831758	0.126464097150535	0.0714458904564955	0.0735986993003232	0.0582428982303895	0.0300291784254013	0.0865413000108548
SRR6301772	-0.008487961840231	-0.00458561855347821	-0.00728363751206587	-0.0150031243875588	-0.0126120457843324	-0.00623757867119102	-0.0153602035767354	-0.0146546650455938	-0.00370202249669836	-0.00222517531369007	0.00195061731488818	0.0003062119396529	0.00084664889345305	-0.00870928696854271	-0.0122703825930037	-0.0035542477755391	-0.00333949102902706	-0.0043835492309795	-0.00221016285823159	-0.00219667807344793	-0.00324617813479276	-0.00427060359859012	-0.00678060350298912	-0.00380158777383276	-0.00440446345709463	-0.005009310867232	-0.00460887574962954	-0.00449859431459648	0.0895896303522926	0.0837917930750523	0.0772317003523378	0.139254725087272	0.138148879348435	0.205938641103622	0.0923742552003875	0.232361011864688	0.129358945777713	0.184952335085425	0.254023647755577	0.138186247183961	0.114300089890084	0.0652060177329458	0.178819596062423	0.0970266011533399	0.0883222657844229	0.167433096160502	0.104573121333887	0.0955643850687433	0.0926627678069004
SRR6301788	-0.00514624653054805	-0.00267464123919281	-0.0046738600808246	-0.00890665195616347	-0.00750777023649343	-0.00588070424493275	-0.0091899898996747	-0.00868522080695788	-0.00474335605248361	-0.00434948056180967	-0.00364331309782394	-0.00417163032613952	-0.00439318986389481	-0.00598324732966161	-0.00733891147737667	-0.00182934124572279	-0.00188120683309335	-0.00240835651691668	-0.00198638257181014	-0.00124540104812125	-0.00216647991994085	-0.00122410883129643	-0.0014979122381424	0.000512340780448549	-0.00215357679604389	0.000415504260650019	-0.00207754118158055	-0.00159255620174022	0.0519775687670212	0.0609553681735856	0.0197792818891975	0.0567203701955643	0.0881751085962411	0.0707358843521868	0.0494561440712835	0.166209038369706	0.100011398797334	0.0654981238124853	0.0199256152008018	0.0875843780896505	0.0335538818312697	0.102513057467718	0.0709121985780605	0.13596811866613	0.0739944113082784	0.0511587561186716	0.0713369541229519	0.067701753274469	0.0286365877003727
SRR6301787	0.0871093650262982	0.00405223458349488	0.09228187007645	-0.00573273870664619	-0.00486954797377045	0.102994141933897	-0.00584387234646274	-0.00560049472568415	0.0167500804665099	0.123980376479321	0.0153428776066329	0.00931453379178041	0.0451259881797798	0.0520862878552153	-0.00467112178103711	-0.00114532911749527	0.000650540928764305	-0.000906605640215094	-0.00176612185615159	-0.00105411672415572	-0.00150046432857054	-0.001353522388972	-0.00276845988006409	-0.00115615589702241	-0.00174070942465528	-0.00102380641298053	0.0297736418885618	0.000494732920192242	0.00974448776337883	0.0452814491371473	0.00558281076188372	0.028893165265461	0.0431404485753773	0.0979000456819417	0.0174376342990355	0.0558874727788607	0.0205855662903035	0.0283216692580499	0.01441319216579	0.0333202447361955	0.0495908888546508	0.019189139548874	0.0402298107963856	0.298261717596231	0.194036496012228	0.0492393041136953	0.0645308937955173	0.0205170714298889	0.0341103484384373
SRR6301785	-0.00490417505158984	-0.00224275744458668	-0.00378573906959028	-0.00639475704946198	-0.00539368262361992	-0.0043461226067138	-0.00658314504390852	-0.00620516680189912	-0.00292294323544426	-0.0043863208275892	-0.0040359828707652	-0.00311706244167561	-0.00421877293129508	-0.00498823885764155	-0.00523850432129346	-0.000730086677428785	-0.00142978198344642	-0.00043806599155336	0.000174144053909913	0.000663826107258104	0.00655227801516483	0.0274311508602845	-0.000852808728404351	0.0128717154550405	0.00425532930443984	0.00324168520076218	-0.00101225549867774	0.001110613141058	0.0502602105636908	0.0301893626921149	0.0316655406648203	0.0589589746922724	0.116680690319997	0.0860259169882595	0.0672382577045211	0.0635074806329586	0.045951697345387	0.0878030577773044	0.0343341042290018	0.0519936099943011	0.0353042252022607	0.0247692263180043	0.131363016936455	0.017604587033828	0.0264670523168939	0.155701013676039	0.02387701789708	0.0252928719303445	0.0672121275227415
SRR6301735	0.000921650634563785	-0.00328926237498869	-1.56418648676555e-05	-0.00998336140698772	-0.00844576472891975	0.00219377681416658	-0.0102931887108452	-0.0097103500374125	-0.00411751921519632	0.00461998933629491	-0.00641206205940097	-0.00503740837959357	-0.0036465162532533	-0.00315492344657878	-0.00820703405445258	-0.00121909066940839	0.000369636791047546	-0.00242160050705336	-0.00277964343692727	-0.00183052909471007	-0.00259601174974642	-0.00281050050765959	-0.00454548892034676	-0.00213619072181104	-0.00248597341669207	-0.00242442717566665	-0.00202081551650313	0.00323447704776761	0.0256093303492759	0.0400902772230257	0.0247381660001612	0.068301658673767	0.0724323128170805	0.0729736677861643	0.0620860354151953	0.108417942131258	0.0518580202225136	0.0653890543239779	0.0358466826461699	0.0738795929470475	0.0540728064634854	0.036743421285856	0.0828006752729491	0.146239601061197	0.266363127831121	0.0708707002868564	0.0395690189778191	0.017225260401531	0.0336728948086592
SRR6301736	-0.00755374210596577	-0.00362358313521519	-0.00602817408006722	-0.0100787750997026	-0.00847219771398772	-0.00712833397334713	-0.0103158558582037	-0.00979440538483319	-0.00503540065330744	-0.00680183332002404	-0.0065856021754506	-0.00545339214535582	-0.00638548749038059	-0.0076131398849519	-0.00826008418861972	-0.00239071471996501	-0.00251314547933474	-0.00245225950780728	-0.00325693858213235	-0.00190491581611328	-0.00232973156062467	-0.00289445681995334	-0.00415735591110183	-0.00270386321346907	-0.00237784967379246	-0.00241039839820805	-0.00327363755209727	-0.00341277641200927	0.0553097898417564	0.157856561516007	0.15631093712686	0.141500041979152	0.138246862602524	0.205230588695123	0.115628590049487	0.201448366254386	0.102557783381337	0.132227588377366	0.12050615001419	0.175603447141985	0.0387481310409774	0.157621329895371	0.172703755605905	0.0439957628560846	0.0392766308305348	0.174956449906173	0.145423613214115	0.0414650483428504	0.0309239418979525
SRR6301744	-0.00669820890834938	-0.00391466933149754	-0.00573666270364696	-0.0125892989537292	-0.0104320793747084	-0.00609934370402243	-0.0127400698686454	-0.01229190176529	-0.00566247491277988	-0.00423525772775613	-0.00366590360224977	-0.00297372173450418	-0.00339613178448121	-0.0073070712835506	-0.0103958928718959	-0.00234290891709143	-0.00243294802039306	0.0020863477772041	0.00213308137246104	-0.00219403463308135	0.000750223674233927	0.00260241808066699	-0.00247584587066535	0.00276769900982508	0.00201964238881211	0.00074909984165323	-0.00357179270992893	-0.00224889418118073	0.0515724794551636	0.127765797281581	0.100306973880968	0.217331185526304	0.196188172654549	0.183775088547838	0.177091434633038	0.316184081098642	0.176438666314566	0.181598421600184	0.115340152184312	0.163748671561624	0.110187564973756	0.126443136278153	0.285272431438087	0.104551490176491	0.0413663918815975	0.26119785052746	0.0605613259150021	0.0446096013381013	0.0259856748707159
SRR6301741	-0.00723980434177933	-0.00367037793529308	-0.00505412037183104	-0.0114690939697935	-0.00953983181971688	-0.00352491543083759	-0.0112792337136335	-0.0110638706790533	-0.00312699152621348	-0.0031140687748282	-0.00146121576183829	-0.00327318621002133	-0.00234427400238695	-0.00616147841664848	-0.00932782339396382	-0.00219031882963851	-0.00259684093561838	-0.002601531048153	-0.00297109252209683	-0.00125358819177503	-0.00300779800383936	-0.00329470044302704	-0.00475117980722998	-0.00233269688473281	-0.00268782257592546	-0.00309265095838172	-0.00308326687712332	-0.00199890154583117	0.0595097014147916	0.338647824449478	0.0276808730729038	0.173303084833282	0.363653671318072	0.307467009070211	0.111248539531985	0.101047343676046	0.10991868662784	0.160373685102416	0.0575642328502956	0.34570350355565	0.120607873400234	0.169656783073302	0.227321080681378	0.184417544278116	0.219272768452992	0.305290955590097	0.32879256553672	0.128212893207885	0.148062097661567
SRR6301742	-0.00411943037911104	-0.00386137841488724	-0.00115310134706183	-0.0134771279207124	-0.0101574212027483	0.00354890205027911	-0.0122129339841321	-0.0129126238630306	-0.000332186041487415	0.00807855928565927	0.0187160487523994	0.00729332234483395	0.0121969307790121	-0.00183739615813336	-0.0107683305441394	0.000250995593297009	-0.00215558492194941	0.00125515368860077	0.00156560504784761	0.00125821657042117	0.0116631649895163	-0.00234369816642407	-0.00253679029703678	0.00222947216109862	0.0030562546858531	0.00349614467787819	-0.000115800130283579	0.000722630507912413	0.146466908891103	0.177366661721274	0.123246511394581	0.167057744927564	0.306683543070552	0.301563074690544	0.327535092610903	0.218115468893133	0.23904095970387	0.174954514163542	0.0896519965040678	0.355192430668841	0.123717166686558	0.156804706338855	0.283907736743354	0.12886367272986	0.142674442165022	0.2178001628171	0.224323911355552	0.10780106472894	0.112843393540854
SRR6301739	-0.00638358985079501	-0.00388278108370342	-0.00613026617148285	-0.0109365482145231	-0.00945611993868806	-0.00668240195424684	-0.0114057845034041	-0.0108587362983513	-0.00612258108721983	-0.00572881392516747	-0.00601695789613362	-0.00268964473078919	-0.00574151829456743	-0.00758568203209828	-0.00890893609919611	-0.00243110605020221	-0.00225922090320386	-0.003397271511078	-0.0022396383394369	-0.00229054983261985	-0.00283199815753107	-0.00262737243636927	-0.00538869670280992	-0.00196153348882689	-0.00199152906729623	-0.00292389480033781	-0.00382994414526438	-0.00355211504402954	0.0582434429832205	0.126323893157562	0.0627617126850258	0.148605916678302	0.249433651438301	0.177370639751569	0.147156137891319	0.11463389216626	0.13055922327649	0.15551581356874	0.069520172929659	0.394887739299464	0.0528035404236924	0.109586274968112	0.254224642785635	0.0478818578645195	0.0309176866919992	0.229626531211619	0.047288611975581	0.0777216343592226	0.030163491660608
SRR6301740	-0.00780286138224449	-0.00442729316256806	-0.00611632440981065	-0.0144283938472117	-0.0117074582768012	-0.00513252596960631	-0.0141768844096196	-0.0139015383296486	-0.00488062879641027	-0.00283091473872948	-0.000687947760087953	-0.000713507307063927	-0.00183325762925226	-0.00718584271902672	-0.0117712423998835	-0.00254725842197819	-0.00190272802046265	-0.00339590961071289	-0.0028227149753296	-0.00201392826378052	-0.00209943140784676	-0.00345686160510183	-0.00249401794690137	-0.00245755452353194	-0.00245438198593016	-0.0034851611381406	-0.00474638708787433	-0.00408452936114441	0.0579334225250585	0.165353924706514	0.445271545487231	0.351967491174416	0.334112414336355	0.355661497060937	0.184211321208889	0.252902626689416	0.289175190446973	0.31567433493814	0.103875928655933	0.277773042091298	0.184760919065466	0.115508171721184	0.195525190433925	0.128491254400757	0.178154299707916	0.236855322895094	0.182808284694943	0.187516360517832	0.122352872474761
SRR7014689	-0.00345239761922745	-0.00106439031679242	-0.00203705647630295	-0.00445727516333941	-0.00376116548655073	-0.00153124864960699	-0.00459256759939288	-0.00432617005791902	-0.00194435747746442	-0.00329471748562635	-0.00297235287824137	-0.00158980466519437	-0.00319021013597176	-0.00266052904896556	-0.00365240772853634	0.0438188789835687	0.0201228629844446	0.0048689500578165	0.00955997829645111	0.0367606475388402	0.00405891781833533	0.0135100439490669	0.0107633460834739	0.0156906206438273	0.0365506800903763	0.0102003592770241	0.0108298369267291	0.0194100624168334	-0.0021888102929831	-0.00367341485963879	-0.00170432063187669	-0.00239536695114807	-0.00312216018535675	-0.00383918294363387	-0.00171957201265866	-0.00283394616063909	-0.00285440534096988	-0.00182386379011852	-0.00224124263327802	-0.00271869416297627	-0.00336867293707266	-0.00416952548386386	-0.00332306871410792	-0.0033630293080861	-0.00318664569899918	-0.00337493645589092	-0.00173045011991709	-0.00221624468413587	-0.00335928440732184
SRR7014703	-0.00317290522939856	-0.00143880668067332	-0.002603259675356	-0.00389796714949142	-0.00328981529359442	-0.00308929505271969	-0.00402121459000381	-0.00378849075254219	-0.00226029289016448	-0.00309808802877592	-0.00319119345077588	-0.00245070799530406	-0.00305026754472487	-0.00325765410499381	-0.0031984661297178	0.00468402450843904	0.00176466513870984	0.000729467915912386	0.00147989053032481	0.00403691099618744	0.000507582984223235	0.00144675714727737	0.00132112153882311	0.00204390437201507	0.0034216183609939	0.000666300017447296	0.000128074538239853	0.00149522824340907	0.000161265337689027	-0.0032721004516629	-0.00138947100246498	-0.00209057646105529	-0.00267823351382366	-0.00328130772602102	-0.00218715940744473	-0.00246798350467887	-0.00252411576975384	-0.00286782026711092	-0.00195409871960773	-0.00241520358734785	-0.00296081613670278	-0.00355999951995427	-0.00333852531853935	-0.00298512607767273	-0.00274899735981044	-0.00301767617618301	-0.00180632680287117	-0.00170863418285009	-0.00295303145732674
SRR7014705	-0.00253302212473252	-0.00114782567744644	-0.00208619383565552	-0.00311446623761224	-0.00262805333313273	-0.0024679249170531	-0.00320886082242499	-0.00302269965120451	-0.0018038071728078	-0.00247152168653088	-0.00254931527052813	-0.0019552103039926	-0.00243232993396065	-0.00260330135374308	-0.00255196419300869	1.72207182560695e-06	-0.000544190257610968	-0.000674530870041762	-0.000805176516342838	0.000475216134821943	-0.000506670408514424	9.0999852479493e-05	-0.000886525699399897	-0.000463766991456883	-0.00034781823777781	-0.000417276563622575	-0.000799967476673286	-0.000764836569492071	-0.00156390654722593	-0.00260899438568878	-0.00125890256475024	-0.00165909044167001	-0.00227793731801041	-0.00268246541206657	-0.00183247363038328	-0.00198009906461446	-0.00199897045300815	-0.00230250110812746	-0.00156634638827574	-0.00192493929922529	-0.00236439755247313	-0.0029598146659218	-0.00267169499014308	-0.00238769908613701	-0.00222834379051848	-0.00217779061593985	-0.00144130077375364	-0.00151755822590276	-0.00235995814570548
SRR7014707	-0.00295898330467308	-0.00132764747626357	-0.00236737097055259	-0.00363957145984499	-0.00307125748221747	-0.00288185871187897	-0.00374999120043604	-0.0035324683410062	-0.00210827739507694	-0.00288898316132178	-0.00298615066713275	-0.00228516279030321	-0.00284473190070738	-0.00304226471359337	-0.00298231796179254	0.011229062821716	0.0051774138004452	0.00076408656202562	0.00212123474142412	0.00967020815002057	0.000833202175317562	0.00337170809867426	0.00125324858472013	0.00355973512361662	0.00791580361068355	0.00206455190982157	0.000874791524723565	0.00411659574842493	-0.000831774958446998	-0.00304736748774647	-0.0013452762408036	-0.00195479390788498	-0.0025662436157301	-0.00309729884645606	-0.00203975697056579	-0.00230167343213368	-0.00234795383100292	-0.00261854025620651	-0.00182434680049565	-0.00225104970939305	-0.00276070638999085	-0.00338878304118729	-0.00309067622393156	-0.00278504681737645	-0.00258302959815145	-0.00280724784462751	-0.00166410381436343	-0.00170468601119072	-0.00275637551969128
SRR7014708	-0.0036607610446787	-0.00165598686455441	-0.00301322382069023	-0.00450133919044426	-0.00379832293596408	-0.00356741894655218	-0.00463773476133158	-0.00436871724298522	-0.00260721503048063	-0.00357312469154386	-0.00369414616058205	-0.00282365637885257	-0.00351793827177589	-0.00376283018123375	-0.00368832856971519	-0.000728083981704505	-0.0011411802815516	-0.00125421639553668	-0.00136825797853442	-0.00084322729199616	-0.000854436666826489	-0.000104827328051784	-0.00225764941622124	-0.00134254661891881	-0.00127597315909668	-0.00139081406075227	-0.00146518039834248	-0.00121987325553578	-0.00225908856361257	-0.00377241619928655	-0.00182126937724613	-0.00241946769170479	-0.00328664808010374	-0.00387694068894182	-0.00263646172950893	-0.00286181756424784	-0.00291854520285411	-0.00334836576969474	-0.00226382491955597	-0.00278401338966091	-0.00341551847575006	-0.00427701229963869	-0.00385324740746686	-0.00345510583903886	-0.00321803488433639	-0.00348144345494827	-0.0020805726464895	-0.00226744256099349	-0.00340832100263468
SRR7014780	-0.00331079462344802	-0.00149783435796955	-0.0027240697424504	-0.00406912275926373	-0.00343390585804703	-0.0032218547715336	-0.00419520477720713	-0.0039518262478046	-0.00235696554268026	-0.00322889623878846	-0.00333204094563362	-0.00255408149434144	-0.00317947997908376	-0.00340071096433401	-0.00333636447155711	0.00034426854850352	0.00032592020880647	-0.000588171339716406	-0.000309841223691748	0.000265560689293528	0.000110826026211071	-0.000463156375918722	0.000139866365419359	-0.000334807894408383	-0.0003507122242595	-7.58107795486623e-05	-0.000482280133410507	-0.000407177199610566	-0.00198323331363302	-0.00341366789517741	-0.00164692800941826	-0.00218400636650064	-0.00297195529765664	-0.00350466855897557	-0.00238343771716981	-0.00258834362429688	-0.00263405463221094	-0.00302856318983956	-0.00204728248432071	-0.00251846234770168	-0.00308661325789628	-0.00386477482283153	-0.00348716800384695	-0.00311831311519895	-0.00290968554630003	-0.00308411427159016	-0.00188186913608079	-0.00202837727079307	-0.00306215967792881
SRR7014781	-0.00173843530144033	-0.000781657569577936	-0.00140251417954104	-0.00214339258536502	-0.0018085955380488	-0.00164717696290667	-0.00220838482026566	-0.00208028473811886	-0.00122538354665077	-0.00169438912198034	-0.00174337114499056	-0.00131478597226734	-0.00166773043051417	-0.0017639692300887	-0.00175629897885159	0.00211535625004732	0.000652971802453206	0.000268728203505985	0.00476780536076067	0.0018464875795367	0.00115008184340104	0.000481369625317022	-0.000636878911366851	0.000550012339548897	0.00156605034467946	0.000652288662219719	-6.76437485122337e-05	0.000819302143118487	0.00200672799386563	-0.00179480813418662	-0.000582404561791247	-0.00114737475188815	-0.00131029529082916	-0.00172754966309402	-0.00109838006801679	-0.00134238883020497	-0.00137541746514191	-0.00152825736973509	-0.00106341820562061	-0.00132468316933216	-0.00162301401906595	-0.00182051853077499	-0.00181006924997201	-0.00162665624898979	-0.0014670336402491	-0.00165145454173691	-0.000988516228460259	-0.000704096599535903	-0.00162360210830139
SRR7014782	-0.00327943674669368	-0.00148324963202294	-0.00269750433741328	-0.00403583335899322	-0.00340557401492324	-0.00317983281665646	-0.0041582173323407	-0.00391690280134755	-0.00233472551783388	-0.0032031915197953	-0.00330782701532649	-0.00252430423410301	-0.00315091958313587	-0.00336942278525713	-0.00330694305085762	0.0008434500985547	-0.000483920436063319	0.00102695708731545	4.20694043590465e-05	0.00182931646398569	-0.000490312059781694	-0.00037389204523093	-0.000372677883992742	0.000115763300816479	-8.32492379925367e-05	-0.000472099847504536	0.000165353626693585	-0.000272441880474938	-0.00202214839029763	-0.00338255694727099	-0.00163800175252173	-0.00216705189875253	-0.00292700314011453	-0.00347322562030667	-0.0023601574687408	-0.00254984994640472	-0.00260832070589073	-0.00299080710988673	-0.00202824505494548	-0.00249298418034177	-0.00306030344401154	-0.00383302454172686	-0.00345494667398159	-0.00309312951833157	-0.00288007696144267	-0.00312082880470958	-0.00185966862003654	-0.00199856991446728	-0.00305719680113221
SRR7014812	-0.0036787712631356	-0.0016671771763321	-0.00303057812086178	-0.00452320449467823	-0.00381669955520078	-0.00358411510954891	-0.00466038430263991	-0.00439005296974658	-0.00261998088785768	-0.0035906725862583	-0.00370892573144117	-0.00284002299160112	-0.00353409608115425	-0.00378133670415855	-0.00370634144768204	0.000199413337275188	-0.000657198338808459	-0.000383685645903741	-0.000465244590752013	-0.000178662797592877	0.000137427627754787	-0.000589683832749613	-0.00016125259343193	-0.000458678516630576	-0.000350508351871515	-0.000970128793660773	-0.000471620058995891	-0.000789485936214059	-0.00227199012935943	-0.00379209252197361	-0.00183698784254907	-0.00242721449877279	-0.00330795434091409	-0.00389587470151544	-0.00265906786880164	-0.002875793968349	-0.00292846081358625	-0.00338250146332951	-0.00227403954695894	-0.00279704092829814	-0.00343394843183949	-0.00430028191265752	-0.0038713945404047	-0.00347362991077104	-0.00323911821693398	-0.00350030862743264	-0.00209355977319912	-0.00227912146136468	-0.00342733048662265
SRR7014813	-0.0023262114496606	-0.00105083674442676	-0.0019135959682117	-0.002860544183751	-0.00241378623622622	-0.00226377197287683	-0.00294722184577197	-0.00277626461174117	-0.00165664765029682	-0.00227068297766822	-0.00234644847319743	-0.00179608903593596	-0.00223469338683666	-0.00239096526014707	-0.00234388620618926	0.00201663221478193	0.000508995069870036	0.00116419543246698	0.00142679179428002	0.00129665573088406	3.37762600342104e-07	0.00102809481192672	0.000555632213519639	0.00131381397231034	0.00109945931318118	9.12152175193935e-05	-2.0596493854596e-05	0.000297155024790631	-0.00143597074919981	-0.00239780558508126	-0.00115992190367577	-0.0015345344200871	-0.00209064238394995	-0.00246374682495445	-0.00167085818900694	-0.00181864890469577	-0.00183672099783453	-0.00211928643893815	-0.00143863213427986	-0.00176890590291568	-0.00217111983917991	-0.00271914694710238	-0.00244705375852951	-0.00219454076039957	-0.00204685746452577	-0.00197887345004814	-0.00132054442721496	-0.0013895348012574	-0.00216746960812619
SRR7014814	-0.00375693685366909	-0.00170179801910672	-0.00309071265724785	-0.00462127511866011	-0.00389952734818777	-0.00365871987271785	-0.00476130488121946	-0.00448431309023414	-0.00267258330738244	-0.00366584585338641	-0.00378020577714298	-0.00289901993839701	-0.003609006028504	-0.00386093556357605	-0.0037866022371413	0.00190244685544154	0.000450612877361493	-0.000564866797790739	-0.000620085568319128	0.00166376871035664	-0.000567341402501065	0.000217687429177456	0.000222143765074984	0.000289116357523776	0.00158417679780245	-0.000698062030796236	0.0023897888622578	2.42866941827405e-05	-0.00151088317194175	-0.00387307303915224	-0.00179169251495955	-0.00247533017286393	-0.00330602460543444	-0.00394163555060274	-0.00267393967370092	-0.00293144510382847	-0.00298974061748277	-0.00324016334878207	-0.00231947731237398	-0.00285830570886609	-0.00350718724358708	-0.0043270942660298	-0.00394605049500368	-0.00354359813269374	-0.00329119946937862	-0.00356964401040664	-0.00213754472445823	-0.00221630198510856	-0.0035013843284554
SRR7014815	-0.0026931595336938	-0.00121775420390098	-0.00221392917928932	-0.00331249417738379	-0.00279515097105191	-0.00261413318019253	-0.00341286642556813	-0.00321489890402959	-0.00191525762561769	-0.0026281613419518	-0.00271577959415438	-0.00207321612739191	-0.00258727868821848	-0.00276338174076508	-0.00271420712693594	0.00303879036277107	0.000832214174724585	0.000690261288455791	0.0008815475617651	0.00168063990165062	-0.000161648665031819	0.000693471941395185	-0.00010597964848947	0.00106818960396699	0.00144205793611855	-5.92981352452457e-05	-0.000294988981895264	0.000490172067244633	-0.00160936587019612	-0.00277745963376497	-0.00133056482838486	-0.00178036586159777	-0.00241726267915039	-0.00285093780746356	-0.00193938236930072	-0.0021056305460235	-0.00214794615121457	-0.0024678712739439	-0.00166553755319742	-0.0020492695897669	-0.00251464293755533	-0.00314520517219835	-0.00283864892909383	-0.00254365807815709	-0.00237120453543109	-0.0025640820460331	-0.00153132493499029	-0.00166136093633458	-0.00249562210228362
SRR7014816	-0.00416349986352894	-0.0018881582588347	-0.00342437418205841	-0.00511279765673184	-0.00431547423350154	-0.00404072486130875	-0.00527921923703044	-0.00497290917695759	-0.00296540396912201	-0.00406633890240038	-0.00416080527799695	-0.00321393998808825	-0.00400172381070096	-0.0042766152067733	-0.00419850029611698	0.0015021683251152	-0.00030305383325277	0.00170091145987311	0.00146864213886548	0.00131063763982379	0.000400810486590917	4.19441868529327e-05	0.00250843769459847	0.000857254472230476	0.000597183912282141	0.000598000341711963	0.000241106694260549	0.000328643228280461	-0.000897326944868145	-0.00429559292137065	-0.00192553733518398	-0.00275010058242323	-0.00360754324166242	-0.00434951704855747	-0.00290616381657317	-0.00324683183237012	-0.00329468767722406	-0.00376877178039425	-0.00256446052313113	-0.00316550869997943	-0.00388506265925821	-0.00474799111792042	-0.00435270954973269	-0.0039198912007625	-0.00362479351293983	-0.00389435214635249	-0.00236935157851304	-0.00236269846395584	-0.00388001888301693
SRR7014817	-0.00333098127119069	-0.00150923268097241	-0.00274123913979904	-0.00409601746827692	-0.00345630409920969	-0.00324350619181146	-0.00422013134135185	-0.00397521467527846	-0.00237092007044599	-0.0032494083116721	-0.00336104068522779	-0.00257042557999254	-0.00320021916215423	-0.00342292322405589	-0.00335595355167842	0.00727152420650674	0.00277801041100759	0.00127524770847699	0.00210575754245813	0.00568280703587795	0.00038029226464119	0.00212021218422413	0.00107859067448047	0.00284409324779473	0.00472080779188693	0.00150935647920786	0.000111418833329925	0.00218323660827064	-0.00168733512275769	-0.00343377339392836	-0.00162757211662416	-0.00219720502754402	-0.0029646016837397	-0.00351374032586825	-0.00239086056828277	-0.00260170621899635	-0.00264708952508659	-0.00305401693322495	-0.00205838147117804	-0.00253189084338851	-0.00310898964851398	-0.00386722461290306	-0.00351140359097659	-0.00314135974208923	-0.00292370903073094	-0.0030793636073326	-0.00189502373547195	-0.00199901653332098	-0.0031035775199817
SRR7014818	-0.00257618969084658	-0.0011676137658544	-0.00212232201952512	-0.00316824248854204	-0.00267366598510772	-0.00251073186822848	-0.0032645338188383	-0.00307517051289333	-0.00183511054427624	-0.00251503077069815	-0.00260153432891266	-0.00198881141304421	-0.00247627117474654	-0.00264838230971978	-0.00259624018415526	0.000575856296071701	-9.13963850646441e-05	-0.000845330436508887	-0.000984922330641463	-0.000156940181774872	-5.26240062808234e-05	-0.000580642825812222	-0.00108284468007345	-0.000561780657178141	-0.000439120898968351	-0.00064682974019667	-0.00102244304191824	-0.000156650953639334	-0.00159133498895667	-0.00265699709041594	-0.00128656712700913	-0.00170317273323011	-0.00231753296730379	-0.00272900556931525	-0.00186426662593449	-0.00201445332745811	-0.00205462564900159	-0.00234833706004751	-0.00159352213745347	-0.00195997135446882	-0.00240539089250957	-0.0030119490795032	-0.00271806155583221	-0.00243115376689994	-0.00226686188829693	-0.00245285547065852	-0.00146656180592324	-0.00159619433552611	-0.00239508004834797
SRR7014819	-0.00277368506570018	-0.00125832695787969	-0.00228697525337033	-0.00341543264366061	-0.00288201257399048	-0.00269664578540501	-0.00351892404156464	-0.00331480451735121	-0.00197720970153408	-0.0027094855379809	-0.00280102259242162	-0.00214220762098162	-0.00266778001067739	-0.00285335844786853	-0.00279855333370423	0.00126160197598503	0.000135039750172336	0.000663022980903429	0.00094450036396784	0.0006761001312187	-0.000120891177336693	0.000158807811452867	7.9780616977626e-05	0.000778811941744897	0.00060519466640749	0.00062366007817367	-9.42131029869522e-06	-0.000114381349721397	-0.00171562798790747	-0.00286413286278728	-0.00138465547131515	-0.00183589321186249	-0.00249841285770838	-0.00294166451945184	-0.00200954041646962	-0.00217143048226248	-0.00221561802797867	-0.00255403094401364	-0.00171769804555002	-0.00211323258680729	-0.0025929391965057	-0.003246700045428	-0.00293035264015082	-0.00262332594959915	-0.00244611150422295	-0.00264422807806718	-0.00158066968896121	-0.00172085418088901	-0.00258770654487305
SRR7014820	-0.00308850856200187	-0.00138876802713327	-0.00253605400553463	-0.00380454656314931	-0.00321035493224564	-0.00300961063631413	-0.00391982854446494	-0.00369245406066147	-0.00220333733479239	-0.00301870720281219	-0.00312073421768186	-0.00238845741811524	-0.00297260987891838	-0.00317920067797693	-0.00311738733518778	0.00105977287663646	0.00158640914698263	-0.000132455679958399	-0.00120294535345764	-0.000355457511707824	0.00030235905355917	-0.000617027202911674	-0.000762656668454657	-0.000913565331493887	-0.000788117484303304	0.000609630657548296	-0.000304675591509925	0.00105220337885735	-0.00190837763887592	-0.00318913324395514	-0.00154509527789859	-0.00204429983947072	-0.00277588965646524	-0.00327680291344398	-0.00219163714110739	-0.00241881753801914	-0.00246587831864137	-0.00273729696999088	-0.00191339220460265	-0.00235354751093348	-0.00288757174585319	-0.00361677300663335	-0.00323756958896047	-0.00291994765971915	-0.00272174185080181	-0.00294351404990335	-0.00174856317397156	-0.00191641477483173	-0.00288236625363507
SRR7014836	-0.00459670858388383	-0.00207395060262584	-0.00379399542862774	-0.00566441626610071	-0.00478024077882543	-0.00448516237562711	-0.00584035171274765	-0.00550141276849337	-0.00325649101902289	-0.00440015068296446	-0.00454342737345816	-0.00355589928962952	-0.00442780746374577	-0.00472066375041178	-0.00464475378344564	0.000891399145567278	-0.000498362310284195	3.14000764710416e-05	0.00119593374520064	0.000368602678348133	-0.00017461760789463	0.000537460742936189	0.00188960793460633	0.00100580741879136	0.000406081163453163	-0.000362745989087424	0.00071832089508666	0.00106285105441084	-0.00273304610908016	-0.00474830454910405	-0.00229140800807003	-0.00304492024167616	-0.00413539130797632	-0.0048677859564391	-0.003328971512759	-0.00357852419644901	-0.00365575250657588	-0.00422315773977862	-0.00284663836797339	-0.0035065433190227	-0.00420431351931994	-0.00536866048281804	-0.00483037092506516	-0.00434581123676027	-0.00405319405669218	-0.00426994064715423	-0.00261880474185647	-0.00281727449368416	-0.00425199068136623
SRR7014865	-0.0032902752149108	-0.0014916425395278	-0.00271011594578276	-0.00404680686511273	-0.00341480786542958	-0.00320483427558599	-0.00416969928274771	-0.00392772332972367	-0.00234340762260896	-0.00320997867105477	-0.00331592240590319	-0.00253952859840543	-0.00316067900233128	-0.00338106780832773	-0.00331610619906682	0.0010053771464519	1.59360688303378e-05	0.000708594574024491	0.00141701845400915	0.000404053933195611	-0.000328673409541714	0.000113078012537122	0.000861151898360983	0.00123502186180168	0.000387806673249688	-0.000153126224809255	-0.000231563899467425	-0.000330258612914582	-0.00203277135097946	-0.0033934601753057	-0.00164398979378317	-0.00217510534884811	-0.00296045898625372	-0.00348568377491572	-0.00238117650004182	-0.00257300584425248	-0.00262307588039706	-0.00177339114430173	-0.00203536200949722	-0.00250422588656038	-0.00307214708263835	-0.00384758425923164	-0.00347181608798249	-0.00310813160790775	-0.00289833375779308	-0.00310692494717131	-0.00187317159992568	-0.00203318845644251	-0.00306590165087291
SRR7014775	-0.0038796500864679	-0.00171377745626868	-0.00308125850382525	-0.00480406562635061	-0.00405407932767624	-0.00347110996293752	-0.00495254418615345	-0.00466526575928689	-0.00267053691751664	-0.00377077772059093	-0.00382406871209818	-0.00279961781842799	-0.00370401861613083	-0.00382620934703416	-0.00393869230445641	0.000863359155840183	0.000482013803630047	-0.000847125337036303	-0.000443905920475578	-0.000554367015442985	0.000669168479918519	-0.000405032048262967	-0.000487470868106223	1.36831868908136e-05	0.000507860064093172	-0.000126537866414952	-0.00116858461505191	8.41890407546286e-05	-0.00127855685575552	-0.00399458787578172	-0.00184578769596138	-0.00258004011071698	-0.00341127572717462	-0.00408252542435823	-0.00276969333392293	-0.00304403579603878	-0.00308911232674481	-0.00351233181869522	-0.00241015281085439	-0.00297302260085733	-0.00364680896846392	-0.00448323066687257	-0.00411593763822078	-0.00367209448780504	-0.00340727379357025	-0.00339485998873691	-0.00220972125026065	-0.00220855894242343	-0.00361180264304535
SRR7014811	-0.00374150776965362	-0.00169323292010281	-0.00307795480766814	-0.00459567347586178	-0.00387868416207159	-0.00363832369676799	-0.00474261254693696	-0.00446751808947611	-0.00266452027351939	-0.0036533263400969	-0.00376156026412231	-0.0028884139092354	-0.00359657903443745	-0.00383972101303381	-0.00377184385580956	0.00109989477464984	-0.000879095844155796	-0.000851451968654959	0.000172141315843141	-0.000305407269826786	0.00056045731460893	-0.000364018921120712	9.82085551374997e-06	-0.000184257815099547	-0.000301475238553197	-0.0010263534734021	-0.00021581399388736	0.000683391930129668	-0.00231153722340996	-0.00385969223711416	-0.00187010582219286	-0.00247368974728375	-0.00336529518989606	-0.00396472674289224	-0.00269759297496287	-0.0029266180580516	-0.00297660796000416	-0.00342470004728797	-0.00231508499095435	-0.00284774837163569	-0.00349442111152314	-0.00437641032274769	-0.00394279615086282	-0.00353430841828102	-0.00329593106411686	-0.00343728240709703	-0.00212758519897176	-0.00229359135999142	-0.00345090518735739
SRR7014861	-0.00408388188659482	-0.00146820722778662	-0.00304519949946383	-0.00503880333798439	-0.00425184627923796	-0.00397050139240788	-0.00519148466876085	-0.00489034620483493	-0.00291843660313214	-0.00399968246640054	-0.00407247667693156	-0.00316200260526451	-0.00393824445442434	-0.00420386302774361	-0.00412871848185025	-0.000135709323807158	-0.00064755001348832	0.000234232202997034	0.00112834708026936	0.00237595463997097	0.000558594687831145	0.00132713394132742	0.00653267114349431	0.00138325211135428	0.00180031516345062	0.0192519415392388	0.0148548451100422	0.00268125615699881	-0.00245424088448271	-0.00418507249838166	-0.00204339518167392	-0.00270197612699669	-0.00347484844338677	-0.00432654519817834	-0.00158976516408695	-0.00320123811206358	-0.00321193485672751	-0.00153876927897941	-0.00253412775146702	-0.00311614902808247	-0.00375727545871041	-0.00478314834743409	-0.0035439502045953	-0.00378762842918451	-0.00359761698550447	-0.00384465899483313	-0.00197363207928643	-0.00252113794028281	-0.00380289623131015
SRR7030167	-0.00272210753236993	-0.00123357820002656	-0.00224238620612442	-0.00334689812354806	-0.00282418173107125	-0.00265300502137956	-0.0034483128494661	-0.00324828921444069	-0.00193867122430511	-0.00265681145874739	-0.00274824705034709	-0.00210155229773895	-0.00261587962269212	-0.00279796763057684	-0.00274239719486461	-0.000946887864157046	-0.000894346749263346	-0.00110718160655784	-0.00135645350496878	-0.000760701929250131	-0.00104227814980792	-0.0011928798484148	-0.00203192146650117	-0.00125574187397593	-0.00140093921436859	-0.0014294936862453	-0.00125898878488056	-0.00142725460143698	-0.00168120197132034	-0.00280676128949886	-0.00135977845181287	-0.00179905393749226	-0.0024482793770895	-0.00288263669275851	-0.00196921671447973	-0.00212785827294492	-0.00217115914556386	-0.00250278142356842	-0.00168323049091429	-0.00207110060955437	-0.0025409269911374	-0.00318221061909608	-0.00287162159459137	-0.00257092015895019	-0.00239716298134571	-0.00259148479893338	-0.00154916393753974	-0.00168648864887771	-0.00253615614651856
SRR7030170	-0.00125472765708204	-0.000570122536769818	-0.000960512846724337	-0.00154687571353236	-0.00130528566126914	-0.00122377291895092	-0.00159374776362955	-0.00150119453931832	-0.000895838486125851	-0.00122315551218068	-0.00126976508349078	-0.000971015531791038	-0.00120823033173555	-0.00129011498662129	-0.00126748632943097	-0.000140890448638989	-0.00034977838216347	9.0986992579828e-07	-0.000230495741990414	0.000434102732798035	0.00246471056456835	-0.000328214718542829	-0.000542756264055191	0.000430187233924354	0.000886271629914771	0.000429351378330111	-0.000159267161686448	0.000239382021140197	0.0150228319763278	-0.00128913826327573	0.000831495506991615	-0.000808765650771643	0.000188935015407791	-0.000729926356499938	-9.36078145651635e-05	-0.000880095106072266	-0.000947542973279233	-0.000765460297455418	-0.000709684869973747	-0.00095487317979886	-0.00115293849632085	-0.000363100552654681	-0.00124837011239248	-0.00109204659746687	-0.000760329744206874	-0.00116197369031138	-0.000711511996844667	0.00114461745336602	-0.00116960623000352
SRR7030173	-0.00374218294746367	-0.00169584604928641	-0.00308269211351867	-0.00460110592101974	-0.00388250816283954	-0.0036471851433064	-0.00474052453451652	-0.00446554456874342	-0.00266515488950819	-0.0036505505137458	-0.00377796792132211	-0.00288732086741966	-0.0035960962841389	-0.00384647065929247	-0.00377007590470158	-0.000143618468382082	-0.000657135532546257	-0.000285456374334332	-0.000403676750769642	0.000192108385308602	-0.000497562228319401	-0.000361499325430847	5.83220681978865e-05	0.000608406175796835	-0.000355872745983208	-0.000767350370169345	-0.000999723505776682	-0.00075256170698489	-0.0023105551058104	-0.00385762909501751	-0.0018685969157898	-0.0024731497039179	-0.00336563271866904	-0.00396286838308045	-0.00270715580525605	-0.00292524628397076	-0.00298473155191411	-0.00344066714967444	-0.00231399985667221	-0.00284322668299102	-0.00349310728687714	-0.00437467539395537	-0.00394768187073481	-0.00353430246156183	-0.00329543694767821	-0.00356118317815274	-0.00212836038604359	-0.00231846571164022	-0.00348605275642317
SRR7030174	-0.00405522077365135	-0.00183770548488065	-0.00334056278728566	-0.0049859936231433	-0.00420728435163463	-0.003952276295982	-0.00513707476097732	-0.00483909241078335	-0.00288810773586066	-0.00395794688162348	-0.00409416174679575	-0.00313075748601527	-0.00389696926413366	-0.00416823227025158	-0.00408544700823628	-0.00139380936404053	-0.00130941338531356	-0.00164470600655423	-0.00189453024627257	-0.00113209819648495	-0.00153344061299128	-0.00174421672231794	-0.0029597667582216	-0.00180286784325654	-0.0020273473464397	-0.00208571940410566	-0.00186166502360359	-0.00208329868928395	-0.00250454659771146	-0.00418133249789245	-0.00202571050547523	-0.00268011487918193	-0.0036472891947188	-0.00429436679497616	-0.0029336124430864	-0.00316994643643617	-0.00323445329227249	-0.00372848283915041	-0.00250756855577128	-0.00308539251896295	-0.0037853096530029	-0.00474065276820909	-0.00427795720998365	-0.00382999154588761	-0.00357113927505935	-0.00386062742425421	-0.00230784482486378	-0.00251242235000974	-0.00377820235544903
SRR7030181	-0.00451585930397563	-0.00204645317112859	-0.00372002225908298	-0.00555236001919601	-0.00468519600887057	-0.00440122121070668	-0.00572060268711089	-0.00538877208067702	-0.00321617216863066	-0.00440753592656492	-0.00455922363990097	-0.00348638486308192	-0.00433963177124375	-0.00464170794375729	-0.00454951898128873	-0.00157775816786595	-0.00150022715371648	-0.00183590697878512	-0.00234485128838853	-0.00127306749126513	-0.00175490777416319	-0.00201315704054933	-0.00341318772997772	-0.0021172596314215	-0.00235586959222501	-0.00240663890817944	-0.00209908985060044	-0.00239510553937534	-0.00278904175304173	-0.00465629624564719	-0.00225581396030252	-0.00298455309548526	-0.00406159017316101	-0.00478217027585301	-0.00326684582290745	-0.00353002534438965	-0.00360185962946517	-0.00415200672384858	-0.00279240697979075	-0.0034358668222717	-0.00421528857960314	-0.00527915053338979	-0.00476389670181129	-0.00426504595483994	-0.0039767902714083	-0.00429916180797825	-0.00256999633465311	-0.00279781212370148	-0.00420737395359972
SRR7030188	-0.00577049656320953	-0.00261266366081695	-0.00474789626242515	-0.00709689287246006	-0.00598850471627857	-0.00560330567353686	-0.00731193659920702	-0.00688779870873831	-0.0041045624749147	-0.00563129257730959	-0.00582119744906199	-0.00444464307133746	-0.00554325575275488	-0.00592285657895643	-0.00581508560680563	-0.000311933531215279	0.000616250163107398	-0.00186706699043136	-0.0012716616104977	-0.000586992597054163	-0.00183631624582496	-0.00213004455678814	-0.00334336822567874	-0.00212089142812881	-0.00201576966670864	-0.00248724266302896	-0.00236524343626911	-0.000562436157823122	-0.00356453850628357	-0.0059511739931205	-0.00287838894221028	-0.00381478389686535	-0.00519142675386781	-0.00611245488913846	-0.00417560366328244	-0.0045119933901242	-0.00460364984313449	-0.00530699501167325	-0.0035674238852797	-0.00439025230493468	-0.00538726768019671	-0.0067466752366749	-0.00608908524322814	-0.0054497246292042	-0.00508025418222581	-0.00549477900756321	-0.00328346000757195	-0.00357551469493618	-0.00537711938763191
SRR7030169	-0.00354866064640403	-0.00159248756022781	-0.00290627293375938	-0.00436910861850865	-0.00368684521480093	-0.0034382945151744	-0.00450184357698663	-0.00423669883904541	-0.00253001231620789	-0.00345052644115264	-0.00357946458658818	-0.00273690901390804	-0.00339567958061685	-0.00365067394896911	-0.00358025612413876	0.00411863635345876	0.0100110390001708	-0.000140023315186081	0.00238757704697361	0.00262106879484631	0.00159914890565013	0.00188451143692162	0.00746668138053557	0.00302052849014817	0.00236489403464923	0.00184338190460476	0.00291489014629311	0.00465494936069533	-0.00219130122557419	-0.0036579957449552	-0.00176893652588492	-0.0023457146374763	-0.00318689286649158	-0.00376334168232158	-0.00250931980827589	-0.00277790380216507	-0.00281920545294934	-0.00316779907585981	-0.00218844074266316	-0.00270093326857943	-0.00331604566590604	-0.00414843573004473	-0.00370824944773057	-0.00334737812728996	-0.00312724312893273	-0.00329637632570136	-0.00200381394407377	-0.00218394515946107	-0.00331018264161047
[truncated: 74 more columns]
