# Supplementary material for: Causal relationship between kidney stones and gut microbiota contributes to the gut-kidney axis: a two-sample Mendelian randomization study
Source: Front Microbiol. 2023 Jul 12;14:1204311. doi: 10.3389/fmicb.2023.1204311 (PMC10368867; doi:10.3389/fmicb.2023.1204311)
Supplement: Supplementary file 1 [file Data_Sheet_1.ZIP › Suppl.Image&Table/Table S7.csv]

Feature.ID	Kindom	Phylum	Class	Order	Family	Genus	Species	Confidence
ASV_1	Bacteria	Bacteroidota	Bacteroidia	Bacteroidales	Bacteroidaceae	Bacteroides		0.99979927
ASV_7	Bacteria	Bacteroidota	Bacteroidia	Bacteroidales	Bacteroidaceae	Bacteroides		0.999669242
ASV_10	Bacteria	Firmicutes	Clostridia	Oscillospirales	Ruminococcaceae	Faecalibacterium		0.993381271
ASV_14	Bacteria	Firmicutes	Clostridia	Oscillospirales	Ruminococcaceae	Faecalibacterium		0.989600781
ASV_12	Bacteria	Firmicutes	Clostridia	Oscillospirales	Ruminococcaceae	Faecalibacterium		0.995073478
ASV_2	Bacteria	Bacteroidota	Bacteroidia	Bacteroidales	Bacteroidaceae	Bacteroides	Bacteroides_vulgatus	0.843874231
ASV_11	Bacteria	Firmicutes	Clostridia	Oscillospirales	Ruminococcaceae	Faecalibacterium		0.993390058
ASV_17	Bacteria	Bacteroidota	Bacteroidia	Bacteroidales	Bacteroidaceae	Bacteroides	Bacteroides_eggerthii	0.876291887
ASV_3	Bacteria	Bacteroidota	Bacteroidia	Bacteroidales	Bacteroidaceae	Bacteroides		0.999728541
ASV_16	Bacteria	Firmicutes	Clostridia	Oscillospirales	Ruminococcaceae	Subdoligranulum		0.989834737
ASV_6	Bacteria	Bacteroidota	Bacteroidia	Bacteroidales	Bacteroidaceae	Bacteroides		0.999780894
ASV_9	Bacteria	Bacteroidota	Bacteroidia	Bacteroidales	Bacteroidaceae	Bacteroides	Bacteroides_dorei	0.763557719
ASV_8	Bacteria	Verrucomicrobiota	Verrucomicrobiae	Verrucomicrobiales	Akkermansiaceae	Akkermansia		0.999999403
ASV_22	Bacteria	Bacteroidota	Bacteroidia	Bacteroidales	Rikenellaceae	Alistipes		0.998892667
ASV_13	Bacteria	Bacteroidota	Bacteroidia	Bacteroidales	Bacteroidaceae	Bacteroides		0.999999973
ASV_25	Bacteria	Firmicutes	Clostridia	Oscillospirales	Ruminococcaceae	Subdoligranulum		0.992476866
ASV_18	Bacteria	Firmicutes	Negativicutes	Veillonellales-Selenomonadales	Veillonellaceae	Dialister		0.999942108
ASV_28	Bacteria	Firmicutes	Clostridia	Lachnospirales	Lachnospiraceae			0.996828605
ASV_15	Bacteria	Firmicutes	Clostridia	Oscillospirales	Ruminococcaceae	Faecalibacterium		0.999955089
ASV_21	Bacteria	Bacteroidota	Bacteroidia	Bacteroidales	Rikenellaceae	Alistipes		0.999048229
ASV_30	Bacteria	Bacteroidota	Bacteroidia	Bacteroidales	Bacteroidaceae	Bacteroides	Bacteroides_eggerthii	0.784985209
ASV_31	Bacteria	Firmicutes	Clostridia	Lachnospirales	Lachnospiraceae			0.997312682
ASV_33	Bacteria	Bacteroidota	Bacteroidia	Bacteroidales	Rikenellaceae	Alistipes		0.999115355
ASV_35	Bacteria	Firmicutes	Clostridia	Oscillospirales	Ruminococcaceae	Subdoligranulum		0.988082626
ASV_27	Bacteria	Firmicutes	Negativicutes	Veillonellales-Selenomonadales	Veillonellaceae	Dialister		0.999906963
ASV_36	Bacteria	Verrucomicrobiota	Verrucomicrobiae	Verrucomicrobiales	Akkermansiaceae	Akkermansia		0.999999926
ASV_4	Bacteria	Bacteroidota	Bacteroidia	Bacteroidales	Bacteroidaceae	Bacteroides		0.999999992
ASV_39	Bacteria	Bacteroidota	Bacteroidia	Bacteroidales	Bacteroidaceae	Bacteroides		0.999072857
ASV_40	Bacteria	Firmicutes	Negativicutes	Veillonellales-Selenomonadales	Veillonellaceae	Dialister		0.999895118
ASV_38	Bacteria	Firmicutes	Clostridia	Lachnospirales	Lachnospiraceae			0.9997388
ASV_41	Bacteria	Bacteroidota	Bacteroidia	Bacteroidales	Rikenellaceae	Alistipes		0.998506988
ASV_43	Bacteria	Firmicutes	Clostridia	Lachnospirales	Lachnospiraceae			0.999881216
ASV_42	Bacteria	Firmicutes	Clostridia	Lachnospirales	Lachnospiraceae			0.998006315
ASV_46	Bacteria	Bacteroidota	Bacteroidia	Bacteroidales	Bacteroidaceae	Bacteroides		0.998719851
ASV_48	Bacteria	Bacteroidota	Bacteroidia	Bacteroidales	Bacteroidaceae	Bacteroides	Bacteroides_eggerthii	0.836396662
ASV_47	Bacteria	Firmicutes	Clostridia	Lachnospirales	Lachnospiraceae			0.999822718
ASV_49	Bacteria	Firmicutes	Clostridia	Lachnospirales	Lachnospiraceae			0.999804133
ASV_20	Bacteria	Bacteroidota	Bacteroidia	Bacteroidales	Bacteroidaceae	Bacteroides	Bacteroides_eggerthii	0.838262647
ASV_51	Bacteria	Firmicutes	Clostridia	Oscillospirales	Ruminococcaceae	Faecalibacterium		0.96488623
ASV_50	Bacteria	Firmicutes	Clostridia	Lachnospirales	Lachnospiraceae			0.990629372
ASV_52	Bacteria	Firmicutes	Clostridia	Oscillospirales	Ruminococcaceae	Subdoligranulum		0.99006118
ASV_34	Bacteria	Bacteroidota	Bacteroidia	Bacteroidales	Bacteroidaceae	Bacteroides		0.999999978
ASV_55	Bacteria	Bacteroidota	Bacteroidia	Bacteroidales	Bacteroidaceae	Bacteroides	Bacteroides_massiliensis	0.951519127
ASV_58	Bacteria	Firmicutes	Clostridia	Lachnospirales	Lachnospiraceae			0.992148707
ASV_57	Bacteria	Firmicutes	Clostridia	Oscillospirales	Oscillospiraceae			0.960982306
ASV_61	Bacteria	Firmicutes	Negativicutes	Veillonellales-Selenomonadales	Veillonellaceae	Dialister		0.999942572
ASV_63	Bacteria	Firmicutes	Negativicutes	Acidaminococcales	Acidaminococcaceae	Phascolarctobacterium		0.999963236
ASV_60	Bacteria	Firmicutes	Clostridia	Oscillospirales	Oscillospiraceae			0.973707078
ASV_62	Bacteria	Firmicutes	Clostridia	Oscillospirales	Ruminococcaceae	Faecalibacterium		0.943587655
ASV_24	Bacteria	Bacteroidota	Bacteroidia	Bacteroidales	Bacteroidaceae	Bacteroides		0.999999986
ASV_54	Bacteria	Verrucomicrobiota	Verrucomicrobiae	Verrucomicrobiales	Akkermansiaceae	Akkermansia		0.999999942
ASV_23	Bacteria	Bacteroidota	Bacteroidia	Bacteroidales	Bacteroidaceae	Bacteroides		0.999999973
ASV_72	Unassigned							0.956522995
ASV_44	Bacteria	Bacteroidota	Bacteroidia	Bacteroidales	Bacteroidaceae	Bacteroides		0.999999983
ASV_66	Bacteria	Firmicutes	Clostridia	Oscillospirales	[Eubacterium]_coprostanoligenes_group	[Eubacterium]_coprostanoligenes_group	gut_metagenome	0.728233273
ASV_67	Bacteria	Bacteroidota	Bacteroidia	Bacteroidales	Bacteroidaceae	Bacteroides	Bacteroides_massiliensis	0.94857743
ASV_65	Bacteria	Firmicutes	Clostridia	Lachnospirales	Lachnospiraceae			0.997182818
ASV_69	Bacteria	Firmicutes	Negativicutes	Acidaminococcales	Acidaminococcaceae	Phascolarctobacterium		0.999949274
ASV_77	Bacteria	Firmicutes	Clostridia	Oscillospirales	Ruminococcaceae	Faecalibacterium		0.971202313
ASV_37	Bacteria	Proteobacteria	Gammaproteobacteria	Pseudomonadales	Pseudomonadaceae	Pseudomonas		0.999811865
ASV_74	Bacteria	Bacteroidota	Bacteroidia	Bacteroidales	Bacteroidaceae	Bacteroides	Bacteroides_massiliensis	0.921442432
ASV_64	Bacteria	Bacteroidota	Bacteroidia	Bacteroidales	Bacteroidaceae	Bacteroides	Bacteroides_stercoris	0.897866994
ASV_76	Bacteria	Firmicutes	Clostridia	Oscillospirales	[Eubacterium]_coprostanoligenes_group	[Eubacterium]_coprostanoligenes_group		0.879175067
ASV_80	Bacteria	Bacteroidota	Bacteroidia	Bacteroidales	Bacteroidaceae	Bacteroides		0.999489825
ASV_70	Bacteria	Verrucomicrobiota	Verrucomicrobiae	Verrucomicrobiales	Akkermansiaceae	Akkermansia		0.999999951
ASV_79	Bacteria	Firmicutes	Clostridia	Oscillospirales	Oscillospiraceae			0.924505584
ASV_82	Bacteria	Firmicutes	Clostridia	Lachnospirales	Lachnospiraceae			0.998783796
ASV_86	Bacteria	Bacteroidota	Bacteroidia	Bacteroidales	Bacteroidaceae	Bacteroides		0.999995823
ASV_84	Bacteria	Bacteroidota	Bacteroidia	Bacteroidales	Bacteroidaceae	Bacteroides		0.999232452
ASV_81	Bacteria	Firmicutes	Clostridia	Lachnospirales	Lachnospiraceae			0.994553763
ASV_83	Bacteria	Firmicutes	Clostridia	Lachnospirales	Lachnospiraceae			0.998864989
ASV_85	Bacteria	Firmicutes	Clostridia	Oscillospirales	Oscillospiraceae	UCG-002		0.757010469
ASV_59	Bacteria	Bacteroidota	Bacteroidia	Bacteroidales	Bacteroidaceae	Bacteroides	Bacteroides_stercoris	0.944554461
ASV_89	Bacteria	Firmicutes	Clostridia	Lachnospirales	Lachnospiraceae			0.999793862
ASV_88	Bacteria	Firmicutes	Clostridia	Oscillospirales	Oscillospiraceae	UCG-002		0.741165174
ASV_95	Bacteria	Firmicutes	Clostridia	Oscillospirales	Oscillospiraceae			0.945921158
ASV_78	Bacteria	Bacteroidota	Bacteroidia	Bacteroidales	Prevotellaceae	Prevotella		0.999996961
ASV_93	Bacteria	Firmicutes	Clostridia	Oscillospirales	[Eubacterium]_coprostanoligenes_group	[Eubacterium]_coprostanoligenes_group		0.909306405
ASV_90	Bacteria	Firmicutes	Negativicutes	Acidaminococcales	Acidaminococcaceae	Phascolarctobacterium	Ruminococcus_sp.	0.701696767
ASV_87	Bacteria	Firmicutes	Clostridia	Lachnospirales	Lachnospiraceae			0.999688616
ASV_97	Bacteria	Firmicutes	Clostridia	Oscillospirales	Ruminococcaceae	Faecalibacterium		0.931565327
ASV_71	Bacteria	Firmicutes	Clostridia	Lachnospirales	Lachnospiraceae	[Ruminococcus]_gnavus_group		0.994594679
ASV_29	Bacteria	Proteobacteria	Gammaproteobacteria	Enterobacterales	Enterobacteriaceae	Escherichia-Shigella		0.957996019
ASV_101	Bacteria	Bacteroidota	Bacteroidia	Bacteroidales	Tannerellaceae	Parabacteroides	Parabacteroides_merdae	0.988986512
ASV_94	Bacteria	Bacteroidota	Bacteroidia	Bacteroidales	Bacteroidaceae	Bacteroides	Bacteroides_massiliensis	0.93648086
ASV_92	Bacteria	Firmicutes	Clostridia	Lachnospirales	Lachnospiraceae			0.999302577
ASV_96	Bacteria	Bacteroidota	Bacteroidia	Bacteroidales	Tannerellaceae	Parabacteroides	Parabacteroides_merdae	0.992956975
ASV_103	Bacteria	Firmicutes	Clostridia	Lachnospirales	Lachnospiraceae			0.999734266
ASV_91	Bacteria	Firmicutes	Clostridia	Oscillospirales	Ruminococcaceae	Faecalibacterium		0.999924942
ASV_107	Bacteria	Firmicutes	Negativicutes	Acidaminococcales	Acidaminococcaceae	Phascolarctobacterium	Ruminococcus_sp.	0.703936657
ASV_105	Bacteria	Bacteroidota	Bacteroidia	Bacteroidales	Bacteroidaceae	Bacteroides	Bacteroides_coprocola	0.966873327
ASV_109	Bacteria	Bacteroidota	Bacteroidia	Bacteroidales	Rikenellaceae	Alistipes		0.999553114
ASV_99	Bacteria	Firmicutes	Clostridia	Lachnospirales	Lachnospiraceae			0.998913954
ASV_112	Bacteria	Bacteroidota	Bacteroidia	Bacteroidales	Bacteroidaceae	Bacteroides	Bacteroides_coprocola	0.953729267
ASV_100	Bacteria	Firmicutes	Clostridia	Lachnospirales	Lachnospiraceae			0.991908817
ASV_102	Bacteria	Firmicutes	Clostridia	Oscillospirales	Oscillospiraceae			0.981000731
ASV_114	Bacteria	Bacteroidota	Bacteroidia	Bacteroidales	Bacteroidaceae	Bacteroides		0.99977383
ASV_98	Bacteria	Bacteroidota	Bacteroidia	Bacteroidales	Bacteroidaceae	Bacteroides		0.9993576
ASV_120	Bacteria	Firmicutes	Clostridia	Oscillospirales	Ruminococcaceae	CAG-352	uncultured_bacterium	0.862626048
ASV_122	Bacteria	Verrucomicrobiota	Verrucomicrobiae	Verrucomicrobiales	Akkermansiaceae	Akkermansia		0.999999937
ASV_106	Bacteria	Bacteroidota	Bacteroidia	Bacteroidales	Bacteroidaceae	Bacteroides		0.999817283
ASV_111	Bacteria	Bacteroidota	Bacteroidia	Bacteroidales	Prevotellaceae	Prevotella		0.999986168
ASV_123	Bacteria	Firmicutes	Clostridia	Lachnospirales	Lachnospiraceae			0.999706093
ASV_119	Bacteria	Firmicutes	Clostridia	Oscillospirales	Oscillospiraceae			0.984279635
ASV_113	Bacteria	Firmicutes	Clostridia	Oscillospirales	[Eubacterium]_coprostanoligenes_group	[Eubacterium]_coprostanoligenes_group		0.893848439
ASV_117	Bacteria	Bacteroidota	Bacteroidia	Bacteroidales	Rikenellaceae	Alistipes		0.999559673
ASV_126	Bacteria	Bacteroidota	Bacteroidia	Bacteroidales	Tannerellaceae	Parabacteroides		0.999881331
ASV_128	Bacteria	Firmicutes	Negativicutes	Acidaminococcales	Acidaminococcaceae	Acidaminococcus		0.999099257
ASV_124	Bacteria	Bacteroidota	Bacteroidia	Bacteroidales	Tannerellaceae	Parabacteroides	Parabacteroides_merdae	0.998907112
ASV_132	Bacteria	Bacteroidota	Bacteroidia	Bacteroidales	Prevotellaceae	Prevotella	Prevotella_copri	0.715543254
ASV_127	Bacteria	Bacteroidota	Bacteroidia	Bacteroidales	Bacteroidaceae	Bacteroides		0.998945932
ASV_125	Bacteria	Bacteroidota	Bacteroidia	Bacteroidales	Barnesiellaceae	Barnesiella		0.999973725
ASV_134	Bacteria	Firmicutes	Negativicutes	Acidaminococcales	Acidaminococcaceae	Acidaminococcus		0.998853126
ASV_129	Bacteria	Bacteroidota	Bacteroidia	Bacteroidales	Bacteroidaceae	Bacteroides	Bacteroides_coprocola	0.952894002
ASV_131	Bacteria	Bacteroidota	Bacteroidia	Bacteroidales	Tannerellaceae	Parabacteroides		0.999883729
ASV_115	Bacteria	Bacteroidota	Bacteroidia	Bacteroidales	Bacteroidaceae	Bacteroides		0.999999989
ASV_108	Bacteria	Firmicutes	Clostridia	Lachnospirales	Lachnospiraceae	Lachnospiraceae_NK4A136_group		0.85007431
ASV_133	Bacteria	Bacteroidota	Bacteroidia	Bacteroidales	Bacteroidaceae	Bacteroides		0.98791846
ASV_138	Bacteria	Bacteroidota	Bacteroidia	Bacteroidales	Barnesiellaceae	Barnesiella		0.999958653
ASV_139	Bacteria	Firmicutes	Clostridia	Oscillospirales	Oscillospiraceae	UCG-002		0.83091503
ASV_121	Bacteria	Firmicutes	Clostridia	Lachnospirales	Lachnospiraceae	Lachnospira		0.991828512
ASV_130	Bacteria	Firmicutes	Clostridia	Oscillospirales	Ruminococcaceae	CAG-352	uncultured_bacterium	0.863853587
ASV_143	Bacteria	Firmicutes	Clostridia	Lachnospirales	Lachnospiraceae			0.990703099
ASV_145	Bacteria	Bacteroidota	Bacteroidia	Bacteroidales	Prevotellaceae	Prevotella		0.991652475
ASV_146	Bacteria	Bacteroidota	Bacteroidia	Bacteroidales	Barnesiellaceae	Barnesiella		0.999912551
ASV_151	Bacteria	Bacteroidota	Bacteroidia	Bacteroidales	Rikenellaceae	Alistipes		0.999537492
ASV_140	Bacteria	Firmicutes	Clostridia	Oscillospirales	Ruminococcaceae	Subdoligranulum		0.999485766
ASV_150	Bacteria	Firmicutes	Clostridia	Oscillospirales	Oscillospiraceae	UCG-002		0.845249658
ASV_154	Bacteria	Bacteroidota	Bacteroidia	Bacteroidales	Bacteroidaceae	Bacteroides		0.999632956
ASV_155	Bacteria	Bacteroidota	Bacteroidia	Bacteroidales	Bacteroidaceae	Bacteroides	Bacteroides_coprocola	0.94565255
ASV_149	Bacteria	Firmicutes	Negativicutes	Veillonellales-Selenomonadales	Veillonellaceae	Dialister		0.999894375
ASV_156	Bacteria	Bacteroidota	Bacteroidia	Bacteroidales	Prevotellaceae	Paraprevotella		0.992013954
ASV_159	Bacteria	Bacteroidota	Bacteroidia	Bacteroidales	Tannerellaceae	Parabacteroides		0.999796573
ASV_158	Bacteria	Firmicutes	Clostridia	Oscillospirales	Ruminococcaceae	CAG-352	uncultured_bacterium	0.904429711
ASV_162	Bacteria	Bacteroidota	Bacteroidia	Bacteroidales	Prevotellaceae	Prevotella		0.997763576
ASV_160	Bacteria	Bacteroidota	Bacteroidia	Bacteroidales	Bacteroidaceae	Bacteroides		0.999618791
ASV_148	Bacteria	Firmicutes	Clostridia	Oscillospirales	Ruminococcaceae	Subdoligranulum		0.999379388
ASV_165	Bacteria	Bacteroidota	Bacteroidia	Bacteroidales	Prevotellaceae	Prevotella		0.99365672
ASV_161	Bacteria	Firmicutes	Clostridia	Lachnospirales	Lachnospiraceae	Agathobacter		0.802135908
ASV_167	Bacteria	Bacteroidota	Bacteroidia	Bacteroidales	Prevotellaceae	Prevotellaceae_NK3B31_group	uncultured_organism	0.74614671
ASV_164	Bacteria	Firmicutes	Negativicutes	Acidaminococcales	Acidaminococcaceae	Acidaminococcus		0.998712701
ASV_142	Bacteria	Bacteroidota	Bacteroidia	Bacteroidales	Prevotellaceae	Prevotella		0.999997992
ASV_171	Bacteria	Bacteroidota	Bacteroidia	Bacteroidales	Barnesiellaceae	Barnesiella		0.99994346
ASV_144	Bacteria	Bacteroidota	Bacteroidia	Bacteroidales	Prevotellaceae	Prevotella		0.999999424
ASV_173	Bacteria	Bacteroidota	Bacteroidia	Bacteroidales	Tannerellaceae	Parabacteroides		0.999826223
ASV_172	Bacteria	Firmicutes	Clostridia	Oscillospirales	Ruminococcaceae	[Eubacterium]_siraeum_group		0.980277237
ASV_152	Bacteria	Bacteroidota	Bacteroidia	Bacteroidales	Bacteroidaceae	Bacteroides	Bacteroides_stercoris	0.970336182
ASV_175	Bacteria	Bacteroidota	Bacteroidia	Bacteroidales	Rikenellaceae	Alistipes		0.999270799
ASV_179	Bacteria	Bacteroidota	Bacteroidia	Bacteroidales	Prevotellaceae	Prevotella		0.996967553
ASV_183	Bacteria	Firmicutes	Clostridia	Oscillospirales	Ruminococcaceae	CAG-352	uncultured_bacterium	0.931927949
ASV_177	Bacteria	Bacteroidota	Bacteroidia	Bacteroidales	Bacteroidaceae	Bacteroides	Bacteroides_plebeius	0.9852246
ASV_181	Bacteria	Firmicutes	Clostridia	Lachnospirales	Lachnospiraceae			0.991044409
ASV_147	Bacteria	Bacteroidota	Bacteroidia	Bacteroidales	Bacteroidaceae	Bacteroides		0.999999968
ASV_176	Bacteria	Bacteroidota	Bacteroidia	Bacteroidales	Prevotellaceae	Prevotella		0.999987899
ASV_178	Bacteria	Firmicutes	Clostridia	Oscillospirales	Oscillospiraceae	UCG-002		0.794066696
ASV_180	Bacteria	Bacteroidota	Bacteroidia	Bacteroidales	Prevotellaceae	Prevotellaceae_NK3B31_group		0.994514833
ASV_187	Bacteria	Bacteroidota	Bacteroidia	Bacteroidales	Bacteroidaceae	Bacteroides		0.999423483
ASV_185	Bacteria	Firmicutes	Negativicutes	Veillonellales-Selenomonadales	Veillonellaceae	Dialister		0.999857262
ASV_186	Bacteria	Bacteroidota	Bacteroidia	Bacteroidales	Prevotellaceae	Prevotellaceae_NK3B31_group		0.99452286
ASV_169	Bacteria	Fusobacteriota	Fusobacteriia	Fusobacteriales	Fusobacteriaceae	Fusobacterium	Fusobacterium_mortiferum	0.943407218
ASV_174	Bacteria	Proteobacteria	Gammaproteobacteria	Enterobacterales	Enterobacteriaceae	Enterobacter		0.715062086
ASV_195	Bacteria	Bacteroidota	Bacteroidia	Bacteroidales	Prevotellaceae	Prevotella		0.997489159
ASV_189	Bacteria	Firmicutes	Clostridia	Oscillospirales	Ruminococcaceae	[Eubacterium]_siraeum_group		0.975840337
ASV_191	Bacteria	Bacteroidota	Bacteroidia	Bacteroidales	Bacteroidaceae	Bacteroides	bacterium_New	0.794473781
ASV_182	Bacteria	Firmicutes	Bacilli	Erysipelotrichales	Erysipelotrichaceae	Faecalitalea	Absiella_argi	0.999932013
ASV_190	Bacteria	Bacteroidota	Bacteroidia	Bacteroidales	Bacteroidaceae	Bacteroides	Bacteroides_plebeius	0.983522562
ASV_194	Bacteria	Bacteroidota	Bacteroidia	Bacteroidales	Bacteroidaceae	Bacteroides	Bacteroides_plebeius	0.999775935
ASV_193	Bacteria	Firmicutes	Clostridia	Lachnospirales	Lachnospiraceae	Agathobacter		0.947944328
ASV_202	Bacteria	Firmicutes	Clostridia	Oscillospirales	Oscillospiraceae	UCG-002		0.798533042
ASV_201	Bacteria	Firmicutes	Clostridia	Lachnospirales	Lachnospiraceae	Lachnospira		0.830264906
ASV_210	Bacteria	Firmicutes	Clostridia	Oscillospirales	Oscillospiraceae			0.997250658
ASV_199	Bacteria	Verrucomicrobiota	Verrucomicrobiae	Verrucomicrobiales	Akkermansiaceae	Akkermansia		0.999907589
ASV_197	Bacteria	Firmicutes	Negativicutes	Acidaminococcales	Acidaminococcaceae	Acidaminococcus		0.998350877
ASV_208	Bacteria	Firmicutes	Clostridia	Oscillospirales	[Eubacterium]_coprostanoligenes_group	[Eubacterium]_coprostanoligenes_group		0.985368934
ASV_203	Bacteria	Firmicutes	Clostridia	Lachnospirales	Lachnospiraceae	Lachnospira		0.851418744
ASV_188	Bacteria	Bacteroidota	Bacteroidia	Bacteroidales	Prevotellaceae	uncultured	metagenome	0.913154817
ASV_205	Bacteria	Verrucomicrobiota	Verrucomicrobiae	Verrucomicrobiales	Akkermansiaceae	Akkermansia		0.999841211
ASV_209	Bacteria	Bacteroidota	Bacteroidia	Bacteroidales	Bacteroidaceae	Bacteroides	Bacteroides_plebeius	0.978748337
ASV_212	Bacteria	Firmicutes	Clostridia	Oscillospirales	Oscillospiraceae			0.996472011
ASV_213	Bacteria	Firmicutes	Clostridia	Oscillospirales	Ruminococcaceae			0.978850921
ASV_207	Bacteria	Firmicutes	Clostridia	Lachnospirales	Lachnospiraceae	Lachnospira		0.869732272
ASV_215	Bacteria	Firmicutes	Clostridia	Oscillospirales	Oscillospiraceae	UCG-002		0.856100928
ASV_216	Bacteria	Bacteroidota	Bacteroidia	Bacteroidales	Bacteroidaceae	Bacteroides		0.999686844
ASV_211	Bacteria	Firmicutes	Clostridia	Lachnospirales	Lachnospiraceae			0.999297697
ASV_220	Bacteria	Bacteroidota	Bacteroidia	Bacteroidales	Prevotellaceae	Prevotellaceae_NK3B31_group	uncultured_organism	0.765662728
ASV_218	Bacteria	Firmicutes	Clostridia	Lachnospirales	Lachnospiraceae	Lachnospira		0.81481071
ASV_222	Bacteria	Firmicutes	Clostridia	Oscillospirales	[Eubacterium]_coprostanoligenes_group	[Eubacterium]_coprostanoligenes_group		0.986476433
ASV_223	Bacteria	Firmicutes	Clostridia	Oscillospirales	[Eubacterium]_coprostanoligenes_group	[Eubacterium]_coprostanoligenes_group		0.963081324
ASV_217	Bacteria	Firmicutes	Clostridia	Oscillospirales	Ruminococcaceae	[Eubacterium]_siraeum_group		0.983606222
ASV_206	Bacteria	Bacteroidota	Bacteroidia	Bacteroidales	Bacteroidaceae	Bacteroides	Bacteroides_massiliensis	0.994466593
ASV_228	Bacteria	Firmicutes	Clostridia	Lachnospirales	Lachnospiraceae			0.99935966
ASV_224	Bacteria	Bacteroidota	Bacteroidia	Bacteroidales	Bacteroidaceae	Bacteroides	Bacteroides_coprocola	0.987522187
ASV_221	Bacteria	Firmicutes	Clostridia	Oscillospirales	Ruminococcaceae			0.971435284
ASV_226	Bacteria	Bacteroidota	Bacteroidia	Bacteroidales	Bacteroidaceae	Bacteroides	Bacteroides_plebeius	0.982387708
ASV_232	Bacteria	Firmicutes	Clostridia	Christensenellales	Christensenellaceae	Christensenellaceae_R-7_group		0.913031696
ASV_225	Bacteria	Firmicutes	Clostridia	Lachnospirales	Lachnospiraceae			0.994901177
ASV_237	Bacteria	Bacteroidota	Bacteroidia	Bacteroidales	Prevotellaceae	Prevotellaceae_NK3B31_group		0.993093464
ASV_230	Bacteria	Firmicutes	Clostridia	Lachnospirales	Lachnospiraceae			0.995514301
ASV_236	Bacteria	Firmicutes	Clostridia	Oscillospirales	Oscillospiraceae	UCG-002		0.850534539
ASV_238	Bacteria	Bacteroidota	Bacteroidia	Bacteroidales	Bacteroidaceae	Bacteroides		0.999457688
ASV_243	Bacteria	Verrucomicrobiota	Verrucomicrobiae	Verrucomicrobiales	Akkermansiaceae	Akkermansia		0.999881723
ASV_240	Bacteria	Bacteroidota	Bacteroidia	Bacteroidales	Prevotellaceae	Paraprevotella		0.992393387
ASV_235	Bacteria	Bacteroidota	Bacteroidia	Bacteroidales	Prevotellaceae	Prevotella		0.999999459
ASV_244	Bacteria	Bacteroidota	Bacteroidia	Bacteroidales	Bacteroidaceae	Bacteroides	Bacteroides_coprocola	0.988922346
ASV_233	Bacteria	Proteobacteria	Gammaproteobacteria	Burkholderiales	Sutterellaceae	Sutterella	gut_metagenome	0.766925821
ASV_248	Bacteria	Firmicutes	Clostridia	Lachnospirales	Lachnospiraceae			0.999426894
ASV_245	Bacteria	Firmicutes	Clostridia	Lachnospirales	Lachnospiraceae			0.999303839
ASV_242	Bacteria	Firmicutes	Clostridia	Oscillospirales	Ruminococcaceae	Faecalibacterium		0.999796686
ASV_231	Bacteria	Bacteroidota	Bacteroidia	Bacteroidales	Bacteroidaceae	Bacteroides	Bacteroides_massiliensis	0.991302221
ASV_253	Bacteria	Firmicutes	Clostridia	Oscillospirales	Oscillospiraceae			0.992567381
ASV_247	Bacteria	Bacteroidota	Bacteroidia	Bacteroidales	Prevotellaceae	Prevotella		0.999998866
ASV_249	Bacteria	Firmicutes	Clostridia	Lachnospirales	Lachnospiraceae	Roseburia		0.972114517
ASV_239	Bacteria	Firmicutes	Clostridia	Christensenellales	Christensenellaceae	Christensenellaceae_R-7_group		0.883851881
ASV_254	Bacteria	Firmicutes	Clostridia	Oscillospirales	Ruminococcaceae			0.978228298
ASV_241	Bacteria	Bacteroidota	Bacteroidia	Bacteroidales	Prevotellaceae	Prevotellaceae_NK3B31_group	uncultured_organism	0.72598303
ASV_257	Bacteria	Firmicutes	Clostridia	Oscillospirales	Ruminococcaceae	[Eubacterium]_siraeum_group		0.960787917
ASV_258	Bacteria	Firmicutes	Clostridia	Oscillospirales	[Eubacterium]_coprostanoligenes_group	[Eubacterium]_coprostanoligenes_group		0.965151921
ASV_262	Bacteria	Bacteroidota	Bacteroidia	Bacteroidales	Bacteroidaceae	Bacteroides		0.998975218
ASV_260	Bacteria	Firmicutes	Clostridia	Oscillospirales	[Eubacterium]_coprostanoligenes_group	[Eubacterium]_coprostanoligenes_group		0.974682612
ASV_264	Bacteria	Firmicutes	Negativicutes	Veillonellales-Selenomonadales	Veillonellaceae	Dialister	gut_metagenome	0.861155281
ASV_255	Bacteria	Firmicutes	Negativicutes	Veillonellales-Selenomonadales	Veillonellaceae	Dialister	gut_metagenome	0.789990207
ASV_268	Bacteria	Firmicutes	Clostridia	Lachnospirales	Lachnospiraceae			0.996899926
ASV_275	Bacteria	Firmicutes	Clostridia	Oscillospirales	[Eubacterium]_coprostanoligenes_group	[Eubacterium]_coprostanoligenes_group		0.966637675
ASV_273	Bacteria	Bacteroidota	Bacteroidia	Bacteroidales	Bacteroidaceae	Bacteroides		0.998947593
ASV_270	Bacteria	Proteobacteria	Gammaproteobacteria	Enterobacterales	Enterobacteriaceae			0.895203949
ASV_278	Bacteria	Bacteroidota	Bacteroidia	Bacteroidales	Prevotellaceae	Prevotellaceae_NK3B31_group		0.998349466
ASV_277	Bacteria	Proteobacteria	Gammaproteobacteria	Enterobacterales	Enterobacteriaceae	Escherichia-Shigella		0.8997563
ASV_282	Bacteria	Verrucomicrobiota	Verrucomicrobiae	Verrucomicrobiales	Akkermansiaceae	Akkermansia		0.99988823
ASV_280	Bacteria	Firmicutes	Clostridia	Oscillospirales	Ruminococcaceae			0.972511692
ASV_286	Bacteria	Firmicutes	Clostridia	Christensenellales	Christensenellaceae	Christensenellaceae_R-7_group		0.901454701
ASV_285	Bacteria	Firmicutes	Clostridia	Oscillospirales	Oscillospiraceae	UCG-002		0.800041353
ASV_279	Bacteria	Firmicutes	Clostridia	Oscillospirales	Ruminococcaceae	CAG-352	uncultured_bacterium	0.967303156
ASV_271	Bacteria	Bacteroidota	Bacteroidia	Bacteroidales	Bacteroidaceae	Bacteroides	Bacteroides_coprocola	0.990192555
ASV_291	Bacteria	Verrucomicrobiota	Verrucomicrobiae	Verrucomicrobiales	Akkermansiaceae	Akkermansia		0.999999938
ASV_259	Bacteria	Proteobacteria	Gammaproteobacteria	Enterobacterales	Enterobacteriaceae	Klebsiella		0.710836819
ASV_284	Bacteria	Firmicutes	Clostridia	Lachnospirales	Lachnospiraceae	Agathobacter		0.820769058
ASV_281	Bacteria	Firmicutes	Clostridia	Oscillospirales	Ruminococcaceae	Subdoligranulum		0.99458062
ASV_290	Bacteria	Bacteroidota	Bacteroidia	Bacteroidales	Bacteroidaceae	Bacteroides	Bacteroides_coprocola	0.992789879
ASV_293	Bacteria	Firmicutes	Clostridia	Oscillospirales	[Eubacterium]_coprostanoligenes_group	[Eubacterium]_coprostanoligenes_group	human_gut	0.814332709
ASV_288	Bacteria	Firmicutes	Clostridia	Oscillospirales	Ruminococcaceae	uncultured	gut_metagenome	0.788169273
ASV_283	Bacteria	Bacteroidota	Bacteroidia	Bacteroidales	Bacteroidaceae	Bacteroides	Bacteroides_fragilis	0.827935159
ASV_295	Bacteria	Bacteroidota	Bacteroidia	Bacteroidales	Prevotellaceae	Prevotella		0.936276607
ASV_287	Bacteria	Firmicutes	Clostridia	Lachnospirales	Lachnospiraceae	Roseburia		0.987723997
ASV_261	Bacteria	Firmicutes	Clostridia	Oscillospirales	Ruminococcaceae	CAG-352	uncultured_bacterium	0.972651115
ASV_299	Bacteria	Firmicutes	Clostridia	Lachnospirales	Lachnospiraceae			0.995333656
ASV_296	Bacteria	Firmicutes	Clostridia	Oscillospirales	Oscillospiraceae			0.992110651
ASV_305	Bacteria	Firmicutes	Clostridia	Oscillospirales	Ruminococcaceae	Subdoligranulum		0.995153425
ASV_308	Bacteria	Firmicutes	Clostridia	Christensenellales	Christensenellaceae	Christensenellaceae_R-7_group		0.883893001
ASV_267	Bacteria	Firmicutes	Clostridia	Lachnospirales	Lachnospiraceae			0.999995973
ASV_304	Bacteria	Firmicutes	Clostridia	Lachnospirales	Lachnospiraceae			0.995206239
ASV_307	Bacteria	Firmicutes	Negativicutes	Veillonellales-Selenomonadales	Veillonellaceae	Dialister	gut_metagenome	0.80330711
ASV_303	Bacteria	Bacteroidota	Bacteroidia	Bacteroidales	Bacteroidaceae	Bacteroides	Bacteroides_fragilis	0.926276861
ASV_314	Bacteria	Bacteroidota	Bacteroidia	Bacteroidales	Tannerellaceae	Parabacteroides		0.999946163
ASV_312	Bacteria	Firmicutes	Clostridia	Peptostreptococcales-Tissierellales	Peptostreptococcaceae			0.998197536
ASV_315	Bacteria	Bacteroidota	Bacteroidia	Bacteroidales	Bacteroidaceae	Bacteroides	Bacteroides_massiliensis	0.995623518
ASV_311	Bacteria	Firmicutes	Clostridia	Lachnospirales	Lachnospiraceae			0.995718283
ASV_317	Bacteria	Firmicutes	Clostridia	Oscillospirales	Ruminococcaceae	uncultured	gut_metagenome	0.791490946
ASV_321	Bacteria	Bacteroidota	Bacteroidia	Bacteroidales	Bacteroidaceae	Bacteroides		0.998626147
ASV_320	Bacteria	Bacteroidota	Bacteroidia	Bacteroidales	Bacteroidaceae	Bacteroides	bacterium_New	0.814830274
ASV_297	Bacteria	Proteobacteria	Gammaproteobacteria	Pasteurellales	Pasteurellaceae	Haemophilus		0.955937605
ASV_309	Bacteria	Bacteroidota	Bacteroidia	Bacteroidales	Prevotellaceae	Prevotella		0.923523687
ASV_316	Bacteria	Bacteroidota	Bacteroidia	Bacteroidales	Bacteroidaceae	Bacteroides		0.999999984
ASV_319	Bacteria	Bacteroidota	Bacteroidia	Bacteroidales	Rikenellaceae	Alistipes		0.99701691
ASV_318	Bacteria	Firmicutes	Clostridia	Lachnospirales	Lachnospiraceae			0.996018479
ASV_327	Bacteria	Firmicutes	Clostridia	Oscillospirales	Oscillospiraceae	UCG-002		0.789228946
ASV_330	Bacteria	Bacteroidota	Bacteroidia	Bacteroidales	Prevotellaceae	Prevotella		0.999994022
ASV_335	Bacteria	Firmicutes	Clostridia	Christensenellales	Christensenellaceae	Christensenellaceae_R-7_group		0.87429963
ASV_339	Bacteria	Bacteroidota	Bacteroidia	Bacteroidales	Prevotellaceae	Prevotella		0.942765884
ASV_323	Bacteria	Firmicutes	Clostridia	Lachnospirales	Lachnospiraceae	Roseburia		0.985808809
ASV_334	Bacteria	Firmicutes	Clostridia	Lachnospirales	Lachnospiraceae	Blautia		0.994231229
ASV_337	Bacteria	Firmicutes	Clostridia	Lachnospirales	Lachnospiraceae			0.995410714
ASV_338	Bacteria	Firmicutes	Clostridia	Oscillospirales	Oscillospiraceae	UCG-005		0.892937667
ASV_328	Bacteria	Firmicutes	Clostridia	Lachnospirales	Lachnospiraceae	Roseburia		0.724756961
ASV_329	Bacteria	Bacteroidota	Bacteroidia	Bacteroidales	Prevotellaceae	Paraprevotella		0.992161582
ASV_333	Bacteria	Proteobacteria	Gammaproteobacteria	Enterobacterales	Enterobacteriaceae	Escherichia-Shigella		0.889432182
ASV_342	Bacteria	Firmicutes	Negativicutes	Veillonellales-Selenomonadales	Veillonellaceae	Dialister	Dialister_succinatiphilus	0.881306251
ASV_347	Bacteria	Bacteroidota	Bacteroidia	Bacteroidales	Prevotellaceae	Prevotella		0.994060634
ASV_343	Bacteria	Firmicutes	Clostridia	Christensenellales	Christensenellaceae	Christensenellaceae_R-7_group		0.925552825
ASV_348	Bacteria	Bacteroidota	Bacteroidia	Bacteroidales	Prevotellaceae	Paraprevotella		0.991490715
ASV_349	Bacteria	Bacteroidota	Bacteroidia	Bacteroidales	Bacteroidaceae	Bacteroides		0.990288159
ASV_355	Bacteria	Bacteroidota	Bacteroidia	Bacteroidales	Barnesiellaceae	Barnesiella		0.999962182
ASV_350	Bacteria	Firmicutes	Clostridia	Oscillospirales	Ruminococcaceae	Ruminococcus		0.825241875
ASV_346	Bacteria	Bacteroidota	Bacteroidia	Bacteroidales	Bacteroidaceae	Bacteroides	Bacteroides_uniformis	0.79716584
ASV_341	Bacteria	Bacteroidota	Bacteroidia	Bacteroidales	Prevotellaceae	Prevotella	Prevotella_stercorea	0.989655162
ASV_351	Bacteria	Firmicutes	Clostridia	Peptostreptococcales-Tissierellales	Peptostreptococcaceae			0.996572197
ASV_356	Bacteria	Firmicutes	Clostridia	Lachnospirales	Lachnospiraceae			0.997331017
ASV_340	Bacteria	Bacteroidota	Bacteroidia	Bacteroidales	Prevotellaceae	Prevotellaceae_NK3B31_group		0.997712941
ASV_357	Bacteria	Firmicutes	Clostridia	Oscillospirales	Ruminococcaceae	Ruminococcus		0.833984006
ASV_354	Bacteria	Firmicutes	Clostridia	Oscillospirales	Ruminococcaceae	uncultured	gut_metagenome	0.805640339
ASV_360	Bacteria	Firmicutes	Clostridia	Oscillospirales	[Eubacterium]_coprostanoligenes_group	[Eubacterium]_coprostanoligenes_group		0.931553255
ASV_352	Bacteria	Bacteroidota	Bacteroidia	Bacteroidales	Bacteroidaceae	Bacteroides		0.999999978
ASV_359	Bacteria	Firmicutes	Clostridia	Lachnospirales	Lachnospiraceae			0.997528453
ASV_353	Bacteria	Firmicutes	Clostridia	Peptostreptococcales-Tissierellales	Peptostreptococcaceae			0.997244044
ASV_363	Bacteria	Firmicutes	Negativicutes	Veillonellales-Selenomonadales	Veillonellaceae	Dialister	Dialister_succinatiphilus	0.882569252
ASV_358	Bacteria	Firmicutes	Clostridia	Lachnospirales	Lachnospiraceae			0.998097013
ASV_373	Bacteria	Bacteroidota	Bacteroidia	Bacteroidales	Barnesiellaceae	Barnesiella		0.999938367
ASV_366	Bacteria	Actinobacteriota	Actinobacteria	Bifidobacteriales	Bifidobacteriaceae	Bifidobacterium		0.997151303
ASV_370	Bacteria	Firmicutes	Negativicutes	Veillonellales-Selenomonadales	Veillonellaceae	Dialister	gut_metagenome	0.825159743
ASV_367	Bacteria	Bacteroidota	Bacteroidia	Bacteroidales	Prevotellaceae	Prevotella		0.999982486
ASV_372	Bacteria	Firmicutes	Clostridia	Lachnospirales	Lachnospiraceae			0.993269986
ASV_371	Bacteria	Bacteroidota	Bacteroidia	Bacteroidales	Bacteroidaceae	Bacteroides		0.999999484
ASV_364	Bacteria	Firmicutes	Clostridia	Oscillospirales	Oscillospiraceae	UCG-005		0.884605752
ASV_377	Bacteria	Firmicutes	Clostridia	Oscillospirales	Ruminococcaceae	Subdoligranulum		0.999354317
ASV_381	Bacteria	Bacteroidota	Bacteroidia	Bacteroidales	Tannerellaceae	Parabacteroides		0.999889319
ASV_374	Bacteria	Bacteroidota	Bacteroidia	Bacteroidales	Tannerellaceae	Parabacteroides		0.999895011
ASV_365	Bacteria	Firmicutes	Clostridia	Oscillospirales	[Eubacterium]_coprostanoligenes_group	[Eubacterium]_coprostanoligenes_group		0.872569653
ASV_380	Bacteria	Firmicutes	Clostridia	Oscillospirales	Ruminococcaceae	Ruminococcus		0.750204383
ASV_369	Bacteria	Bacteroidota	Bacteroidia	Bacteroidales	Bacteroidaceae	Bacteroides	Bacteroides_fragilis	0.861214974
ASV_384	Bacteria	Firmicutes	Clostridia	Oscillospirales	Ruminococcaceae			0.960044636
ASV_376	Bacteria	Actinobacteriota	Coriobacteriia	Coriobacteriales	Coriobacteriaceae	Collinsella		0.999987628
ASV_362	Bacteria	Proteobacteria	Gammaproteobacteria	Burkholderiales	Sutterellaceae	Parasutterella		0.999999998
ASV_385	Bacteria	Firmicutes	Negativicutes	Acidaminococcales	Acidaminococcaceae	Phascolarctobacterium	uncultured_Firmicutes	0.867628618
ASV_388	Bacteria	Bacteroidota	Bacteroidia	Bacteroidales	Bacteroidaceae	Bacteroides		0.998846842
ASV_382	Bacteria	Firmicutes	Clostridia	Lachnospirales	Lachnospiraceae	Lachnospiraceae_NK4A136_group		0.827559081
ASV_390	Bacteria	Bacteroidota	Bacteroidia	Bacteroidales	Bacteroidaceae	Bacteroides		0.998707259
ASV_387	Bacteria	Actinobacteriota	Actinobacteria	Bifidobacteriales	Bifidobacteriaceae	Bifidobacterium		0.99676955
ASV_378	Bacteria	Firmicutes	Clostridia	Oscillospirales	Ruminococcaceae			0.969450997
ASV_395	Bacteria	Firmicutes	Clostridia	Lachnospirales	Lachnospiraceae			0.997749416
ASV_389	Bacteria	Firmicutes	Clostridia	Lachnospirales	Lachnospiraceae			0.99671998
ASV_386	Bacteria	Proteobacteria	Gammaproteobacteria	Burkholderiales	Sutterellaceae	Parasutterella		0.999999999
ASV_379	Bacteria	Bacteroidota	Bacteroidia	Bacteroidales	Bacteroidaceae	Bacteroides		0.999999561
ASV_391	Bacteria	Bacteroidota	Bacteroidia	Bacteroidales	Prevotellaceae	Prevotellaceae_NK3B31_group		0.976211423
ASV_393	Bacteria	Firmicutes	Clostridia	Peptostreptococcales-Tissierellales	Peptostreptococcaceae			0.998430075
ASV_399	Bacteria	Firmicutes	Clostridia	Lachnospirales	Lachnospiraceae	[Eubacterium]_ventriosum_group		0.896359503
ASV_394	Bacteria	Firmicutes	Clostridia	Christensenellales	Christensenellaceae	Christensenellaceae_R-7_group		0.883591933
ASV_397	Bacteria	Bacteroidota	Bacteroidia	Bacteroidales	Bacteroidaceae	Bacteroides		0.998618147
ASV_403	Bacteria	Firmicutes	Clostridia	Lachnospirales	Lachnospiraceae			0.997190175
ASV_406	Bacteria	Bacteroidota	Bacteroidia	Bacteroidales	Rikenellaceae	Alistipes		0.998685807
ASV_405	Bacteria	Firmicutes	Clostridia	Oscillospirales	Ruminococcaceae	Ruminococcus		0.80738479
ASV_396	Bacteria	Bacteroidota	Bacteroidia	Bacteroidales	Bacteroidaceae	Bacteroides		0.999999696
ASV_402	Bacteria	Firmicutes	Negativicutes	Acidaminococcales	Acidaminococcaceae	Phascolarctobacterium	uncultured_Firmicutes	0.836143597
ASV_411	Bacteria	Firmicutes	Negativicutes	Veillonellales-Selenomonadales	Veillonellaceae	Dialister	Dialister_succinatiphilus	0.910321012
ASV_408	Bacteria	Bacteroidota	Bacteroidia	Bacteroidales	Rikenellaceae	Alistipes		0.998262133
ASV_400	Bacteria	Bacteroidota	Bacteroidia	Bacteroidales	Prevotellaceae	Alloprevotella	Prevotellaceae_bacterium	0.932007019
ASV_407	Bacteria	Firmicutes	Clostridia	Lachnospirales	Lachnospiraceae			0.993907343
ASV_410	Bacteria	Bacteroidota	Bacteroidia	Bacteroidales	Rikenellaceae	Alistipes		0.998154782
ASV_414	Bacteria	Firmicutes	Clostridia	Lachnospirales	Lachnospiraceae	Lachnospiraceae_UCG-010		0.721692925
ASV_409	Bacteria	Firmicutes	Clostridia	Oscillospirales	Oscillospiraceae	UCG-002		0.998600363
ASV_404	Bacteria	Bacteroidota	Bacteroidia	Bacteroidales	Prevotellaceae	Prevotella		0.999998346
ASV_415	Bacteria	Bacteroidota	Bacteroidia	Bacteroidales	Prevotellaceae	Prevotella		0.999996348
ASV_422	Bacteria	Firmicutes	Clostridia	Lachnospirales	Lachnospiraceae			0.995787151
ASV_424	Bacteria	Firmicutes	Clostridia	Lachnospirales	Lachnospiraceae			0.997712817
ASV_419	Bacteria	Firmicutes	Clostridia	Clostridia_UCG-014	Clostridia_UCG-014	Clostridia_UCG-014		0.999967942
ASV_425	Bacteria	Bacteroidota	Bacteroidia	Bacteroidales	Barnesiellaceae	Barnesiella		0.99987031
ASV_427	Bacteria	Firmicutes	Clostridia	Lachnospirales	Lachnospiraceae	[Eubacterium]_ventriosum_group		0.842042842
ASV_428	Bacteria	Firmicutes	Clostridia	Lachnospirales	Lachnospiraceae			0.996783694
ASV_429	Bacteria	Bacteroidota	Bacteroidia	Bacteroidales	Rikenellaceae	Alistipes	Alistipes_shahii	0.8255717
ASV_412	Bacteria	Firmicutes	Clostridia	Lachnospirales	Lachnospiraceae			0.999997317
ASV_423	Bacteria	Firmicutes	Clostridia	Oscillospirales	Oscillospiraceae	UCG-005		0.875233606
ASV_434	Bacteria	Bacteroidota	Bacteroidia	Bacteroidales	Prevotellaceae	Prevotella		0.938420558
ASV_433	Bacteria	Bacteroidota	Bacteroidia	Bacteroidales	Rikenellaceae	Alistipes		0.999995103
ASV_430	Bacteria	Firmicutes	Clostridia	Lachnospirales	Lachnospiraceae			0.995814828
ASV_439	Bacteria	Firmicutes	Clostridia	Lachnospirales	Lachnospiraceae			0.997347322
ASV_435	Bacteria	Bacteroidota	Bacteroidia	Bacteroidales	Rikenellaceae	Alistipes		0.998998961
ASV_431	Bacteria	Bacteroidota	Bacteroidia	Bacteroidales	Rikenellaceae	Alistipes		0.999225922
ASV_416	Bacteria	Bacteroidota	Bacteroidia	Bacteroidales	Prevotellaceae	Prevotella		0.999999351
ASV_443	Bacteria	Firmicutes	Clostridia	Lachnospirales	Lachnospiraceae			0.997655036
ASV_417	Bacteria	Proteobacteria	Gammaproteobacteria	Enterobacterales	Enterobacteriaceae			0.947158638
ASV_446	Bacteria	Firmicutes	Clostridia	Clostridia_UCG-014	Clostridia_UCG-014	Clostridia_UCG-014		0.999947104
ASV_447	Bacteria	Firmicutes	Clostridia	Lachnospirales	Lachnospiraceae			0.997840447
ASV_454	Bacteria	Bacteroidota	Bacteroidia	Bacteroidales	Rikenellaceae	Alistipes	Alistipes_shahii	0.823674313
ASV_451	Bacteria	Firmicutes	Negativicutes	Veillonellales-Selenomonadales	Veillonellaceae	Megasphaera	Megasphaera_elsdenii	0.86189538
ASV_441	Bacteria	Bacteroidota	Bacteroidia	Bacteroidales	Prevotellaceae	Prevotella		0.943874438
ASV_436	Bacteria	Firmicutes	Clostridia	Oscillospirales	Ruminococcaceae			0.995996732
ASV_438	Bacteria	Bacteroidota	Bacteroidia	Bacteroidales	Tannerellaceae	Parabacteroides		0.999848206
ASV_455	Bacteria	Bacteroidota	Bacteroidia	Bacteroidales	Prevotellaceae	Prevotella		0.999995256
ASV_445	Bacteria	Firmicutes	Clostridia	Clostridia_UCG-014	Clostridia_UCG-014	Clostridia_UCG-014		0.999969742
ASV_458	Bacteria	Bacteroidota	Bacteroidia	Bacteroidales	Bacteroidaceae	Bacteroides		0.999773691
ASV_448	Bacteria	Firmicutes	Clostridia	Clostridia_UCG-014	Clostridia_UCG-014	Clostridia_UCG-014		0.999966653
ASV_464	Bacteria	Bacteroidota	Bacteroidia	Bacteroidales	Prevotellaceae	Prevotella		0.9971634
ASV_465	Bacteria	Bacteroidota	Bacteroidia	Bacteroidales	Bacteroidaceae	Bacteroides		0.999743243
ASV_459	Bacteria	Firmicutes	Clostridia	Oscillospirales	Ruminococcaceae	Subdoligranulum		0.999833532
ASV_453	Bacteria	Bacteroidota	Bacteroidia	Bacteroidales	Rikenellaceae	Alistipes		0.999998705
ASV_456	Bacteria	Bacteroidota	Bacteroidia	Bacteroidales	Prevotellaceae	Prevotella		0.925451612
ASV_457	Bacteria	Firmicutes	Negativicutes	Veillonellales-Selenomonadales	Selenomonadaceae	Megamonas		0.999997417
ASV_462	Bacteria	Actinobacteriota	Actinobacteria	Bifidobacteriales	Bifidobacteriaceae	Bifidobacterium		0.997959753
ASV_450	Bacteria	Bacteroidota	Bacteroidia	Bacteroidales	Prevotellaceae	Prevotella	Prevotella_copri	0.790960941
ASV_460	Bacteria	Bacteroidota	Bacteroidia	Bacteroidales	Bacteroidaceae	Bacteroides	Bacteroides_plebeius	0.999700789
ASV_442	Bacteria	Firmicutes	Clostridia	Oscillospirales	Ruminococcaceae	CAG-352	uncultured_bacterium	0.972303162
ASV_466	Bacteria	Firmicutes	Clostridia	Lachnospirales	Lachnospiraceae	Lachnoclostridium		0.98361377
ASV_470	Bacteria	Firmicutes	Clostridia	Oscillospirales	Ruminococcaceae	UBA1819		0.97447029
ASV_475	Bacteria	Bacteroidota	Bacteroidia	Bacteroidales	Bacteroidaceae	Bacteroides		0.999714809
ASV_474	Bacteria	Actinobacteriota	Actinobacteria	Bifidobacteriales	Bifidobacteriaceae	Bifidobacterium		0.99522283
ASV_469	Bacteria	Firmicutes	Clostridia	Oscillospirales	Ruminococcaceae			0.970063954
ASV_467	Bacteria	Bacteroidota	Bacteroidia	Bacteroidales	Bacteroidaceae	Bacteroides	Bacteroides_kribbi	0.779098511
ASV_477	Bacteria	Actinobacteriota	Actinobacteria	Bifidobacteriales	Bifidobacteriaceae	Bifidobacterium		0.997245535
ASV_471	Bacteria	Firmicutes	Clostridia	Oscillospirales	Ruminococcaceae	uncultured	gut_metagenome	0.823883379
ASV_476	Bacteria	Firmicutes	Clostridia	Oscillospirales	[Eubacterium]_coprostanoligenes_group	[Eubacterium]_coprostanoligenes_group		0.896898646
ASV_478	Bacteria	Bacteroidota	Bacteroidia	Bacteroidales	Bacteroidaceae	Bacteroides		0.999736427
ASV_463	Bacteria	Firmicutes	Negativicutes	Veillonellales-Selenomonadales	Veillonellaceae	Megasphaera		0.999893967
ASV_481	Bacteria	Bacteroidota	Bacteroidia	Bacteroidales	Prevotellaceae	Prevotella		0.995933716
ASV_484	Bacteria	Bacteroidota	Bacteroidia	Bacteroidales	Bacteroidaceae	Bacteroides		0.999999972
ASV_482	Bacteria	Bacteroidota	Bacteroidia	Bacteroidales	Rikenellaceae	Alistipes	Alistipes_shahii	0.925774354
ASV_480	Bacteria	Bacteroidota	Bacteroidia	Bacteroidales	Rikenellaceae	Alistipes		0.998900934
ASV_485	Bacteria	Bacteroidota	Bacteroidia	Bacteroidales	Bacteroidaceae	Bacteroides	Bacteroides_fragilis	0.900831925
ASV_479	Bacteria	Firmicutes	Clostridia	Lachnospirales	Lachnospiraceae			0.99745244
ASV_488	Bacteria	Firmicutes	Clostridia	Lachnospirales	Lachnospiraceae			0.99759091
ASV_483	Bacteria	Firmicutes	Clostridia	Oscillospirales	Ruminococcaceae	Ruminococcus	Ruminococcus_bicirculans	0.907553225
ASV_489	Bacteria	Bacteroidota	Bacteroidia	Bacteroidales	Rikenellaceae	Alistipes		0.998125216
ASV_473	Bacteria	Firmicutes	Clostridia	Lachnospirales	Lachnospiraceae	Lachnospiraceae_UCG-010		0.712466102
ASV_486	Bacteria	Firmicutes	Clostridia	Christensenellales	Christensenellaceae	Christensenellaceae_R-7_group		0.908500876
ASV_491	Bacteria	Firmicutes	Clostridia	Lachnospirales	Lachnospiraceae			0.998336849
ASV_492	Bacteria	Bacteroidota	Bacteroidia	Bacteroidales	Bacteroidaceae	Bacteroides		0.998490209
ASV_487	Bacteria	Firmicutes	Clostridia	Oscillospirales	Ruminococcaceae	Subdoligranulum	uncultured_bacterium	0.745421337
ASV_495	Bacteria	Bacteroidota	Bacteroidia	Bacteroidales	Prevotellaceae	Prevotella	Prevotella_copri	0.909838042
ASV_490	Bacteria	Bacteroidota	Bacteroidia	Bacteroidales	Bacteroidaceae	Bacteroides	Bacteroides_massiliensis	0.993012273
ASV_494	Bacteria	Firmicutes	Clostridia	Lachnospirales	Lachnospiraceae	Blautia		0.711662718
ASV_501	Bacteria	Bacteroidota	Bacteroidia	Bacteroidales	Bacteroidaceae	Bacteroides		0.999718803
ASV_497	Bacteria	Bacteroidota	Bacteroidia	Bacteroidales	Prevotellaceae	Prevotella		0.995669393
ASV_505	Bacteria	Bacteroidota	Bacteroidia	Bacteroidales	Tannerellaceae	Parabacteroides		0.999875037
ASV_500	Bacteria	Firmicutes	Clostridia	Lachnospirales	Lachnospiraceae			0.995538733
ASV_504	Bacteria	Bacteroidota	Bacteroidia	Bacteroidales	Bacteroidaceae	Bacteroides		0.999695185
ASV_498	Bacteria	Proteobacteria	Gammaproteobacteria	Enterobacterales	Enterobacteriaceae	Enterobacter		0.828768556
ASV_512	Bacteria	Bacteroidota	Bacteroidia	Bacteroidales	Rikenellaceae	Alistipes		0.998485244
ASV_513	Bacteria	Bacteroidota	Bacteroidia	Bacteroidales	Bacteroidaceae	Bacteroides		0.999721069
ASV_503	Bacteria	Firmicutes	Clostridia	Lachnospirales	Lachnospiraceae			0.998652503
ASV_507	Bacteria	Firmicutes	Negativicutes	Acidaminococcales	Acidaminococcaceae	Phascolarctobacterium		0.999921188
ASV_506	Bacteria	Firmicutes	Clostridia	Oscillospirales	Oscillospiraceae	UCG-005		0.865677233
ASV_509	Bacteria	Bacteroidota	Bacteroidia	Bacteroidales	Rikenellaceae	Alistipes		0.998170459
ASV_516	Bacteria	Firmicutes	Clostridia	Oscillospirales	[Eubacterium]_coprostanoligenes_group	[Eubacterium]_coprostanoligenes_group		0.997995758
ASV_524	Bacteria	Firmicutes	Clostridia	Clostridia_UCG-014	Clostridia_UCG-014	Clostridia_UCG-014		0.999944129
ASV_525	Bacteria	Firmicutes	Clostridia	Clostridia_UCG-014	Clostridia_UCG-014	Clostridia_UCG-014		0.999967684
ASV_518	Bacteria	Bacteroidota	Bacteroidia	Bacteroidales	Bacteroidaceae	Bacteroides		0.99999208
ASV_511	Bacteria	Firmicutes	Clostridia	Lachnospirales	Lachnospiraceae	[Eubacterium]_ventriosum_group		0.847144503
ASV_517	Bacteria	Firmicutes	Negativicutes	Veillonellales-Selenomonadales	Veillonellaceae	Dialister	Dialister_succinatiphilus	0.90465232
ASV_521	Bacteria	Fusobacteriota	Fusobacteriia	Fusobacteriales	Fusobacteriaceae	Fusobacterium		0.999408895
ASV_515	Bacteria	Bacteroidota	Bacteroidia	Bacteroidales	Rikenellaceae	Alistipes		0.976638723
ASV_519	Bacteria	Bacteroidota	Bacteroidia	Bacteroidales	Muribaculaceae	Muribaculaceae	uncultured_organism	0.731859469
ASV_523	Bacteria	Bacteroidota	Bacteroidia	Bacteroidales	Bacteroidaceae	Bacteroides		0.999999081
ASV_526	Bacteria	Firmicutes	Clostridia	Oscillospirales	Oscillospiraceae	Flavonifractor		0.849035637
ASV_510	Bacteria	Firmicutes	Clostridia	Oscillospirales	Ruminococcaceae	UBA1819		0.973497546
ASV_529	Bacteria	Firmicutes	Clostridia	Lachnospirales	Lachnospiraceae			0.995800717
ASV_522	Bacteria	Firmicutes	Clostridia	Lachnospirales	Lachnospiraceae			0.993311957
ASV_514	Bacteria	Bacteroidota	Bacteroidia	Bacteroidales	Prevotellaceae	Prevotella		0.999995529
ASV_533	Bacteria	Bacteroidota	Bacteroidia	Bacteroidales	Prevotellaceae	Prevotella		0.944073
ASV_520	Bacteria	Firmicutes	Negativicutes	Acidaminococcales	Acidaminococcaceae	Phascolarctobacterium	Phascolarctobacterium_succinatutens	0.710095128
ASV_531	Bacteria	Firmicutes	Clostridia	Lachnospirales	Lachnospiraceae			0.99743586
ASV_543	Unassigned							0.57745598
ASV_535	Bacteria	Firmicutes	Clostridia	Clostridia_UCG-014	Clostridia_UCG-014	Clostridia_UCG-014		0.999917566
ASV_527	Bacteria	Bacteroidota	Bacteroidia	Bacteroidales	Bacteroidaceae	Bacteroides		0.997762425
ASV_534	Bacteria	Bacteroidota	Bacteroidia	Bacteroidales	Bacteroidaceae	Bacteroides		0.996868463
ASV_530	Bacteria	Firmicutes	Clostridia	Oscillospirales	Ruminococcaceae	Ruminococcus	Ruminococcus_bicirculans	0.935882755
ASV_528	Bacteria	Firmicutes	Negativicutes	Acidaminococcales	Acidaminococcaceae	Phascolarctobacterium	uncultured_Firmicutes	0.839285006
ASV_532	Bacteria	Firmicutes	Clostridia	Lachnospirales	Lachnospiraceae			0.978650338
ASV_541	Bacteria	Firmicutes	Clostridia	Oscillospirales	Oscillospiraceae	Flavonifractor		0.814771279
ASV_550	Bacteria	Bacteroidota	Bacteroidia	Bacteroidales	Rikenellaceae	Alistipes		0.979771619
ASV_548	Bacteria	Firmicutes	Clostridia	Lachnospirales	Lachnospiraceae			0.997385892
ASV_551	Bacteria	Firmicutes	Clostridia	Clostridia_UCG-014	Clostridia_UCG-014	Clostridia_UCG-014		0.999916182
ASV_544	Bacteria	Bacteroidota	Bacteroidia	Bacteroidales	Bacteroidaceae	Bacteroides	Bacteroides_plebeius	0.995643467
ASV_558	Bacteria	Bacteroidota	Bacteroidia	Bacteroidales	Barnesiellaceae	Barnesiella		0.999918442
ASV_554	Bacteria	Firmicutes	Negativicutes	Veillonellales-Selenomonadales	Veillonellaceae	Dialister		0.999829887
ASV_555	Bacteria	Bacteroidota	Bacteroidia	Bacteroidales	Prevotellaceae	Prevotella		0.996464333
ASV_552	Bacteria	Firmicutes	Clostridia	Lachnospirales	Lachnospiraceae			0.99636875
ASV_561	Bacteria	Bacteroidota	Bacteroidia	Bacteroidales	Prevotellaceae	Prevotella		0.992510299
ASV_549	Bacteria	Firmicutes	Clostridia	Oscillospirales	Oscillospiraceae			0.942794739
ASV_553	Bacteria	Firmicutes	Clostridia	Oscillospirales	Ruminococcaceae	UBA1819		0.966384133
ASV_559	Bacteria	Bacteroidota	Bacteroidia	Bacteroidales	Prevotellaceae	Prevotella		0.995337884
ASV_547	Bacteria	Verrucomicrobiota	Verrucomicrobiae	Verrucomicrobiales	Akkermansiaceae	Akkermansia		0.999999938
ASV_546	Bacteria	Bacteroidota	Bacteroidia	Bacteroidales	Bacteroidaceae	Bacteroides		0.999999058
ASV_560	Bacteria	Bacteroidota	Bacteroidia	Bacteroidales	Bacteroidaceae	Bacteroides		0.99999951
ASV_557	Bacteria	Proteobacteria	Gammaproteobacteria	Burkholderiales	Sutterellaceae	Sutterella	gut_metagenome	0.70507513
ASV_567	Bacteria	Bacteroidota	Bacteroidia	Bacteroidales	Rikenellaceae	Alistipes		0.997626877
ASV_568	Bacteria	Firmicutes	Negativicutes	Veillonellales-Selenomonadales	Veillonellaceae	Megasphaera	Megasphaera_elsdenii	0.814348682
ASV_570	Bacteria	Firmicutes	Clostridia	Oscillospirales	[Eubacterium]_coprostanoligenes_group	[Eubacterium]_coprostanoligenes_group		0.970059773
ASV_572	Bacteria	Actinobacteriota	Coriobacteriia	Coriobacteriales	Coriobacteriaceae	Collinsella		0.996381614
ASV_569	Bacteria	Actinobacteriota	Actinobacteria					0.999176693
ASV_571	Bacteria	Bacteroidota	Bacteroidia	Bacteroidales	Bacteroidaceae	Bacteroides	Bacteroides_clarus	0.874684549
ASV_575	Bacteria	Actinobacteriota	Actinobacteria	Bifidobacteriales	Bifidobacteriaceae	Bifidobacterium		0.997131292
ASV_562	Bacteria	Firmicutes	Clostridia	Oscillospirales	Ruminococcaceae	Faecalibacterium		0.998682672
ASV_578	Bacteria	Firmicutes	Clostridia	Lachnospirales	Lachnospiraceae			0.997518083
ASV_576	Bacteria	Bacteroidota	Bacteroidia	Bacteroidales	Prevotellaceae	Prevotella		0.999994101
ASV_579	Bacteria	Bacteroidota	Bacteroidia	Bacteroidales	Rikenellaceae	Alistipes		0.956311969
ASV_583	Bacteria	Firmicutes	Clostridia	Oscillospirales	Ruminococcaceae			0.962875327
ASV_584	Bacteria	Actinobacteriota	Coriobacteriia	Coriobacteriales	Coriobacteriaceae	Collinsella		0.995176519
ASV_582	Bacteria	Firmicutes	Clostridia	Oscillospirales	[Eubacterium]_coprostanoligenes_group	[Eubacterium]_coprostanoligenes_group		0.88706192
ASV_580	Bacteria	Firmicutes	Clostridia	Oscillospirales	Oscillospiraceae			0.923827547
ASV_581	Bacteria	Firmicutes	Clostridia	Lachnospirales	Lachnospiraceae			0.999116472
ASV_585	Bacteria	Bacteroidota	Bacteroidia	Bacteroidales	Bacteroidaceae	Bacteroides		0.999648284
ASV_587	Bacteria	Firmicutes	Clostridia	Lachnospirales	Lachnospiraceae			0.99754153
ASV_577	Bacteria	Firmicutes	Clostridia	Lachnospirales	Lachnospiraceae			0.999142077
ASV_593	Bacteria	Bacteroidota	Bacteroidia	Bacteroidales	Bacteroidaceae	Bacteroides	Bacteroides_kribbi	0.794596363
ASV_589	Bacteria	Firmicutes	Bacilli	Erysipelotrichales	Erysipelatoclostridiaceae	Catenibacterium	uncultured_bacterium	0.92818955
ASV_595	Bacteria	Firmicutes	Clostridia	Monoglobales	Monoglobaceae	Monoglobus		0.998284485
ASV_591	Bacteria	Actinobacteriota	Actinobacteria	Bifidobacteriales	Bifidobacteriaceae	Bifidobacterium		0.99728457
ASV_564	Bacteria	Firmicutes	Clostridia	Lachnospirales	Lachnospiraceae	[Eubacterium]_eligens_group		0.989618342
ASV_590	Bacteria	Firmicutes	Clostridia	Lachnospirales	Lachnospiraceae			0.997843969
ASV_586	Bacteria	Desulfobacterota	Desulfovibrionia	Desulfovibrionales	Desulfovibrionaceae	Bilophila		0.999994805
ASV_594	Bacteria	Firmicutes	Clostridia	Lachnospirales	Lachnospiraceae			0.997298904
ASV_596	Bacteria	Firmicutes	Clostridia	Lachnospirales	Lachnospiraceae	[Eubacterium]_ventriosum_group		0.870497749
ASV_598	Bacteria	Bacteroidota	Bacteroidia	Bacteroidales	Prevotellaceae	Prevotella		0.994668094
ASV_603	Bacteria	Bacteroidota	Bacteroidia	Bacteroidales	Bacteroidaceae	Bacteroides		0.999695366
ASV_599	Bacteria	Firmicutes	Clostridia	Lachnospirales	Lachnospiraceae			0.999024348
ASV_592	Bacteria	Proteobacteria	Gammaproteobacteria	Enterobacterales	Enterobacteriaceae			0.976938377
ASV_597	Bacteria	Firmicutes	Clostridia	Lachnospirales	Lachnospiraceae	Lachnoclostridium	uncultured_organism	0.714321522
ASV_563	Bacteria	Bacteroidota	Bacteroidia	Bacteroidales	Bacteroidaceae	Bacteroides		0.999999858
ASV_602	Bacteria	Proteobacteria	Gammaproteobacteria	Burkholderiales	Sutterellaceae	Sutterella		0.927969835
ASV_606	Bacteria	Bacteroidota	Bacteroidia	Bacteroidales	Bacteroidaceae	Bacteroides	Bacteroides_eggerthii	0.945557844
ASV_611	Bacteria	Firmicutes	Clostridia	Lachnospirales	Lachnospiraceae			0.998868791
ASV_615	Bacteria	Firmicutes	Clostridia	Monoglobales	Monoglobaceae	Monoglobus		0.99858606
ASV_613	Bacteria	Firmicutes	Clostridia	Clostridia_UCG-014	Clostridia_UCG-014	Clostridia_UCG-014		0.999950877
ASV_612	Bacteria	Bacteroidota	Bacteroidia	Bacteroidales	Bacteroidaceae	Bacteroides	Bacteroides_clarus	0.849019667
ASV_614	Bacteria	Proteobacteria	Gammaproteobacteria	Enterobacterales				0.968257408
ASV_600	Bacteria	Bacteroidota	Bacteroidia	Bacteroidales	Bacteroidaceae	Bacteroides		0.998356763
ASV_621	Bacteria	Firmicutes	Negativicutes	Acidaminococcales	Acidaminococcaceae	Phascolarctobacterium	Phascolarctobacterium_succinatutens	0.717811468
ASV_622	Bacteria	Firmicutes	Clostridia	Clostridia_UCG-014	Clostridia_UCG-014	Clostridia_UCG-014		0.999945093
ASV_620	Bacteria	Bacteroidota	Bacteroidia	Bacteroidales	Prevotellaceae	Prevotella		0.999886111
ASV_627	Bacteria	Firmicutes	Negativicutes	Acidaminococcales	Acidaminococcaceae	Phascolarctobacterium	uncultured_Firmicutes	0.853426394
ASV_625	Bacteria	Bacteroidota	Bacteroidia	Bacteroidales	Prevotellaceae	Prevotella		0.993458452
ASV_629	Bacteria	Firmicutes	Clostridia	Oscillospirales	Ruminococcaceae			0.851094594
ASV_626	Bacteria	Firmicutes	Clostridia	Lachnospirales	Lachnospiraceae			0.993928632
ASV_628	Bacteria	Firmicutes	Clostridia	Oscillospirales	Ruminococcaceae	Ruminococcus	Ruminococcus_bicirculans	0.945015705
ASV_617	Bacteria	Bacteroidota	Bacteroidia	Bacteroidales	Bacteroidaceae	Bacteroides		0.997528938
ASV_633	Bacteria	Bacteroidota	Bacteroidia	Bacteroidales	Rikenellaceae	Alistipes	Alistipes_finegoldii	0.968055424
ASV_630	Bacteria	Bacteroidota	Bacteroidia	Bacteroidales	Rikenellaceae	Alistipes		0.960022126
ASV_635	Bacteria	Actinobacteriota	Coriobacteriia	Coriobacteriales	Coriobacteriaceae	Collinsella		0.994069725
ASV_623	Bacteria	Proteobacteria	Gammaproteobacteria	Burkholderiales	Sutterellaceae	Sutterella	gut_metagenome	0.714712186
ASV_638	Bacteria	Firmicutes	Clostridia	Lachnospirales	Lachnospiraceae			0.998924831
ASV_639	Bacteria	Firmicutes	Clostridia	Lachnospirales	Lachnospiraceae			0.976986948
ASV_644	Bacteria	Firmicutes	Clostridia	Monoglobales	Monoglobaceae	Monoglobus		0.997827326
ASV_624	Bacteria	Firmicutes	Clostridia	Lachnospirales	Lachnospiraceae			0.997451396
ASV_632	Bacteria	Firmicutes	Clostridia	Oscillospirales	Ruminococcaceae			0.817847248
ASV_634	Bacteria	Bacteroidota	Bacteroidia	Bacteroidales	Rikenellaceae	Alistipes	Alistipes_finegoldii	0.97367048
ASV_642	Bacteria	Firmicutes	Clostridia	Lachnospirales	Lachnospiraceae			0.997385614
ASV_648	Bacteria	Firmicutes	Clostridia	Oscillospirales	Oscillospiraceae	Flavonifractor		0.780530075
ASV_646	Bacteria	Actinobacteriota	Actinobacteria	Bifidobacteriales	Bifidobacteriaceae	Bifidobacterium		0.997804869
ASV_650	Bacteria	Bacteroidota	Bacteroidia	Bacteroidales	Rikenellaceae	Alistipes		0.978589707
ASV_649	Bacteria	Firmicutes	Clostridia	Lachnospirales	Lachnospiraceae			0.998714011
ASV_645	Bacteria	Bacteroidota	Bacteroidia	Bacteroidales	Bacteroidaceae	Bacteroides		0.999999955
ASV_631	Bacteria	Firmicutes	Clostridia	Lachnospirales	Lachnospiraceae			0.997294243
ASV_652	Bacteria	Firmicutes	Clostridia	Christensenellales	Christensenellaceae	Christensenellaceae_R-7_group		0.94697719
ASV_618	Bacteria	Bacteroidota	Bacteroidia	Bacteroidales	Bacteroidaceae	Bacteroides	bacterium_New	0.804101131
ASV_656	Bacteria	Firmicutes	Clostridia	Oscillospirales	Ruminococcaceae	Subdoligranulum		0.999539742
ASV_653	Bacteria	Bacteroidota	Bacteroidia	Bacteroidales	Tannerellaceae	Parabacteroides		0.999999687
ASV_657	Bacteria	Firmicutes	Clostridia	Lachnospirales	Lachnospiraceae			0.996621339
ASV_637	Bacteria	Firmicutes	Clostridia	Oscillospirales	Oscillospiraceae	UCG-002		0.994942697
ASV_605	Bacteria	Bacteroidota	Bacteroidia	Bacteroidales	Bacteroidaceae	Bacteroides	Bacteroides_plebeius	0.999768308
ASV_655	Bacteria	Bacteroidota	Bacteroidia	Bacteroidales	Prevotellaceae	Prevotella		0.945264161
ASV_654	Bacteria	Firmicutes	Negativicutes	Veillonellales-Selenomonadales	Veillonellaceae	Megasphaera	Megasphaera_elsdenii	0.760764691
ASV_660	Bacteria	Firmicutes	Clostridia	Clostridia_UCG-014	Clostridia_UCG-014	Clostridia_UCG-014		0.999907359
ASV_662	Bacteria	Firmicutes	Clostridia	Lachnospirales	Lachnospiraceae			0.99938501
ASV_658	Bacteria	Proteobacteria	Gammaproteobacteria	Burkholderiales	Sutterellaceae	Sutterella		0.93317129
ASV_669	Bacteria	Bacteroidota	Bacteroidia	Bacteroidales	Prevotellaceae	Prevotella		0.996444834
ASV_667	Bacteria	Bacteroidota	Bacteroidia	Bacteroidales	Prevotellaceae	Prevotella		0.994444821
ASV_663	Bacteria	Firmicutes	Clostridia	Oscillospirales	Ruminococcaceae	Ruminococcus		0.767645173
ASV_672	Bacteria	Proteobacteria	Gammaproteobacteria	Burkholderiales	Sutterellaceae	Sutterella		0.892737765
ASV_670	Bacteria	Bacteroidota	Bacteroidia	Bacteroidales	Bacteroidaceae	Bacteroides		0.999619555
ASV_675	Bacteria	Bacteroidota	Bacteroidia	Bacteroidales	Bacteroidaceae	Bacteroides		0.999598613
ASV_674	Bacteria	Firmicutes	Clostridia	Lachnospirales	Lachnospiraceae			0.999318211
ASV_678	Bacteria	Firmicutes	Clostridia	Clostridia_UCG-014	Clostridia_UCG-014	Clostridia_UCG-014		0.999934222
ASV_668	Bacteria	Firmicutes	Clostridia	Lachnospirales	Lachnospiraceae			0.993843071
ASV_666	Bacteria	Firmicutes	Clostridia	Lachnospirales	Lachnospiraceae			0.999998648
ASV_661	Bacteria	Firmicutes	Clostridia	Lachnospirales	Lachnospiraceae			0.998902771
ASV_676	Bacteria	Firmicutes	Clostridia	Oscillospirales	Oscillospiraceae	UCG-003		0.818598414
ASV_679	Bacteria	Firmicutes	Clostridia	Oscillospirales	Ruminococcaceae	Faecalibacterium		0.999908798
ASV_677	Bacteria	Firmicutes	Clostridia	Oscillospirales	Oscillospiraceae			0.908719571
ASV_673	Bacteria	Proteobacteria	Gammaproteobacteria	Enterobacterales	Enterobacteriaceae	Klebsiella		0.712438032
ASV_664	Bacteria	Firmicutes	Clostridia	Lachnospirales	Lachnospiraceae	Lachnospiraceae_NK4A136_group		0.805702508
ASV_680	Bacteria	Firmicutes	Clostridia	Christensenellales	Christensenellaceae	Christensenellaceae_R-7_group		0.924433768
ASV_687	Bacteria	Firmicutes	Clostridia	Oscillospirales	Oscillospiraceae	UCG-003		0.808693442
ASV_691	Bacteria	Bacteroidota	Bacteroidia	Bacteroidales	Bacteroidaceae	Bacteroides		0.973102902
ASV_686	Bacteria	Bacteroidota	Bacteroidia	Bacteroidales	Prevotellaceae	Prevotellaceae_NK3B31_group	uncultured_organism	0.745481279
ASV_689	Bacteria	Bacteroidota	Bacteroidia	Bacteroidales	Bacteroidaceae	Bacteroides		0.996248239
ASV_692	Bacteria	Firmicutes	Clostridia	Lachnospirales	Lachnospiraceae	Agathobacter		0.763313068
ASV_694	Bacteria	Firmicutes	Clostridia	Oscillospirales	Ruminococcaceae	Subdoligranulum		0.995989651
ASV_685	Bacteria	Firmicutes	Clostridia	Lachnospirales	Lachnospiraceae	[Eubacterium]_eligens_group		0.993706202
ASV_682	Bacteria	Firmicutes	Clostridia	Lachnospirales	Lachnospiraceae	Blautia		0.740601646
ASV_690	Bacteria	Firmicutes	Clostridia	Oscillospirales	Ruminococcaceae	UBA1819		0.964894265
ASV_699	Bacteria	Firmicutes	Clostridia	Oscillospirales	[Eubacterium]_coprostanoligenes_group	[Eubacterium]_coprostanoligenes_group		0.992755856
ASV_683	Bacteria	Bacteroidota	Bacteroidia	Bacteroidales	Bacteroidaceae	Bacteroides	Bacteroides_salyersiae	0.884544966
ASV_701	Bacteria	Bacteroidota	Bacteroidia	Bacteroidales	Rikenellaceae	Alistipes		0.956152399
ASV_696	Bacteria	Firmicutes	Clostridia	Oscillospirales	[Eubacterium]_coprostanoligenes_group	[Eubacterium]_coprostanoligenes_group		0.995723153
ASV_703	Bacteria	Bacteroidota	Bacteroidia	Bacteroidales	Rikenellaceae	Alistipes	Alistipes_finegoldii	0.962492355
ASV_698	Bacteria	Bacteroidota	Bacteroidia	Bacteroidales	Bacteroidaceae	Bacteroides	Bacteroides_clarus	0.846902824
ASV_684	Bacteria	Firmicutes	Clostridia	Lachnospirales	Lachnospiraceae	Agathobacter		0.79450482
ASV_693	Bacteria	Firmicutes	Clostridia	Oscillospirales	Ruminococcaceae	Ruminococcus		0.805905402
ASV_697	Bacteria	Firmicutes	Negativicutes	Acidaminococcales	Acidaminococcaceae	Phascolarctobacterium		0.999813232
ASV_700	Bacteria	Firmicutes	Clostridia	Clostridia_UCG-014	Clostridia_UCG-014	Clostridia_UCG-014		0.999936989
ASV_707	Bacteria	Firmicutes	Bacilli	Erysipelotrichales	Erysipelatoclostridiaceae	Erysipelotrichaceae_UCG-003		0.999924475
ASV_706	Bacteria	Bacteroidota	Bacteroidia	Bacteroidales	Bacteroidaceae	Bacteroides		0.999450061
ASV_713	Bacteria	Bacteroidota	Bacteroidia	Bacteroidales	Rikenellaceae	Alistipes		0.998112542
ASV_712	Bacteria	Firmicutes	Clostridia	Monoglobales	Monoglobaceae	Monoglobus		0.997852692
ASV_705	Bacteria	Bacteroidota	Bacteroidia	Bacteroidales	Bacteroidaceae	Bacteroides	Bacteroides_stercoris	0.876551223
ASV_715	Bacteria	Firmicutes	Clostridia	Clostridia_UCG-014	Clostridia_UCG-014	Clostridia_UCG-014		0.999936748
ASV_702	Bacteria	Firmicutes	Clostridia	Oscillospirales	Oscillospiraceae	Colidextribacter		0.838274468
ASV_724	Bacteria	Firmicutes	Clostridia	uncultured	uncultured	uncultured	uncultured_organism	0.713373778
ASV_704	Bacteria	Firmicutes	Clostridia	Oscillospirales	Ruminococcaceae	Incertae_Sedis	uncultured_organism	0.932791686
ASV_723	Bacteria	Firmicutes	Clostridia	Lachnospirales	Lachnospiraceae			0.99898169
ASV_708	Bacteria	Bacteroidota	Bacteroidia	Bacteroidales	Tannerellaceae	Parabacteroides		0.999999872
ASV_714	Bacteria	Bacteroidota	Bacteroidia	Bacteroidales	Bacteroidaceae	Bacteroides		0.999998882
ASV_716	Bacteria	Bacteroidota	Bacteroidia	Bacteroidales	Bacteroidaceae	Bacteroides	Bacteroides_eggerthii	0.997207834
ASV_722	Bacteria	Proteobacteria	Gammaproteobacteria	Enterobacterales	Enterobacteriaceae	Klebsiella		0.731655544
ASV_718	Bacteria	Firmicutes	Clostridia	Oscillospirales	[Eubacterium]_coprostanoligenes_group	[Eubacterium]_coprostanoligenes_group		0.971642042
ASV_720	Bacteria	Firmicutes	Clostridia	Oscillospirales	Ruminococcaceae			0.87829997
ASV_729	Bacteria	Bacteroidota	Bacteroidia	Bacteroidales	Bacteroidaceae	Bacteroides		0.997364274
ASV_727	Bacteria	Firmicutes	Clostridia	Oscillospirales	Ruminococcaceae	Incertae_Sedis	uncultured_organism	0.893617794
ASV_731	Bacteria	Firmicutes	Clostridia	Oscillospirales	Ruminococcaceae	Ruminococcus	Ruminococcus_bicirculans	0.93733967
ASV_719	Bacteria	Fusobacteriota	Fusobacteriia	Fusobacteriales	Fusobacteriaceae	Fusobacterium		0.999989537
ASV_730	Bacteria	Bacteroidota	Bacteroidia	Bacteroidales	Rikenellaceae	Alistipes	Alistipes_inops	0.978201444
ASV_734	Bacteria	Bacteroidota	Bacteroidia	Bacteroidales	Rikenellaceae	Alistipes	Alistipes_finegoldii	0.93953605
ASV_726	Bacteria	Firmicutes	Clostridia	Lachnospirales	Lachnospiraceae	Lachnospira	uncultured_bacterium	0.776003983
ASV_732	Bacteria	Bacteroidota	Bacteroidia	Bacteroidales	Bacteroidaceae	Bacteroides	Bacteroides_caccae	0.748792427
ASV_728	Bacteria	Firmicutes	Clostridia	Lachnospirales	Lachnospiraceae			0.995698404
ASV_725	Bacteria	Bacteroidota	Bacteroidia	Bacteroidales	Bacteroidaceae	Bacteroides	Bacteroides_clarus	0.81222298
ASV_737	Bacteria	Bacteroidota	Bacteroidia	Bacteroidales	Rikenellaceae	Alistipes	Alistipes_sp.	0.760510142
ASV_741	Bacteria	Firmicutes	Clostridia	Oscillospirales	Oscillospiraceae	Colidextribacter		0.769016324
ASV_740	Bacteria	Firmicutes	Negativicutes	Acidaminococcales	Acidaminococcaceae	Phascolarctobacterium	Phascolarctobacterium_succinatutens	0.743032954
ASV_733	Bacteria	Bacteroidota	Bacteroidia	Bacteroidales	Bacteroidaceae	Bacteroides		0.999999606
ASV_735	Bacteria	Firmicutes	Clostridia	Lachnospirales	Lachnospiraceae			0.999316332
ASV_742	Bacteria	Bacteroidota	Bacteroidia	Bacteroidales	Tannerellaceae	Parabacteroides		0.999999913
ASV_738	Bacteria	Firmicutes	Clostridia	Lachnospirales	Lachnospiraceae	[Eubacterium]_ruminantium_group	uncultured_bacterium	0.909662188
ASV_749	Bacteria	Bacteroidota	Bacteroidia	Bacteroidales	Rikenellaceae	Alistipes	Alistipes_inops	0.976729509
ASV_736	Bacteria	Firmicutes	Clostridia	Lachnospirales	Lachnospiraceae			0.999186307
ASV_745	Bacteria	Bacteroidota	Bacteroidia	Bacteroidales	Bacteroidaceae	Bacteroides		0.999999003
ASV_746	Bacteria	Firmicutes	Negativicutes	Acidaminococcales	Acidaminococcaceae	Phascolarctobacterium		0.999746705
ASV_752	Bacteria	Bacteroidota	Bacteroidia	Bacteroidales	Bacteroidaceae	Bacteroides		0.999999373
ASV_748	Bacteria	Firmicutes	Negativicutes	Acidaminococcales	Acidaminococcaceae	Phascolarctobacterium		0.999836145
ASV_750	Bacteria	Bacteroidota	Bacteroidia	Bacteroidales	Bacteroidaceae	Bacteroides		0.999999671
ASV_744	Bacteria	Bacteroidota	Bacteroidia	Bacteroidales	Rikenellaceae	Alistipes		0.965645218
ASV_758	Bacteria	Firmicutes	Negativicutes	Veillonellales-Selenomonadales	Veillonellaceae	Dialister		0.999449848
ASV_753	Bacteria	Firmicutes	Clostridia	Oscillospirales	Oscillospiraceae	Flavonifractor		0.81442213
ASV_763	Bacteria	Proteobacteria	Alphaproteobacteria	Rhodospirillales	uncultured	uncultured	gut_metagenome	0.881997881
ASV_762	Bacteria	Firmicutes	Clostridia	Christensenellales	Christensenellaceae	Christensenellaceae_R-7_group	human_gut	0.997897694
ASV_755	Bacteria	Bacteroidota	Bacteroidia	Bacteroidales	Bacteroidaceae	Bacteroides	bacterium_NLAE-zl-H496	0.794668212
ASV_765	Bacteria	Firmicutes	Clostridia	Lachnospirales	Lachnospiraceae			0.997746141
ASV_754	Bacteria	Firmicutes	Clostridia	Clostridia_UCG-014	Clostridia_UCG-014	Clostridia_UCG-014		0.999089401
ASV_756	Bacteria	Firmicutes	Clostridia	Oscillospirales	Oscillospiraceae	Flavonifractor		0.998583291
ASV_767	Bacteria	Bacteroidota	Bacteroidia	Bacteroidales	Bacteroidaceae	Bacteroides	Bacteroides_massiliensis	0.91675188
ASV_760	Bacteria	Bacteroidota	Bacteroidia	Bacteroidales	Bacteroidaceae	Bacteroides		0.996519286
ASV_766	Bacteria	Firmicutes	Clostridia	uncultured	uncultured	uncultured		0.729598659
ASV_770	Bacteria	Bacteroidota	Bacteroidia	Bacteroidales	Bacteroidaceae	Bacteroides		0.999803386
ASV_769	Bacteria	Firmicutes	Clostridia	Lachnospirales	Lachnospiraceae			0.996296484
ASV_768	Bacteria	Firmicutes	Clostridia	Oscillospirales	Oscillospiraceae			0.98197376
ASV_775	Bacteria	Bacteroidota	Bacteroidia	Bacteroidales	Bacteroidaceae	Bacteroides	bacterium_NLAE-zl-H496	0.822386493
ASV_778	Bacteria	Bacteroidota	Bacteroidia	Bacteroidales	Prevotellaceae	Prevotellaceae_NK3B31_group		0.917483076
ASV_779	Bacteria	Firmicutes	Clostridia	Oscillospirales	Oscillospiraceae	UCG-003		0.736289697
ASV_772	Bacteria	Firmicutes	Clostridia	Oscillospirales	Ruminococcaceae	Subdoligranulum		0.995360233
ASV_781	Bacteria	Bacteroidota	Bacteroidia	Bacteroidales	Bacteroidaceae	Bacteroides		0.9988602
ASV_761	Bacteria	Bacteroidota	Bacteroidia	Bacteroidales	Bacteroidaceae	Bacteroides	Bacteroidaceae_bacterium	0.984196343
ASV_777	Bacteria	Firmicutes	Negativicutes	Acidaminococcales	Acidaminococcaceae	Phascolarctobacterium		0.999874819
ASV_785	Bacteria	Bacteroidota	Bacteroidia	Bacteroidales	Rikenellaceae	Alistipes	Alistipes_sp.	0.777875639
ASV_788	Bacteria	Firmicutes	Bacilli	Erysipelotrichales	Erysipelatoclostridiaceae	Erysipelotrichaceae_UCG-003		0.999892471
ASV_794	Bacteria	Firmicutes	Clostridia	Oscillospirales	Oscillospiraceae			0.979560916
ASV_773	Bacteria	Firmicutes	Clostridia	Lachnospirales	Lachnospiraceae			0.99326408
ASV_787	Bacteria	Verrucomicrobiota	Verrucomicrobiae	Verrucomicrobiales	Akkermansiaceae	Akkermansia		0.999999937
ASV_795	Bacteria	Proteobacteria	Alphaproteobacteria	Rhodospirillales	uncultured	uncultured	gut_metagenome	0.883422193
ASV_786	Bacteria	Bacteroidota	Bacteroidia	Bacteroidales	Tannerellaceae	Parabacteroides	Parabacteroides_merdae	0.939959474
ASV_793	Bacteria	Firmicutes	Clostridia	Oscillospirales	Ruminococcaceae	Ruminococcus		0.776173531
ASV_791	Bacteria	Firmicutes	Clostridia	Oscillospirales	Ruminococcaceae	Subdoligranulum		0.999241256
ASV_783	Bacteria	Bacteroidota	Bacteroidia	Bacteroidales	Prevotellaceae	Prevotella		0.999999186
ASV_789	Bacteria	Firmicutes	Clostridia	Oscillospirales	Ruminococcaceae	CAG-352	uncultured_bacterium	0.965442054
ASV_803	Bacteria	Bacteroidota	Bacteroidia	Bacteroidales	Rikenellaceae	Alistipes	Alistipes_inops	0.974417801
ASV_798	Bacteria	Actinobacteriota	Coriobacteriia	Coriobacteriales	Coriobacteriaceae	Collinsella		0.993854357
ASV_796	Bacteria	Bacteroidota	Bacteroidia	Bacteroidales	Bacteroidaceae	Bacteroides		0.999999621
ASV_790	Bacteria	Firmicutes	Clostridia	Oscillospirales	Ruminococcaceae	CAG-352	uncultured_bacterium	0.8656703
ASV_801	Bacteria	Bacteroidota	Bacteroidia	Bacteroidales	Bacteroidaceae	Bacteroides	Bacteroides_caccae	0.714124329
ASV_792	Bacteria	Firmicutes	Clostridia	Christensenellales	Christensenellaceae	Christensenellaceae_R-7_group		0.943730793
ASV_800	Bacteria	Firmicutes	Clostridia	Lachnospirales	Lachnospiraceae	[Ruminococcus]_torques_group		0.975850073
ASV_807	Bacteria	Firmicutes	Clostridia	Oscillospirales	Oscillospiraceae			0.910790654
ASV_806	Bacteria	Firmicutes	Clostridia	Oscillospirales	Ruminococcaceae	Incertae_Sedis	uncultured_organism	0.793906821
ASV_809	Bacteria	Firmicutes	Clostridia	Oscillospirales	Oscillospiraceae	Colidextribacter		0.726191838
ASV_808	Bacteria	Firmicutes	Clostridia	Lachnospirales	Lachnospiraceae	Lachnoclostridium	human_gut	0.771857532
ASV_815	Bacteria	Bacteroidota	Bacteroidia	Bacteroidales	Prevotellaceae	Prevotella		0.93376882
ASV_813	Bacteria	Actinobacteriota	Actinobacteria					0.999103813
ASV_814	Bacteria	Bacteroidota	Bacteroidia	Bacteroidales	Barnesiellaceae	Barnesiella		0.999898409
ASV_812	Bacteria	Bacteroidota	Bacteroidia	Bacteroidales	Bacteroidaceae	Bacteroides		0.998656887
ASV_820	Bacteria	Bacteroidota	Bacteroidia	Bacteroidales	Prevotellaceae	Prevotella		0.994286715
ASV_810	Bacteria	Bacteroidota	Bacteroidia	Bacteroidales	Bacteroidaceae	Bacteroides		0.999999952
ASV_811	Bacteria	Firmicutes	Negativicutes	Veillonellales-Selenomonadales	Veillonellaceae	Dialister		0.999267953
ASV_817	Bacteria	Bacteroidota	Bacteroidia	Bacteroidales	Rikenellaceae	Alistipes	Alistipes_inops	0.976215895
ASV_822	Bacteria	Firmicutes	Clostridia	Clostridia_UCG-014	Clostridia_UCG-014	Clostridia_UCG-014		0.999956566
ASV_825	Bacteria	Bacteroidota	Bacteroidia	Bacteroidales	Muribaculaceae	CAG-873	uncultured_bacterium	0.999309996
ASV_821	Bacteria	Bacteroidota	Bacteroidia	Bacteroidales	Prevotellaceae	Prevotella		0.995369907
ASV_823	Bacteria	Firmicutes	Clostridia	Oscillospirales	Ruminococcaceae	Faecalibacterium		0.998831587
ASV_818	Bacteria	Firmicutes	Clostridia	Clostridia_UCG-014	Clostridia_UCG-014	Clostridia_UCG-014		0.998938482
ASV_827	Bacteria	Firmicutes	Bacilli	Erysipelotrichales	Erysipelatoclostridiaceae	Erysipelotrichaceae_UCG-003		0.999893522
ASV_824	Bacteria	Firmicutes	Clostridia	Clostridia_UCG-014	Clostridia_UCG-014	Clostridia_UCG-014		0.999959023
ASV_829	Bacteria	Firmicutes	Clostridia	Oscillospirales	[Eubacterium]_coprostanoligenes_group	[Eubacterium]_coprostanoligenes_group		0.989878345
ASV_839	Eukaryota							0.79466844
ASV_804	Bacteria	Bacteroidota	Bacteroidia	Bacteroidales	Bacteroidaceae	Bacteroides		0.999999983
ASV_830	Bacteria	Bacteroidota	Bacteroidia	Bacteroidales	Bacteroidaceae	Bacteroides		0.999095616
ASV_835	Bacteria	Firmicutes	Clostridia	Clostridia_UCG-014	Clostridia_UCG-014	Clostridia_UCG-014		0.999842524
ASV_828	Bacteria	Bacteroidota	Bacteroidia	Bacteroidales	Bacteroidaceae	Bacteroides		0.999999554
ASV_841	Bacteria	Bacteroidota	Bacteroidia	Bacteroidales	Barnesiellaceae	Barnesiella		0.999963875
ASV_837	Bacteria	Bacteroidota	Bacteroidia	Bacteroidales	Bacteroidaceae	Bacteroides		0.999725076
ASV_833	Bacteria	Firmicutes	Clostridia	Lachnospirales	Lachnospiraceae	Fusicatenibacter		0.996807255
ASV_845	Bacteria	Bacteroidota	Bacteroidia	Bacteroidales	Rikenellaceae	Alistipes		0.932173134
ASV_842	Bacteria	Firmicutes	Clostridia	Lachnospirales	Lachnospiraceae			0.999938466
ASV_832	Bacteria	Firmicutes	Negativicutes	Acidaminococcales	Acidaminococcaceae	Succiniclasticum	uncultured_bacterium	0.955366143
ASV_850	Bacteria	Firmicutes	Clostridia	Oscillospirales	Ruminococcaceae			0.856327418
ASV_836	Bacteria	Bacteroidota	Bacteroidia	Bacteroidales	Bacteroidaceae	Bacteroides		0.999999981
ASV_840	Bacteria	Bacteroidota	Bacteroidia	Bacteroidales	Bacteroidaceae	Bacteroides	Bacteroides_plebeius	0.999821098
ASV_851	Bacteria	Bacteroidota	Bacteroidia	Bacteroidales	Rikenellaceae	Alistipes		0.999997664
ASV_849	Bacteria	Firmicutes	Negativicutes	Acidaminococcales	Acidaminococcaceae	Phascolarctobacterium		0.999802613
ASV_816	Bacteria	Bacteroidota	Bacteroidia	Bacteroidales	Bacteroidaceae	Bacteroides		0.999999989
ASV_847	Bacteria	Firmicutes	Clostridia	Lachnospirales	Lachnospiraceae	Lachnospira		0.990750704
ASV_848	Bacteria	Firmicutes	Negativicutes	Acidaminococcales	Acidaminococcaceae	Succiniclasticum	uncultured_bacterium	0.980553475
ASV_853	Bacteria	Firmicutes	Clostridia					0.988538806
ASV_855	Bacteria	Firmicutes	Clostridia	Oscillospirales	Ruminococcaceae	[Eubacterium]_siraeum_group		0.97408697
ASV_857	Bacteria	Proteobacteria	Alphaproteobacteria	Rhodospirillales	uncultured	uncultured	gut_metagenome	0.911918871
ASV_860	Bacteria	Firmicutes	Clostridia	Oscillospirales	Ruminococcaceae	[Eubacterium]_siraeum_group		0.97116723
ASV_854	Bacteria	Firmicutes	Clostridia	Lachnospirales	Lachnospiraceae			0.999454777
ASV_856	Bacteria	Firmicutes	Clostridia	Oscillospirales	[Eubacterium]_coprostanoligenes_group	[Eubacterium]_coprostanoligenes_group		0.990674238
ASV_865	Bacteria	Firmicutes	Clostridia	Lachnospirales	Lachnospiraceae			0.999218263
ASV_861	Bacteria	Firmicutes	Clostridia	Lachnospirales	Lachnospiraceae			0.999146166
ASV_866	Bacteria	Firmicutes	Negativicutes	Veillonellales-Selenomonadales	Veillonellaceae	Megasphaera		0.999975372
ASV_867	Bacteria	Bacteroidota	Bacteroidia	Bacteroidales	Bacteroidaceae	Bacteroides	Bacteroides_plebeius	0.98584371
ASV_852	Bacteria	Firmicutes	Clostridia	Lachnospirales	Lachnospiraceae	[Eubacterium]_ventriosum_group		0.997101482
ASV_869	Bacteria	Firmicutes	Clostridia	Oscillospirales	Ruminococcaceae	Subdoligranulum		0.99639936
ASV_875	Bacteria	Bacteroidota	Bacteroidia	Bacteroidales	Barnesiellaceae	Barnesiella		0.999945885
ASV_877	Bacteria	Bacteroidota	Bacteroidia	Bacteroidales	Barnesiellaceae	Barnesiella		0.999869271
ASV_870	Bacteria	Firmicutes	Clostridia	Lachnospirales	Lachnospiraceae	Blautia		0.909983069
ASV_878	Bacteria	Firmicutes	Clostridia	Oscillospirales	Ruminococcaceae	Ruminococcus	Ruminococcus_bicirculans	0.922768366
ASV_880	Bacteria	Bacteroidota	Bacteroidia	Bacteroidales	Bacteroidaceae	Bacteroides	bacterium_NLAE-zl-H496	0.851164429
ASV_876	Bacteria	Firmicutes	Clostridia	Oscillospirales	Oscillospiraceae			0.980473597
ASV_882	Bacteria	Firmicutes	Clostridia	Oscillospirales	Ruminococcaceae	Incertae_Sedis	uncultured_organism	0.924484509
ASV_881	Bacteria	Firmicutes	Clostridia	Oscillospirales	[Eubacterium]_coprostanoligenes_group	[Eubacterium]_coprostanoligenes_group		0.994364601
ASV_874	Bacteria	Bacteroidota	Bacteroidia	Bacteroidales	Prevotellaceae	Prevotella		0.999992904
ASV_887	Bacteria	Bacteroidota	Bacteroidia	Bacteroidales	Rikenellaceae	Alistipes	Alistipes_sp.	0.716579312
ASV_863	Bacteria	Firmicutes	Clostridia	Lachnospirales	Lachnospiraceae	Anaerostipes		0.999972619
ASV_885	Bacteria	Firmicutes	Clostridia	Lachnospirales	Lachnospiraceae			0.998279627
ASV_883	Bacteria	Firmicutes	Clostridia	Oscillospirales	Oscillospiraceae	Colidextribacter		0.758013238
ASV_879	Bacteria	Bacteroidota	Bacteroidia	Bacteroidales	Prevotellaceae	Prevotellaceae_NK3B31_group		0.9193409
ASV_889	Bacteria	Proteobacteria	Gammaproteobacteria	Burkholderiales	Sutterellaceae	Sutterella	gut_metagenome	0.72559991
ASV_893	Bacteria	Firmicutes	Clostridia	Oscillospirales	Oscillospiraceae	UCG-003		0.822331758
ASV_901	Bacteria	Proteobacteria	Alphaproteobacteria	Rhodospirillales	uncultured	uncultured	gut_metagenome	0.862339348
ASV_886	Bacteria	Firmicutes	Clostridia	Clostridia_UCG-014	Clostridia_UCG-014	Clostridia_UCG-014		0.999985196
ASV_894	Bacteria	Firmicutes	Clostridia	Oscillospirales	[Eubacterium]_coprostanoligenes_group	[Eubacterium]_coprostanoligenes_group		0.999995404
ASV_888	Bacteria	Proteobacteria	Gammaproteobacteria	Enterobacterales	Enterobacteriaceae	Escherichia-Shigella		0.894603842
ASV_892	Bacteria	Firmicutes	Negativicutes	Veillonellales-Selenomonadales	Veillonellaceae	Dialister	uncultured_Dialister	0.747345906
ASV_899	Bacteria	Firmicutes	Clostridia	Oscillospirales	Oscillospiraceae			0.982982383
ASV_904	Bacteria	Firmicutes	Clostridia	Lachnospirales	Lachnospiraceae			0.99928166
ASV_909	Bacteria	Bacteroidota	Bacteroidia	Bacteroidales	Bacteroidaceae	Bacteroides	Bacteroides_caccae	0.75240722
ASV_908	Bacteria	Bacteroidota	Bacteroidia	Bacteroidales	Barnesiellaceae	Barnesiella		0.999882483
ASV_911	Bacteria	Firmicutes	Bacilli	RF39	RF39	RF39		0.999262159
ASV_898	Bacteria	Firmicutes	Clostridia	Oscillospirales	Ruminococcaceae	Ruminococcus		0.772603681
ASV_905	Bacteria	Proteobacteria	Gammaproteobacteria	Enterobacterales	Enterobacteriaceae			0.974163101
ASV_900	Bacteria	Bacteroidota	Bacteroidia	Bacteroidales	Muribaculaceae	CAG-873	uncultured_bacterium	0.998900353
ASV_913	Bacteria	Bacteroidota	Bacteroidia	Bacteroidales	Bacteroidaceae	Bacteroides	metagenome	0.731738469
ASV_916	Bacteria	Firmicutes	Clostridia	Clostridia_UCG-014	Clostridia_UCG-014	Clostridia_UCG-014		0.999887278
ASV_918	Bacteria	Firmicutes	Clostridia	Christensenellales	Christensenellaceae	Christensenellaceae_R-7_group		0.953707768
ASV_915	Bacteria	Bacteroidota	Bacteroidia	Bacteroidales	Bacteroidaceae	Bacteroides	Bacteroides_plebeius	0.916509131
ASV_910	Bacteria	Firmicutes	Negativicutes	Veillonellales-Selenomonadales	Veillonellaceae	Megasphaera		0.999968519
ASV_919	Bacteria	Bacteroidota	Bacteroidia	Bacteroidales	Prevotellaceae	Prevotellaceae_NK3B31_group	uncultured_organism	0.841989805
ASV_924	Bacteria	Firmicutes	Clostridia	Clostridia_UCG-014	Clostridia_UCG-014	Clostridia_UCG-014		0.999903211
ASV_926	Bacteria	Bacteroidota	Bacteroidia	Bacteroidales	Prevotellaceae	Prevotellaceae_NK3B31_group		0.991480155
ASV_925	Bacteria	Firmicutes	Clostridia	Oscillospirales	Oscillospiraceae			0.987560205
ASV_917	Bacteria	Firmicutes	Clostridia	Oscillospirales	Ruminococcaceae	UBA1819	uncultured_organism	0.736008715
ASV_929	Bacteria	Bacteroidota	Bacteroidia	Bacteroidales	Prevotellaceae	Prevotella		0.996422203
ASV_931	Bacteria	Bacteroidota	Bacteroidia	Bacteroidales	Prevotellaceae	Prevotella		0.996544433
ASV_923	Bacteria	Firmicutes	Clostridia	Christensenellales	Christensenellaceae	Christensenellaceae_R-7_group	human_gut	0.741276608
ASV_927	Bacteria	Firmicutes	Clostridia	Oscillospirales	Ruminococcaceae	CAG-352	uncultured_bacterium	0.89458438
ASV_936	Bacteria	Proteobacteria	Gammaproteobacteria	Burkholderiales	Sutterellaceae	Sutterella		0.999859971
ASV_937	Bacteria	Firmicutes	Negativicutes	Veillonellales-Selenomonadales	Selenomonadaceae	Mitsuokella		0.999789678
ASV_935	Bacteria	Firmicutes	Clostridia	Oscillospirales	Ruminococcaceae	Subdoligranulum		0.999141441
ASV_940	Bacteria	Firmicutes	Clostridia	Clostridia_UCG-014	Clostridia_UCG-014	Clostridia_UCG-014		0.997960009
ASV_941	Bacteria	Bacteroidota	Bacteroidia	Bacteroidales	Prevotellaceae	Prevotella		0.994562555
ASV_943	Bacteria	Bacteroidota	Bacteroidia	Bacteroidales	Bacteroidaceae	Bacteroides		0.998567725
ASV_928	Bacteria	Firmicutes	Clostridia	Lachnospirales	Lachnospiraceae			0.999998064
ASV_942	Bacteria	Firmicutes	Bacilli	Erysipelotrichales	Erysipelatoclostridiaceae	Erysipelotrichaceae_UCG-003		0.999895424
ASV_944	Bacteria	Firmicutes	Clostridia	Oscillospirales	Ruminococcaceae	[Eubacterium]_siraeum_group		0.971158544
ASV_934	Bacteria	Firmicutes	Clostridia	Lachnospirales	Lachnospiraceae			0.999905812
ASV_946	Bacteria	Bacteroidota	Bacteroidia	Bacteroidales	Marinifilaceae	Odoribacter	uncultured_Odoribacter	0.843620401
ASV_948	Bacteria	Bacteroidota	Bacteroidia	Bacteroidales	Bacteroidaceae	Bacteroides	Bacteroides_finegoldii	0.916387572
ASV_950	Bacteria	Firmicutes	Clostridia	Lachnospirales	Lachnospiraceae			0.997935003
ASV_955	Bacteria	Firmicutes	Clostridia	Oscillospirales	Oscillospiraceae			0.98353245
ASV_952	Bacteria	Firmicutes	Negativicutes	Acidaminococcales	Acidaminococcaceae	Succiniclasticum	uncultured_bacterium	0.984654193
ASV_951	Bacteria	Firmicutes	Negativicutes	Veillonellales-Selenomonadales	Veillonellaceae	Dialister		0.998953098
ASV_954	Bacteria	Proteobacteria	Gammaproteobacteria	Burkholderiales	Sutterellaceae	Sutterella		0.99985457
ASV_947	Bacteria	Firmicutes	Clostridia	Oscillospirales	Oscillospiraceae	UCG-003		0.999438639
ASV_956	Bacteria	Proteobacteria	Gammaproteobacteria	Burkholderiales	Sutterellaceae	Parasutterella	uncultured_bacterium	0.715945001
ASV_960	Bacteria	Firmicutes	Negativicutes	Veillonellales-Selenomonadales	Veillonellaceae	Megasphaera		0.999974056
ASV_953	Bacteria	Bacteroidota	Bacteroidia	Bacteroidales	Bacteroidaceae	Bacteroides		0.999999943
ASV_921	Bacteria	Firmicutes	Clostridia	Oscillospirales	[Eubacterium]_coprostanoligenes_group	[Eubacterium]_coprostanoligenes_group		0.98741736
ASV_961	Bacteria	Firmicutes	Clostridia	Christensenellales	Christensenellaceae	Christensenellaceae_R-7_group	human_gut	0.750515996
ASV_963	Bacteria	Firmicutes	Negativicutes	Veillonellales-Selenomonadales	Selenomonadaceae	Mitsuokella		0.999713179
ASV_964	Bacteria	Bacteroidota	Bacteroidia	Bacteroidales	Bacteroidaceae	Bacteroides		0.999746287
ASV_957	Bacteria	Firmicutes	Clostridia	Lachnospirales	Lachnospiraceae	[Ruminococcus]_torques_group		0.972085133
ASV_974	Bacteria	Bacteroidota	Bacteroidia	Bacteroidales	Rikenellaceae	Alistipes		0.99935833
ASV_975	Bacteria	Bacteroidota	Bacteroidia	Bacteroidales	Bacteroidaceae	Bacteroides	metagenome	0.755719662
ASV_976	Bacteria	Bacteroidota	Bacteroidia	Bacteroidales	Muribaculaceae	CAG-873	uncultured_bacterium	0.99852283
ASV_971	Bacteria	Firmicutes	Clostridia	Lachnospirales	Lachnospiraceae	Tyzzerella	unidentified	0.977879287
ASV_965	Bacteria	Bacteroidota	Bacteroidia	Bacteroidales	Tannerellaceae	Parabacteroides		0.999999907
ASV_962	Bacteria	Firmicutes	Clostridia	Lachnospirales	Lachnospiraceae	Blautia		0.991270909
ASV_982	Bacteria	Firmicutes	Clostridia	uncultured	uncultured	uncultured	uncultured_organism	0.755921744
ASV_983	Bacteria	Firmicutes	Clostridia	Oscillospirales	Oscillospiraceae			0.997160615
ASV_966	Bacteria	Firmicutes	Clostridia	Oscillospirales	Ruminococcaceae			0.99427904
ASV_981	Bacteria	Actinobacteriota	Coriobacteriia	Coriobacteriales	Coriobacteriaceae	Collinsella		0.999984353
ASV_972	Bacteria	Bacteroidota	Bacteroidia	Bacteroidales	Rikenellaceae	Alistipes		0.999241864
ASV_930	Bacteria	Firmicutes	Clostridia	Lachnospirales	Lachnospiraceae	Coprococcus		0.896317305
ASV_990	Bacteria	Bacteroidota	Bacteroidia	Bacteroidales	Bacteroidaceae	Bacteroides		0.999147341
ASV_978	Bacteria	Bacteroidota	Bacteroidia	Bacteroidales	Prevotellaceae	Prevotella		0.981835574
ASV_986	Bacteria	Firmicutes	Clostridia	Oscillospirales	Ruminococcaceae	Faecalibacterium		0.996749083
ASV_993	Bacteria	Firmicutes	Clostridia	Clostridia_UCG-014	Clostridia_UCG-014	Clostridia_UCG-014		0.99869977
ASV_985	Bacteria	Firmicutes	Negativicutes	Veillonellales-Selenomonadales	Veillonellaceae	Dialister		0.999571464
ASV_979	Bacteria	Bacteroidota	Bacteroidia	Bacteroidales	Rikenellaceae	Alistipes	Alistipes_shahii	0.873553399
ASV_920	Bacteria	Firmicutes	Clostridia	Oscillospirales	Oscillospiraceae	UCG-002	uncultured_rumen	0.885477918
ASV_988	Bacteria	Bacteroidota	Bacteroidia	Bacteroidales	Barnesiellaceae	Barnesiella		0.999711953
ASV_994	Bacteria	Proteobacteria	Alphaproteobacteria	Rhodospirillales	uncultured	uncultured	gut_metagenome	0.979051478
ASV_997	Bacteria	Proteobacteria	Gammaproteobacteria	Burkholderiales	Sutterellaceae	Sutterella		0.99984702
ASV_995	Bacteria	Firmicutes	Negativicutes	Veillonellales-Selenomonadales	Veillonellaceae	Dialister		0.998594491
ASV_992	Bacteria	Firmicutes	Clostridia	Oscillospirales	Oscillospiraceae	UCG-003		0.785412344
ASV_1001	Bacteria	Firmicutes	Negativicutes	Veillonellales-Selenomonadales	Veillonellaceae	Dialister	Dialister_succinatiphilus	0.739035957
ASV_996	Bacteria	Firmicutes	Clostridia	Oscillospirales	[Eubacterium]_coprostanoligenes_group	[Eubacterium]_coprostanoligenes_group		0.998251885
ASV_998	Bacteria	Firmicutes	Clostridia	Oscillospirales	Ruminococcaceae	Faecalibacterium		0.995835371
ASV_1005	Bacteria	Bacteroidota	Bacteroidia	Bacteroidales	Bacteroidaceae	Bacteroides	metagenome	0.86120703
ASV_984	Bacteria	Firmicutes	Clostridia	Lachnospirales	Lachnospiraceae	Lachnospiraceae_UCG-004		0.703264697
ASV_1004	Bacteria	Bacteroidota	Bacteroidia	Bacteroidales	Prevotellaceae	Paraprevotella		0.97561504
ASV_999	Bacteria	Firmicutes	Clostridia	Lachnospirales	Lachnospiraceae			0.999996928
ASV_1000	Bacteria	Firmicutes	Clostridia	Peptococcales	Peptococcaceae	uncultured	unidentified	0.890204079
ASV_1002	Bacteria	Proteobacteria	Gammaproteobacteria	Burkholderiales	Sutterellaceae	Sutterella	gut_metagenome	0.845763638
ASV_987	Bacteria	Firmicutes	Bacilli	Lactobacillales	Streptococcaceae	Streptococcus		0.999071815
ASV_1011	Bacteria	Bacteroidota	Bacteroidia	Bacteroidales	Prevotellaceae	Prevotellaceae_UCG-001	Marseilla_massiliensis	0.984360351
ASV_1003	Bacteria	Bacteroidota	Bacteroidia	Bacteroidales	Prevotellaceae	Prevotella	uncultured_Wautersiella	0.758560528
ASV_1010	Bacteria	Firmicutes	Clostridia	Lachnospirales	Lachnospiraceae			0.999282702
ASV_1009	Bacteria	Bacteroidota	Bacteroidia	Bacteroidales	Prevotellaceae	Alloprevotella		0.997696687
ASV_1006	Bacteria	Firmicutes	Clostridia	Oscillospirales	Oscillospiraceae			0.997334405
ASV_1017	Bacteria	Bacteroidota	Bacteroidia	Bacteroidales	Barnesiellaceae	Barnesiella		0.999992275
ASV_1019	Bacteria	Actinobacteriota	Coriobacteriia	Coriobacteriales	Coriobacteriaceae	Collinsella		0.999986996
ASV_1024	Bacteria	Bacteroidota	Bacteroidia	Bacteroidales	Bacteroidaceae	Bacteroides	Bacteroides_finegoldii	0.904103523
ASV_1015	Bacteria	Firmicutes	Clostridia	Lachnospirales	Lachnospiraceae	Agathobacter		0.776640749
ASV_1025	Bacteria	Firmicutes	Negativicutes	Veillonellales-Selenomonadales	Veillonellaceae	Dialister	Dialister_succinatiphilus	0.738318974
ASV_1028	Bacteria	Bacteroidota	Bacteroidia	Bacteroidales	Prevotellaceae	Alloprevotella		0.996681567
ASV_1016	Bacteria	Bacteroidota	Bacteroidia	Bacteroidales	Rikenellaceae	Alistipes		0.997138287
ASV_1031	Bacteria	Proteobacteria	Gammaproteobacteria	Burkholderiales	Sutterellaceae	Sutterella		0.99986811
ASV_1026	Bacteria	Verrucomicrobiota	Verrucomicrobiae	Verrucomicrobiales	Akkermansiaceae	Akkermansia	uncultured_bacterium	0.709276798
ASV_1021	Bacteria	Bacteroidota	Bacteroidia	Bacteroidales	Bacteroidaceae	Bacteroides	metagenome	0.850900487
ASV_1030	Bacteria	Firmicutes	Clostridia	Lachnospirales	Lachnospiraceae	[Eubacterium]_eligens_group		0.997947297
ASV_1027	Bacteria	Firmicutes	Clostridia	Oscillospirales	Ruminococcaceae	[Eubacterium]_siraeum_group		0.965779689
ASV_1035	Bacteria	Bacteroidota	Bacteroidia	Bacteroidales	Bacteroidaceae	Bacteroides		0.999300878
ASV_1018	Bacteria	Bacteroidota	Bacteroidia	Bacteroidales	Bacteroidaceae	Bacteroides		0.999999902
ASV_1033	Bacteria	Firmicutes	Clostridia	Lachnospirales	Lachnospiraceae	Lachnospiraceae_UCG-010	uncultured_organism	0.84097197
ASV_1013	Bacteria	Bacteroidota	Bacteroidia	Bacteroidales	Prevotellaceae	Prevotella		0.999987456
ASV_1038	Bacteria	Firmicutes	Clostridia	Oscillospirales	Oscillospiraceae	UCG-003		0.794162628
ASV_1012	Bacteria	Bacteroidota	Bacteroidia	Bacteroidales	Prevotellaceae	Prevotella	Prevotella_stercorea	0.98644041
ASV_1034	Bacteria	Firmicutes	Clostridia	Lachnospirales	Lachnospiraceae			0.999352249
ASV_1008	Bacteria	Bacteroidota	Bacteroidia	Bacteroidales	Bacteroidaceae	Bacteroides	Bacteroides_clarus	0.993033488
ASV_1029	Bacteria	Bacteroidota	Bacteroidia	Bacteroidales	Prevotellaceae	Prevotella		0.917931312
ASV_1040	Bacteria	Firmicutes	Clostridia	Oscillospirales	Oscillospiraceae	NK4A214_group		0.740941044
ASV_1049	Bacteria	Firmicutes	Clostridia	Lachnospirales	Lachnospiraceae			0.997540667
ASV_1036	Bacteria	Bacteroidota	Bacteroidia	Bacteroidales	Prevotellaceae			0.998949494
ASV_1048	Bacteria	Proteobacteria	Alphaproteobacteria	Rhodospirillales	uncultured	uncultured	gut_metagenome	0.979654884
ASV_1043	Bacteria	Fusobacteriota	Fusobacteriia	Fusobacteriales	Fusobacteriaceae	Fusobacterium	Fusobacterium_mortiferum	0.90392704
ASV_1051	Bacteria	Bacteroidota	Bacteroidia	Bacteroidales	Prevotellaceae	Prevotellaceae_NK3B31_group		0.892930796
ASV_1045	Bacteria	Bacteroidota	Bacteroidia	Bacteroidales	Bacteroidaceae	Bacteroides		0.999612577
ASV_1047	Bacteria	Bacteroidota	Bacteroidia	Bacteroidales	Prevotellaceae			0.999045402
ASV_1046	Bacteria	Bacteroidota	Bacteroidia	Bacteroidales	Bacteroidaceae	Bacteroides	Bacteroides_fragilis	0.938107916
ASV_1054	Bacteria	Firmicutes	Clostridia	Lachnospirales	Lachnospiraceae			0.999400597
ASV_1056	Bacteria	Firmicutes	Clostridia	Oscillospirales	[Eubacterium]_coprostanoligenes_group	[Eubacterium]_coprostanoligenes_group	uncultured_Eubacterium	0.758706137
ASV_1062	Bacteria	Bacteroidota	Bacteroidia	Bacteroidales	Rikenellaceae	Alistipes		0.997716313
ASV_1053	Bacteria	Firmicutes	Clostridia	Clostridia_UCG-014	Clostridia_UCG-014	Clostridia_UCG-014		0.999937849
ASV_1050	Bacteria	Desulfobacterota	Desulfovibrionia	Desulfovibrionales	Desulfovibrionaceae	Desulfovibrio		0.999835536
ASV_1058	Bacteria	Firmicutes	Clostridia	Oscillospirales	Ruminococcaceae	Ruminococcus	Ruminococcus_bicirculans	0.985095004
ASV_1055	Bacteria	Firmicutes	Clostridia	Lachnospirales	Lachnospiraceae	Lachnoclostridium	human_gut	0.730892131
ASV_1060	Bacteria	Bacteroidota	Bacteroidia	Bacteroidales	Marinifilaceae	Odoribacter	Odoribacter_splanchnicus	0.930254477
ASV_1065	Bacteria	Bacteroidota	Bacteroidia	Bacteroidales				0.980192617
ASV_1059	Bacteria	Firmicutes	Clostridia	Christensenellales	Christensenellaceae	Christensenellaceae_R-7_group		0.746068517
ASV_1066	Bacteria	Firmicutes	Clostridia	Oscillospirales	Oscillospiraceae			0.993990483
ASV_1044	Bacteria	Firmicutes	Clostridia	Oscillospirales	Ruminococcaceae	CAG-352	uncultured_bacterium	0.912278853
ASV_1063	Bacteria	Firmicutes	Negativicutes	Veillonellales-Selenomonadales	Selenomonadaceae	Mitsuokella		0.999650605
ASV_1061	Bacteria	Firmicutes	Clostridia	Oscillospirales	Oscillospiraceae	Oscillospira		0.726092569
ASV_1069	Bacteria	Firmicutes	Clostridia	Lachnospirales	Lachnospiraceae			0.99721362
ASV_1070	Bacteria	Bacteroidota	Bacteroidia	Bacteroidales	Marinifilaceae	Odoribacter	uncultured_Odoribacter	0.962662682
ASV_1064	Bacteria	Firmicutes	Bacilli	Lactobacillales	Streptococcaceae	Streptococcus		0.998202764
ASV_1067	Bacteria	Firmicutes	Clostridia	Oscillospirales	Oscillospiraceae			0.967838151
ASV_1073	Bacteria	Bacteroidota	Bacteroidia	Bacteroidales	Rikenellaceae	Alistipes	Alistipes_sp.	0.765195014
ASV_1068	Bacteria	Firmicutes	Clostridia	Oscillospirales	Oscillospiraceae	NK4A214_group		0.821788932
ASV_1072	Bacteria	Firmicutes	Clostridia	Clostridiales	Clostridiaceae			0.993316739
ASV_1078	Bacteria	Bacteroidota	Bacteroidia	Bacteroidales	Bacteroidaceae	Bacteroides		0.999999443
ASV_1071	Bacteria	Bacteroidota	Bacteroidia	Bacteroidales	Tannerellaceae	Parabacteroides		0.999999895
ASV_1083	Bacteria	Bacteroidota	Bacteroidia	Bacteroidales	Rikenellaceae	Alistipes		0.999271266
ASV_1081	Bacteria	Firmicutes	Clostridia	Oscillospirales	Oscillospiraceae			0.999696618
ASV_1079	Bacteria	Bacteroidota	Bacteroidia	Bacteroidales	Prevotellaceae	Prevotella		0.996930611
ASV_1086	Bacteria	Firmicutes	Clostridia	Clostridia_vadinBB60_group	Clostridia_vadinBB60_group	Clostridia_vadinBB60_group		0.788783192
ASV_1092	Bacteria	Bacteroidota	Bacteroidia	Bacteroidales	Prevotellaceae	Prevotella	Prevotella_timonensis	0.885494142
ASV_1074	Bacteria	Firmicutes	Clostridia	Lachnospirales	Lachnospiraceae	Lachnospira		0.990028739
ASV_1090	Bacteria	Bacteroidota	Bacteroidia	Bacteroidales	Prevotellaceae	Prevotellaceae_UCG-003	uncultured_bacterium	0.89503443
ASV_1076	Bacteria	Firmicutes	Negativicutes	Veillonellales-Selenomonadales	Veillonellaceae	Dialister		0.998786793
ASV_1088	Bacteria	Bacteroidota	Bacteroidia	Bacteroidales	Prevotellaceae	Prevotella		0.983913303
ASV_1091	Bacteria	Firmicutes	Negativicutes	Acidaminococcales	Acidaminococcaceae	Succiniclasticum	uncultured_bacterium	0.971343012
ASV_1085	Bacteria	Bacteroidota	Bacteroidia	Bacteroidales	Prevotellaceae	Prevotella		0.999994507
ASV_1084	Bacteria	Firmicutes	Clostridia	Lachnospirales	Lachnospiraceae			0.997848554
ASV_1082	Bacteria	Firmicutes	Clostridia	Oscillospirales	Oscillospiraceae	UCG-005		0.978574951
ASV_1101	Unassigned							0.981495987
ASV_1089	Bacteria	Bacteroidota	Bacteroidia	Bacteroidales	Prevotellaceae	Paraprevotella		0.979063427
ASV_1094	Bacteria	Bacteroidota	Bacteroidia	Bacteroidales	Bacteroidaceae	Bacteroides		0.998681497
ASV_1098	Bacteria	Firmicutes	Clostridia	Clostridiales	Clostridiaceae			0.995124573
ASV_1096	Bacteria	Bacteroidota	Bacteroidia	Bacteroidales	Prevotellaceae	Prevotella		0.905786086
ASV_1093	Bacteria	Bacteroidota	Bacteroidia	Bacteroidales	Tannerellaceae	Parabacteroides		0.999999877
ASV_1077	Bacteria	Proteobacteria	Gammaproteobacteria	Enterobacterales	Enterobacteriaceae			0.967838304
ASV_1100	Bacteria	Desulfobacterota	Desulfovibrionia	Desulfovibrionales	Desulfovibrionaceae	Desulfovibrio		0.999848589
ASV_1080	Bacteria	Proteobacteria	Gammaproteobacteria	Burkholderiales	Sutterellaceae	Sutterella	gut_metagenome	0.793732298
ASV_1099	Bacteria	Bacteroidota	Bacteroidia	Bacteroidales	Bacteroidaceae	Bacteroides		0.999524923
ASV_1104	Bacteria	Firmicutes	Bacilli	RF39	RF39	RF39	uncultured_bacterium	0.754122902
ASV_1112	Unassigned							0.387264583
ASV_1105	Bacteria	Firmicutes	Clostridia	Oscillospirales	Oscillospiraceae	UCG-005		0.981586349
ASV_1102	Bacteria	Firmicutes	Clostridia	Lachnospirales	Lachnospiraceae	Anaerostipes		0.999913491
ASV_1108	Bacteria	Firmicutes	Clostridia	Christensenellales	Christensenellaceae	Christensenellaceae_R-7_group	human_gut	0.771395593
ASV_1095	Bacteria	Proteobacteria	Gammaproteobacteria	Pasteurellales	Pasteurellaceae	Haemophilus		0.969635449
ASV_1110	Bacteria	Firmicutes	Clostridia	Oscillospirales	Oscillospiraceae			0.989270359
ASV_1109	Bacteria	Fusobacteriota	Fusobacteriia	Fusobacteriales	Fusobacteriaceae	Fusobacterium		0.999988749
ASV_1122	Bacteria	Bacteroidota	Bacteroidia	Bacteroidales	Prevotellaceae	Alloprevotella		0.998193813
ASV_1113	Bacteria	Bacteroidota	Bacteroidia	Bacteroidales	Bacteroidaceae	Bacteroides		0.964332825
ASV_1119	Bacteria	Firmicutes	Clostridia	Lachnospirales	Lachnospiraceae	Blautia		0.900353019
ASV_1117	Bacteria	Bacteroidota	Bacteroidia	Bacteroidales	Bacteroidaceae	Bacteroides	Bacteroides_plebeius	0.889108588
ASV_1124	Bacteria	Firmicutes	Clostridia	Oscillospirales	Ruminococcaceae	uncultured	gut_metagenome	0.783809854
ASV_1107	Bacteria	Firmicutes	Clostridia	Lachnospirales	Lachnospiraceae	Fusicatenibacter		0.994035781
ASV_1120	Bacteria	Actinobacteriota	Coriobacteriia	Coriobacteriales	Coriobacteriaceae	Collinsella		0.999980102
ASV_1116	Bacteria	Firmicutes	Clostridia	Oscillospirales	Oscillospiraceae	UCG-003		0.712340747
ASV_1125	Bacteria	Bacteroidota	Bacteroidia	Bacteroidales				0.979578834
ASV_1123	Bacteria	Bacteroidota	Bacteroidia	Bacteroidales	Prevotellaceae	Prevotellaceae_UCG-003	uncultured_bacterium	0.910533822
ASV_1118	Bacteria	Firmicutes	Bacilli	RF39	RF39	RF39	uncultured_bacterium	0.831361888
ASV_1129	Bacteria	Bacteroidota	Bacteroidia	Bacteroidales	Bacteroidaceae	Bacteroides	Bacteroides_finegoldii	0.88091478
ASV_1130	Bacteria	Firmicutes	Clostridia	Oscillospirales	Oscillospiraceae	Intestinimonas		0.778297879
ASV_1133	Bacteria	Bacteroidota	Bacteroidia	Bacteroidales	Prevotellaceae			0.998870015
ASV_1131	Bacteria	Firmicutes	Negativicutes	Veillonellales-Selenomonadales	Veillonellaceae	Megasphaera		0.999971687
ASV_1121	Bacteria	Firmicutes	Negativicutes	Veillonellales-Selenomonadales	Selenomonadaceae	Megamonas		0.999993195
ASV_1140	Bacteria	Firmicutes	Clostridia	Lachnospirales	Lachnospiraceae			0.997155169
ASV_1136	Bacteria	Firmicutes	Clostridia	Oscillospirales	Ruminococcaceae	Incertae_Sedis	[Clostridium]_leptum	0.704239325
ASV_1127	Bacteria	Firmicutes	Bacilli	Erysipelotrichales	Erysipelotrichaceae	[Clostridium]_innocuum_group		0.999962767
ASV_1139	Bacteria	Actinobacteriota	Actinobacteria					0.999236613
ASV_1135	Bacteria	Firmicutes	Clostridia	Oscillospirales	Oscillospiraceae	UCG-002		0.993565054
ASV_1143	Bacteria	Firmicutes	Clostridia	Lachnospirales	Lachnospiraceae			0.997278742
ASV_1146	Bacteria	Bacteroidota	Bacteroidia	Bacteroidales	Prevotellaceae	Paraprevotella		0.975654414
ASV_1141	Bacteria	Firmicutes	Clostridia	Lachnospirales	Lachnospiraceae	Lachnospiraceae_NK4A136_group		0.883295092
ASV_1147	Bacteria	Firmicutes	Negativicutes	Veillonellales-Selenomonadales	Veillonellaceae	Dialister	Dialister_succinatiphilus	0.796783814
ASV_1153	Bacteria	Desulfobacterota	Desulfovibrionia	Desulfovibrionales	Desulfovibrionaceae	Desulfovibrio	bacterium	0.909891169
ASV_1142	Bacteria	Bacteroidota	Bacteroidia	Bacteroidales	Muribaculaceae	Muribaculaceae		0.999631382
ASV_1154	Bacteria	Bacteroidota	Bacteroidia	Bacteroidales	Barnesiellaceae	Barnesiella		0.99975216
ASV_1156	Bacteria	Bacteroidota	Bacteroidia	Bacteroidales	Prevotellaceae	Prevotella		0.926625694
ASV_1151	Bacteria	Firmicutes	Bacilli	Lactobacillales	Streptococcaceae	Streptococcus		0.997814489
ASV_1144	Bacteria	Bacteroidota	Bacteroidia	Bacteroidales	Tannerellaceae	Parabacteroides		0.999999921
ASV_1149	Bacteria	Firmicutes	Clostridia	Oscillospirales	Oscillospiraceae			0.993776169
ASV_1152	Bacteria	Bacteroidota	Bacteroidia	Bacteroidales	Bacteroidaceae	Bacteroides	Bacteroides_finegoldii	0.969197714
ASV_1160	Bacteria	Bacteroidota	Bacteroidia	Bacteroidales	Prevotellaceae	Prevotella	Prevotella_corporis	0.992697699
ASV_1157	Bacteria	Bacteroidota	Bacteroidia	Bacteroidales	Bacteroidaceae	Bacteroides	Bacteroides_massiliensis	0.916869878
ASV_1148	Bacteria	Firmicutes	Clostridia	Clostridiales	Clostridiaceae			0.990470761
ASV_1159	Bacteria	Bacteroidota	Bacteroidia	Bacteroidales	Tannerellaceae	Parabacteroides		0.999999617
ASV_1161	Bacteria	Bacteroidota	Bacteroidia	Bacteroidales	Bacteroidaceae	Bacteroides	metagenome	0.749089918
ASV_1150	Bacteria	Firmicutes	Negativicutes	Acidaminococcales	Acidaminococcaceae	Phascolarctobacterium		0.999638388
ASV_1172	Bacteria	Bacteroidota	Bacteroidia	Bacteroidales	Barnesiellaceae	Barnesiella		0.999928137
ASV_1171	Bacteria	Bacteroidota	Bacteroidia	Bacteroidales				0.973341817
ASV_1174	Bacteria	Firmicutes	Clostridia	Christensenellales	Christensenellaceae	Christensenellaceae_R-7_group	uncultured_prokaryote	0.859928428
ASV_1170	Bacteria	Desulfobacterota	Desulfovibrionia	Desulfovibrionales	Desulfovibrionaceae	Desulfovibrio	bacterium	0.940693445
ASV_1168	Bacteria	Bacteroidota	Bacteroidia	Bacteroidales	Tannerellaceae	Parabacteroides		0.999999766
ASV_1163	Bacteria	Firmicutes	Clostridia	Christensenellales	Christensenellaceae			0.810604662
ASV_1165	Bacteria	Proteobacteria	Gammaproteobacteria	Enterobacterales	Enterobacteriaceae			0.940874573
ASV_1176	Bacteria	Bacteroidota	Bacteroidia	Bacteroidales	Prevotellaceae	Prevotella		0.984883745
ASV_1158	Bacteria	Firmicutes	Clostridia	Oscillospirales	Ruminococcaceae	CAG-352	uncultured_bacterium	0.956411829
ASV_1155	Bacteria	Bacteroidota	Bacteroidia	Bacteroidales	Bacteroidaceae	Bacteroides		0.999999311
ASV_1180	Bacteria	Bacteroidota	Bacteroidia	Bacteroidales	Marinifilaceae	Odoribacter	Odoribacter_splanchnicus	0.884739954
ASV_1181	Bacteria	Bacteroidota	Bacteroidia	Bacteroidales	Barnesiellaceae	Barnesiella		0.999893785
ASV_1184	Bacteria	Firmicutes	Clostridia	Lachnospirales	Lachnospiraceae			0.99683804
ASV_1190	Bacteria	Bacteroidota	Bacteroidia	Bacteroidales	Prevotellaceae	Prevotellaceae_NK3B31_group		0.984588323
ASV_1189	Bacteria	Bacteroidota	Bacteroidia	Bacteroidales	Rikenellaceae	Alistipes		0.986944066
ASV_1188	Bacteria	Firmicutes	Clostridia	Lachnospirales	Lachnospiraceae			0.99944629
ASV_1191	Bacteria	Firmicutes	Clostridia	Lachnospirales	Lachnospiraceae			0.996527741
ASV_1194	Bacteria	Firmicutes	Clostridia	Christensenellales	Christensenellaceae	Christensenellaceae_R-7_group	human_gut	0.782298827
ASV_1193	Bacteria	Bacteroidota	Bacteroidia	Bacteroidales	Bacteroidaceae	Bacteroides		0.996821541
ASV_1199	Bacteria	Firmicutes	Clostridia	Oscillospirales	Oscillospiraceae			0.970977512
ASV_1183	Bacteria	Firmicutes	Clostridia	Lachnospirales	Lachnospiraceae	Blautia		0.927786278
ASV_1201	Bacteria	Firmicutes	Clostridia	Oscillospirales	Ruminococcaceae	uncultured	gut_metagenome	0.781469895
ASV_1200	Bacteria	Firmicutes	Clostridia	Oscillospirales	Butyricicoccaceae	Butyricicoccus		0.985947489
ASV_1192	Bacteria	Bacteroidota	Bacteroidia	Bacteroidales	Rikenellaceae	Alistipes		0.998995892
ASV_1186	Bacteria	Firmicutes	Clostridia	Lachnospirales	Lachnospiraceae	Lachnospiraceae_NK4A136_group		0.807608291
ASV_1198	Bacteria	Bacteroidota	Bacteroidia	Bacteroidales	Rikenellaceae	Alistipes	Alistipes_indistinctus	0.991475926
ASV_1187	Bacteria	Firmicutes	Clostridia	Lachnospirales	Lachnospiraceae	[Eubacterium]_eligens_group		0.995078939
ASV_1196	Bacteria	Proteobacteria	Alphaproteobacteria	Rhodospirillales	uncultured	uncultured	gut_metagenome	0.983541498
ASV_1204	Bacteria	Firmicutes	Clostridia	Lachnospirales	Lachnospiraceae	Lachnoclostridium		0.988128676
ASV_1203	Bacteria	Firmicutes	Clostridia	Oscillospirales	Oscillospiraceae	NK4A214_group		0.741699863
ASV_1207	Bacteria	Bacteroidota	Bacteroidia	Bacteroidales	Rikenellaceae	Alistipes	Alistipes_finegoldii	0.916199371
ASV_1195	Bacteria	Firmicutes	Bacilli	Lactobacillales	Streptococcaceae	Streptococcus		0.999978119
ASV_1209	Bacteria	Bacteroidota	Bacteroidia	Bacteroidales	Bacteroidaceae	Bacteroides		0.997662666
ASV_1210	Bacteria	Bacteroidota	Bacteroidia	Bacteroidales	Bacteroidaceae	Bacteroides		0.999999026
ASV_1216	Bacteria	Bacteroidota	Bacteroidia	Bacteroidales	Rikenellaceae	Alistipes	Alistipes_indistinctus	0.99080075
ASV_1217	Bacteria	Bacteroidota	Bacteroidia	Bacteroidales	Rikenellaceae	Alistipes	Alistipes_finegoldii	0.952102596
ASV_1218	Bacteria	Bacteroidota	Bacteroidia	Bacteroidales	Bacteroidaceae	Bacteroides	bacterium_New	0.817239524
ASV_1214	Bacteria	Firmicutes	Clostridia	Oscillospirales	Oscillospiraceae	NK4A214_group		0.81274301
ASV_1197	Bacteria	Firmicutes	Clostridia	Lachnospirales	Lachnospiraceae	Lachnospiraceae_NK4A136_group		0.713880245
ASV_1206	Bacteria	Bacteroidota	Bacteroidia	Bacteroidales	Bacteroidaceae	Bacteroides	Bacteroides_fragilis	0.884226211
ASV_1222	Bacteria	Desulfobacterota	Desulfovibrionia	Desulfovibrionales	Desulfovibrionaceae	Bilophila		0.999853582
ASV_1220	Bacteria	Firmicutes	Clostridia	Oscillospirales	Oscillospiraceae	Intestinimonas		0.819023295
ASV_1225	Bacteria	Firmicutes	Clostridia	Lachnospirales	Lachnospiraceae	Dorea		0.961342927
ASV_1211	Bacteria	Bacteroidota	Bacteroidia	Bacteroidales	Bacteroidaceae	Bacteroides	Bacteroides_massiliensis	0.987439448
ASV_1224	Bacteria	Bacteroidota	Bacteroidia	Bacteroidales	Tannerellaceae	Parabacteroides		0.999985269
ASV_1213	Bacteria	Firmicutes	Clostridia	Oscillospirales	Oscillospiraceae			0.987045759
ASV_1229	Bacteria	Firmicutes	Clostridia	Oscillospirales	Oscillospiraceae	UCG-002		0.998697743
ASV_1202	Bacteria	Firmicutes	Clostridia	Lachnospirales	Lachnospiraceae	Lachnospiraceae_UCG-004		0.861062423
ASV_1231	Bacteria	Bacteroidota	Bacteroidia	Bacteroidales	Prevotellaceae	Prevotellaceae_UCG-001	Marseilla_massiliensis	0.987655898
ASV_1226	Bacteria	Bacteroidota	Bacteroidia	Bacteroidales	Rikenellaceae	Alistipes	Alistipes_finegoldii	0.990193917
ASV_1227	Bacteria	Bacteroidota	Bacteroidia	Bacteroidales	Bacteroidaceae	Bacteroides		0.999379517
ASV_1223	Bacteria	Bacteroidota	Bacteroidia	Bacteroidales	Bacteroidaceae	Bacteroides	bacterium_New	0.780506748
ASV_1238	Bacteria	Bacteroidota	Bacteroidia	Bacteroidales	Prevotellaceae	Prevotellaceae_UCG-003	uncultured_bacterium	0.903985303
ASV_1228	Bacteria	Firmicutes	Clostridia	Oscillospirales	Oscillospiraceae	UCG-005	human_gut	0.791167244
ASV_1242	Bacteria	Bacteroidota	Bacteroidia	Bacteroidales				0.977272165
ASV_1212	Bacteria	Bacteroidota	Bacteroidia	Bacteroidales	Tannerellaceae	Parabacteroides		0.999999824
ASV_1241	Bacteria	Firmicutes	Clostridia	Oscillospirales	Oscillospiraceae			0.99921993
ASV_1240	Bacteria	Firmicutes	Negativicutes	Veillonellales-Selenomonadales	Selenomonadaceae	Mitsuokella		0.999463188
ASV_1235	Bacteria	Firmicutes	Clostridia	Lachnospirales	Lachnospiraceae	Blautia		0.83693518
ASV_1243	Bacteria	Firmicutes	Negativicutes	Veillonellales-Selenomonadales	Veillonellaceae	Dialister		0.999178954
ASV_1245	Bacteria	Firmicutes	Clostridia	Oscillospirales	Ruminococcaceae	Incertae_Sedis	[Clostridium]_leptum	0.767780287
ASV_1247	Bacteria	Bacteroidota	Bacteroidia	Bacteroidales	Rikenellaceae	Alistipes		0.997535424
ASV_1248	Bacteria	Bacteroidota	Bacteroidia	Bacteroidales	Bacteroidaceae	Bacteroides	Bacteroides_plebeius	0.903917294
ASV_1244	Bacteria	Bacteroidota	Bacteroidia	Bacteroidales	Prevotellaceae	uncultured	Prevotella_sp.	0.954664739
ASV_1236	Bacteria	Firmicutes	Clostridia	Oscillospirales	Ruminococcaceae	[Eubacterium]_siraeum_group		0.999464559
ASV_1234	Bacteria	Firmicutes	Clostridia	Oscillospirales	Butyricicoccaceae	Butyricicoccus		0.974237107
ASV_1246	Bacteria	Firmicutes	Clostridia	Lachnospirales	Lachnospiraceae	Hungatella		0.994715989
ASV_1250	Bacteria	Firmicutes	Clostridia	Oscillospirales	Oscillospiraceae	UCG-002	uncultured_organism	0.908449354
ASV_1254	Bacteria	Firmicutes	Clostridia	Lachnospirales	Lachnospiraceae			0.997290014
ASV_1257	Bacteria	Firmicutes	Clostridia	Oscillospirales	[Eubacterium]_coprostanoligenes_group	[Eubacterium]_coprostanoligenes_group		0.936679678
ASV_1253	Bacteria	Bacteroidota	Bacteroidia	Bacteroidales	Bacteroidaceae	Bacteroides	Bacteroides_finegoldii	0.883769588
ASV_1249	Bacteria	Firmicutes	Clostridia	Lachnospirales	Lachnospiraceae	Blautia		0.94093017
ASV_1263	Bacteria	Bacteroidota	Bacteroidia	Bacteroidales	Bacteroidaceae	Bacteroides		0.999395388
ASV_1256	Bacteria	Bacteroidota	Bacteroidia	Bacteroidales	Bacteroidaceae	Bacteroides		0.999999439
ASV_1255	Bacteria	Bacteroidota	Bacteroidia	Bacteroidales	Bacteroidaceae	Bacteroides		0.999999193
ASV_1259	Bacteria	Firmicutes	Clostridia	Christensenellales	Christensenellaceae	Christensenellaceae_R-7_group		0.894348448
ASV_1252	Bacteria	Actinobacteriota	Coriobacteriia	Coriobacteriales	Coriobacteriaceae	Collinsella		0.99998352
ASV_1268	Bacteria	Bacteroidota	Bacteroidia	Bacteroidales	Rikenellaceae	Alistipes	Alistipes_finegoldii	0.948124605
ASV_1267	Bacteria	Actinobacteriota	Coriobacteriia	Coriobacteriales	Coriobacteriaceae	Collinsella		0.999984811
ASV_1260	Bacteria	Bacteroidota	Bacteroidia	Bacteroidales	Bacteroidaceae	Bacteroides		0.999999953
ASV_1271	Bacteria	Bacteroidota	Bacteroidia	Bacteroidales	Muribaculaceae	CAG-873	uncultured_bacterium	0.998411425
ASV_1273	Bacteria	Firmicutes	Bacilli	RF39	RF39	RF39	uncultured_bacterium	0.702214518
ASV_1261	Bacteria	Firmicutes	Clostridia	Lachnospirales	Lachnospiraceae	Coprococcus		0.999838822
ASV_1251	Bacteria	Firmicutes	Clostridia	Lachnospirales	Lachnospiraceae			0.999597042
ASV_1274	Bacteria	Firmicutes	Clostridia	Oscillospirales	Ruminococcaceae	Ruminococcus		0.851448642
ASV_1272	Bacteria	Firmicutes	Clostridia	Clostridia_vadinBB60_group	Clostridia_vadinBB60_group	Clostridia_vadinBB60_group		0.785680726
ASV_1264	Bacteria	Bacteroidota	Bacteroidia	Bacteroidales	Bacteroidaceae	Bacteroides		0.99952246
ASV_1279	Bacteria	Bacteroidota	Bacteroidia	Bacteroidales	Barnesiellaceae	Barnesiella		0.999766447
ASV_1269	Bacteria	Actinobacteriota	Actinobacteria	Bifidobacteriales	Bifidobacteriaceae	Bifidobacterium		0.994280222
ASV_1262	Bacteria	Firmicutes	Clostridia	Peptostreptococcales-Tissierellales	Peptostreptococcaceae	Intestinibacter		0.940967113
ASV_1277	Bacteria	Proteobacteria	Alphaproteobacteria	Rhodospirillales	uncultured	uncultured		0.993308217
ASV_1276	Bacteria	Bacteroidota	Bacteroidia	Bacteroidales	Prevotellaceae	uncultured	Prevotella_sp.	0.962171855
ASV_1278	Bacteria	Bacteroidota	Bacteroidia	Bacteroidales	Marinifilaceae	Odoribacter	Odoribacter_splanchnicus	0.816789245
ASV_1275	Bacteria	Proteobacteria	Gammaproteobacteria	Burkholderiales	Sutterellaceae	Sutterella		0.99987923
ASV_1290	Bacteria	Bacteroidota	Bacteroidia	Bacteroidales	Rikenellaceae	Alistipes		0.986540537
ASV_1287	Bacteria	Firmicutes	Clostridia	Oscillospirales	Ruminococcaceae	Ruminococcus		0.893452303
ASV_1282	Bacteria	Bacteroidota	Bacteroidia	Bacteroidales	Tannerellaceae	Parabacteroides	Parabacteroides_merdae	0.914227361
ASV_1293	Bacteria	Firmicutes	Clostridia	Lachnospirales	Lachnospiraceae			0.999297846
ASV_1300	Bacteria	Firmicutes	Clostridia	Clostridiales	Clostridiaceae			0.991473984
ASV_1304	Bacteria	Bacteroidota	Bacteroidia	Bacteroidales				0.982208288
ASV_1302	Bacteria	Firmicutes	Clostridia	Lachnospirales	Lachnospiraceae			0.998239506
ASV_1285	Bacteria	Firmicutes	Clostridia	Christensenellales	Christensenellaceae	Christensenellaceae_R-7_group		0.768238275
ASV_1294	Bacteria	Firmicutes	Clostridia					0.975955276
ASV_1295	Bacteria	Firmicutes	Negativicutes	Veillonellales-Selenomonadales	Veillonellaceae	Dialister	Dialister_succinatiphilus	0.782432073
ASV_1303	Bacteria	Bacteroidota	Bacteroidia	Bacteroidales	Bacteroidaceae	Bacteroides		0.999999017
ASV_1292	Bacteria	Bacteroidota	Bacteroidia	Bacteroidales	Rikenellaceae	Alistipes		0.988608812
ASV_1297	Bacteria	Firmicutes	Clostridia	Oscillospirales	Oscillospiraceae	UCG-005		0.762222397
ASV_1296	Bacteria	Bacteroidota	Bacteroidia	Bacteroidales	Bacteroidaceae	Bacteroides		0.999999675
ASV_1289	Bacteria	Desulfobacterota	Desulfovibrionia	Desulfovibrionales	Desulfovibrionaceae	Bilophila		0.999823539
ASV_1291	Bacteria	Bacteroidota	Bacteroidia	Bacteroidales	Bacteroidaceae	Bacteroides		0.999999332
ASV_1299	Bacteria	Bacteroidota	Bacteroidia	Bacteroidales	Tannerellaceae	Parabacteroides		0.999999934
ASV_1318	Unassigned							0.402091049
ASV_1314	Bacteria	Bacteroidota	Bacteroidia	Bacteroidales	Barnesiellaceae	Barnesiella		0.99987171
ASV_1313	Bacteria	Bacteroidota	Bacteroidia	Bacteroidales	Rikenellaceae	Alistipes		0.996394908
ASV_1309	Bacteria	Firmicutes	Clostridia	Oscillospirales	Oscillospiraceae	UCG-005		0.970952298
ASV_1307	Bacteria	Firmicutes	Clostridia	Lachnospirales	Lachnospiraceae	Blautia		0.993198728
ASV_1312	Bacteria	Bacteroidota	Bacteroidia	Bacteroidales	Bacteroidaceae	Bacteroides	Bacteroides_coprocola	0.999815432
ASV_1308	Bacteria	Firmicutes	Clostridia	Oscillospirales	Oscillospiraceae	UCG-003		0.801729491
ASV_1311	Bacteria	Bacteroidota	Bacteroidia	Bacteroidales				0.968850832
ASV_1310	Bacteria	Bacteroidota	Bacteroidia	Bacteroidales	Prevotellaceae	Prevotella	Prevotella_stercorea	0.992573012
ASV_1316	Bacteria	Firmicutes	Clostridia	Oscillospirales	Ruminococcaceae	uncultured	gut_metagenome	0.797021781
ASV_1315	Bacteria	Firmicutes	Negativicutes	Veillonellales-Selenomonadales	Selenomonadaceae	Mitsuokella		0.99927592
ASV_1324	Bacteria	Bacteroidota	Bacteroidia	Bacteroidales	Prevotellaceae	Prevotella	Massiliprevotella_massiliensis	0.937111045
ASV_1320	Bacteria	Bacteroidota	Bacteroidia	Bacteroidales	Rikenellaceae	Alistipes	Alistipes_finegoldii	0.96147475
ASV_1317	Bacteria	Firmicutes	Negativicutes	Acidaminococcales	Acidaminococcaceae	Phascolarctobacterium		0.99977116
ASV_1328	Bacteria	Firmicutes	Clostridia	Oscillospirales	Butyricicoccaceae	Butyricicoccus		0.986936565
ASV_1332	Bacteria	Desulfobacterota	Desulfovibrionia	Desulfovibrionales	Desulfovibrionaceae	Desulfovibrio	bacterium	0.933197303
ASV_1338	Eukaryota							0.814271312
ASV_1321	Bacteria	Bacteroidota	Bacteroidia	Bacteroidales	Bacteroidaceae	Bacteroides		0.957792391
ASV_1319	Bacteria	Firmicutes	Clostridia	Oscillospirales	Ruminococcaceae	CAG-352	uncultured_bacterium	0.955086508
ASV_1323	Bacteria	Firmicutes	Clostridia	Lachnospirales	Lachnospiraceae	Dorea		0.970029313
ASV_1334	Bacteria	Firmicutes	Clostridia	Oscillospirales	Oscillospiraceae	NK4A214_group		0.843014405
ASV_1336	Bacteria	Actinobacteriota	Actinobacteria	Bifidobacteriales	Bifidobacteriaceae	Bifidobacterium		0.992598127
ASV_1337	Bacteria	Desulfobacterota	Desulfovibrionia	Desulfovibrionales	Desulfovibrionaceae	Desulfovibrio		0.999654777
ASV_1335	Bacteria	Firmicutes	Negativicutes	Acidaminococcales	Acidaminococcaceae	Phascolarctobacterium		0.999824138
ASV_1330	Bacteria	Firmicutes	Clostridia	Oscillospirales	Ruminococcaceae	CAG-352	uncultured_bacterium	0.955967663
ASV_1333	Bacteria	Proteobacteria	Gammaproteobacteria	Burkholderiales	Sutterellaceae	Sutterella	Sutterella_parvirubra	0.999471409
ASV_1345	Bacteria	Bacteroidota	Bacteroidia	Bacteroidales	Prevotellaceae	Prevotella		0.943006061
ASV_1346	Bacteria	Firmicutes	Clostridia	Lachnospirales	Lachnospiraceae			0.999309908
ASV_1344	Bacteria	Proteobacteria	Gammaproteobacteria	Burkholderiales	Sutterellaceae	Sutterella	gut_metagenome	0.858641516
ASV_1342	Bacteria	Firmicutes	Clostridia	Clostridia_UCG-014	Clostridia_UCG-014	Clostridia_UCG-014		0.998891347
ASV_1329	Bacteria	Firmicutes	Clostridia	Lachnospirales	Lachnospiraceae			0.999973272
ASV_1347	Bacteria	Bacteroidota	Bacteroidia	Bacteroidales	Barnesiellaceae	Barnesiella		0.999824557
ASV_1348	Bacteria	Firmicutes	Clostridia	Monoglobales	Monoglobaceae	Monoglobus		0.999998695
ASV_1341	Bacteria	Firmicutes	Bacilli	Lactobacillales	Streptococcaceae	Streptococcus		0.998140098
ASV_1339	Bacteria	Firmicutes	Clostridia	Lachnospirales	Lachnospiraceae	Lachnospiraceae_ND3007_group		0.999984805
ASV_1331	Bacteria	Proteobacteria	Gammaproteobacteria	Burkholderiales	Sutterellaceae	Sutterella	gut_metagenome	0.704992323
ASV_1353	Bacteria	Proteobacteria	Alphaproteobacteria	Rhodospirillales	uncultured	uncultured		0.990795024
ASV_1357	Bacteria	Bacteroidota	Bacteroidia	Bacteroidales	Prevotellaceae			0.998863957
ASV_1340	Bacteria	Bacteroidota	Bacteroidia	Bacteroidales	Bacteroidaceae	Bacteroides	Bacteroides_fragilis	0.958227855
ASV_1352	Bacteria	Proteobacteria	Gammaproteobacteria	Burkholderiales	Sutterellaceae	Parasutterella		0.999999997
ASV_1351	Bacteria	Proteobacteria	Gammaproteobacteria	Burkholderiales	Sutterellaceae	Sutterella	uncultured_bacterium	0.853614339
ASV_1355	Bacteria	Firmicutes	Negativicutes	Veillonellales-Selenomonadales	Selenomonadaceae	Megamonas		0.999995227
ASV_1354	Bacteria	Firmicutes	Clostridia	Oscillospirales	Oscillospiraceae			0.984724351
ASV_1349	Bacteria	Firmicutes	Negativicutes	Veillonellales-Selenomonadales	Selenomonadaceae	Mitsuokella		0.998960671
ASV_1356	Bacteria	Firmicutes	Clostridia	Oscillospirales	Oscillospiraceae	Oscillospira		0.713266449
ASV_1367	Bacteria	Firmicutes	Clostridia	Christensenellales	Christensenellaceae	Christensenellaceae_R-7_group	uncultured_prokaryote	0.7918963
ASV_1364	Bacteria	Firmicutes	Negativicutes	Acidaminococcales	Acidaminococcaceae	Succiniclasticum	uncultured_bacterium	0.961271248
ASV_1372	Bacteria	Firmicutes	Clostridia	Lachnospirales	Lachnospiraceae			0.997114142
ASV_1371	Bacteria	Bacteroidota	Bacteroidia	Bacteroidales	Rikenellaceae	Alistipes	Alistipes_indistinctus	0.991070081
ASV_1366	Bacteria	Proteobacteria	Gammaproteobacteria	Burkholderiales	Sutterellaceae	Sutterella	Sutterella_parvirubra	0.997956377
ASV_1377	Bacteria	Firmicutes	Clostridia	Clostridia_UCG-014	Clostridia_UCG-014	Clostridia_UCG-014	uncultured_Clostridia	0.89663219
ASV_1374	Bacteria	Bacteroidota	Bacteroidia	Bacteroidales	Prevotellaceae	Alloprevotella		0.997329925
ASV_1376	Bacteria	Bacteroidota	Bacteroidia	Bacteroidales	Tannerellaceae	Parabacteroides		0.999751034
ASV_1379	Bacteria	Proteobacteria	Gammaproteobacteria	Burkholderiales	Sutterellaceae	Parasutterella	uncultured_bacterium	0.76568858
ASV_1378	Bacteria	Bacteroidota	Bacteroidia	Bacteroidales	Prevotellaceae	Prevotella		0.921255503
ASV_1363	Bacteria	Firmicutes	Clostridia	Oscillospirales	Ruminococcaceae	Subdoligranulum		0.996734862
ASV_1373	Bacteria	Firmicutes	Negativicutes	Acidaminococcales	Acidaminococcaceae	Phascolarctobacterium		0.999658482
ASV_1359	Bacteria	Firmicutes	Clostridia	Lachnospirales	Lachnospiraceae	Roseburia		0.982934147
ASV_1386	Bacteria	Bacteroidota	Bacteroidia	Bacteroidales	Bacteroidaceae	Bacteroides	Bacteroides_massiliensis	0.927703515
ASV_1388	Bacteria	Bacteroidota	Bacteroidia	Bacteroidales	Prevotellaceae	Prevotella		0.997482839
ASV_1383	Bacteria	Bacteroidota	Bacteroidia	Bacteroidales	Bacteroidaceae	Bacteroides		0.999999969
ASV_1393	Bacteria	Bacteroidota	Bacteroidia	Bacteroidales	Prevotellaceae	uncultured	Prevotella_sp.	0.96097757
ASV_1391	Bacteria	Firmicutes	Clostridia	Oscillospirales	Ruminococcaceae	Incertae_Sedis	[Clostridium]_leptum	0.703420135
ASV_1392	Bacteria	Firmicutes	Clostridia	Christensenellales	Christensenellaceae	Christensenellaceae_R-7_group		0.743623027
ASV_1394	Bacteria	Firmicutes	Clostridia					0.959216548
ASV_1390	Bacteria	Firmicutes	Negativicutes	Veillonellales-Selenomonadales	Veillonellaceae	Veillonella		0.999999904
ASV_1397	Bacteria	Actinobacteriota	Coriobacteriia	Coriobacteriales	Eggerthellaceae	Slackia	Slackia_isoflavoniconvertens	0.729344785
ASV_1382	Bacteria	Firmicutes	Clostridia	Oscillospirales	Ruminococcaceae	Subdoligranulum		0.999550378
ASV_1398	Bacteria	Firmicutes	Clostridia	Lachnospirales	Lachnospiraceae	[Eubacterium]_hallii_group		0.999952246
ASV_1401	Bacteria	Bacteroidota	Bacteroidia	Bacteroidales	Prevotellaceae	Prevotella	Massiliprevotella_massiliensis	0.944957422
ASV_1400	Bacteria	Bacteroidota	Bacteroidia	Bacteroidales	Bacteroidaceae	Bacteroides		0.999404106
ASV_1399	Bacteria	Firmicutes	Clostridia	Oscillospirales	Oscillospiraceae	UCG-005		0.759751593
ASV_1406	Bacteria	Bacteroidota	Bacteroidia	Bacteroidales	Prevotellaceae	Prevotellaceae_NK3B31_group		0.986450106
ASV_1403	Bacteria	Firmicutes	Clostridia	Clostridia_UCG-014	Clostridia_UCG-014	Clostridia_UCG-014	uncultured_Clostridia	0.894564901
ASV_1402	Bacteria	Bacteroidota	Bacteroidia	Bacteroidales	Prevotellaceae	Prevotella		0.999990179
ASV_1396	Bacteria	Firmicutes	Clostridia	Lachnospirales	Lachnospiraceae			0.998059214
ASV_1404	Bacteria	Actinobacteriota	Coriobacteriia	Coriobacteriales	Coriobacteriaceae	Collinsella		0.999981138
ASV_1411	Bacteria	Bacteroidota	Bacteroidia	Bacteroidales	Prevotellaceae	Prevotella		0.94297661
ASV_1387	Bacteria	Bacteroidota	Bacteroidia	Bacteroidales	Bacteroidaceae	Bacteroides		0.997369978
ASV_1407	Bacteria	Bacteroidota	Bacteroidia	Bacteroidales	Prevotellaceae	Prevotella	Massiliprevotella_massiliensis	0.90042783
ASV_1412	Bacteria	Bacteroidota	Bacteroidia	Bacteroidales	Bacteroidaceae	Bacteroides	metagenome	0.783356582
ASV_1405	Bacteria	Firmicutes	Clostridia	Lachnospirales	Lachnospiraceae			0.998412263
ASV_1413	Bacteria	Bacteroidota	Bacteroidia	Bacteroidales	Prevotellaceae	Prevotellaceae_UCG-001	Marseilla_massiliensis	0.987149471
ASV_1416	Bacteria	Proteobacteria	Gammaproteobacteria	Burkholderiales	Sutterellaceae	Parasutterella	uncultured_bacterium	0.826186786
ASV_1414	Bacteria	Proteobacteria	Alphaproteobacteria	Rhodospirillales	uncultured	uncultured	gut_metagenome	0.98303045
ASV_1417	Bacteria	Firmicutes	Negativicutes	Veillonellales-Selenomonadales	Veillonellaceae	Dialister		0.999856226
ASV_1418	Bacteria	Firmicutes	Clostridia	Lachnospirales	Lachnospiraceae	Lachnospiraceae_NK4A136_group	uncultured_organism	0.728758334
ASV_1420	Bacteria	Bacteroidota	Bacteroidia	Bacteroidales	Tannerellaceae	Parabacteroides		0.999718941
ASV_1425	Bacteria	Actinobacteriota	Coriobacteriia	Coriobacteriales	Eggerthellaceae	Slackia	Slackia_isoflavoniconvertens	0.724570155
ASV_1428	Eukaryota							0.895463614
ASV_1429	Bacteria	Bacteroidota	Bacteroidia	Bacteroidales	Prevotellaceae	Paraprevotella		0.978647225
ASV_1424	Bacteria	Firmicutes	Negativicutes	Veillonellales-Selenomonadales	Veillonellaceae	Megasphaera	Megasphaera_stantonii	0.899378837
ASV_1419	Bacteria	Bacteroidota	Bacteroidia	Bacteroidales	Tannerellaceae	Parabacteroides		0.999999549
ASV_1423	Bacteria	Firmicutes	Clostridia	Oscillospirales	Oscillospiraceae	Intestinimonas		0.821902059
ASV_1430	Bacteria	Bacteroidota	Bacteroidia	Bacteroidales	Bacteroidaceae	Bacteroides		0.999999058
ASV_1426	Bacteria	Firmicutes	Clostridia	Lachnospirales	Lachnospiraceae	Blautia		0.983278805
ASV_1432	Bacteria	Firmicutes	Clostridia	Lachnospirales	Lachnospiraceae			0.996599812
ASV_1438	Bacteria	Firmicutes	Negativicutes	Veillonellales-Selenomonadales	Veillonellaceae	Megasphaera	Megasphaera_stantonii	0.937735062
ASV_1437	Bacteria	Desulfobacterota	Desulfovibrionia	Desulfovibrionales	Desulfovibrionaceae	Desulfovibrio	bacterium	0.932622966
ASV_1427	Bacteria	Firmicutes	Clostridia	Lachnospirales	Lachnospiraceae	Fusicatenibacter		0.996999735
ASV_1440	Bacteria	Firmicutes	Clostridia	Lachnospirales	Lachnospiraceae			0.99998417
ASV_1434	Bacteria	Bacteroidota	Bacteroidia	Bacteroidales	Bacteroidaceae	Bacteroides		0.998609406
ASV_1431	Bacteria	Bacteroidota	Bacteroidia	Bacteroidales	Rikenellaceae	Alistipes		0.999999944
ASV_1441	Bacteria	Firmicutes	Clostridia	Oscillospirales	Ruminococcaceae	Subdoligranulum		0.999583879
ASV_1445	Bacteria	Firmicutes	Clostridia	Lachnospirales	Lachnospiraceae	Coprococcus		0.89586133
ASV_1449	Bacteria	Bacteroidota	Bacteroidia	Bacteroidales	Prevotellaceae	Prevotella		0.999950441
ASV_1450	Bacteria	Firmicutes	Clostridia	Clostridia_UCG-014	Clostridia_UCG-014	Clostridia_UCG-014		0.998983172
ASV_1436	Bacteria	Firmicutes	Clostridia	Oscillospirales	Oscillospiraceae	Flavonifractor		0.996736317
ASV_1421	Bacteria	Bacteroidota	Bacteroidia	Bacteroidales	Prevotellaceae	Prevotella		0.999984943
ASV_1444	Bacteria	Bacteroidota	Bacteroidia	Bacteroidales	Bacteroidaceae	Bacteroides	Bacteroides_stercoris	0.867595122
ASV_1435	Bacteria	Firmicutes	Clostridia	Lachnospirales	Lachnospiraceae	Blautia		0.925503555
ASV_1446	Bacteria	Firmicutes	Clostridia	Lachnospirales	Lachnospiraceae	CAG-56	uncultured_bacterium	0.936084787
ASV_1415	Bacteria	Firmicutes	Clostridia	Lachnospirales	Lachnospiraceae			0.999997436
ASV_1455	Bacteria	Firmicutes	Negativicutes	Acidaminococcales	Acidaminococcaceae	Phascolarctobacterium	uncultured_bacterium	0.766317532
ASV_1454	Bacteria	Firmicutes	Clostridia	Lachnospirales	Lachnospiraceae			0.999480644
ASV_1457	Bacteria	Firmicutes	Clostridia	Lachnospirales	Lachnospiraceae			0.998424992
ASV_1453	Bacteria	Firmicutes	Negativicutes	Veillonellales-Selenomonadales	Selenomonadaceae	Megamonas		0.999996708
ASV_1456	Bacteria	Firmicutes	Clostridia	Lachnospirales	Lachnospiraceae	Fusicatenibacter		0.994343671
ASV_1448	Bacteria	Bacteroidota	Bacteroidia	Bacteroidales	Bacteroidaceae	Bacteroides		0.930099279
ASV_1442	Bacteria	Bacteroidota	Bacteroidia	Bacteroidales	Bacteroidaceae	Bacteroides	Bacteroides_faecis	0.77861111
ASV_1460	Bacteria	Firmicutes	Clostridia	Oscillospirales	Oscillospiraceae			0.992254937
ASV_1459	Bacteria	Firmicutes	Clostridia	Oscillospirales	Oscillospiraceae	UCG-005	human_gut	0.825026409
ASV_1467	Bacteria	Firmicutes	Clostridia	Lachnospirales	Lachnospiraceae			0.99900461
ASV_1461	Bacteria	Bacteroidota	Bacteroidia	Bacteroidales	Prevotellaceae	Alloprevotella		0.99727896
ASV_1465	Bacteria	Bacteroidota	Bacteroidia	Bacteroidales	Rikenellaceae	Alistipes		0.999999882
ASV_1458	Bacteria	Firmicutes	Clostridia	Oscillospirales	Oscillospiraceae			0.984762357
ASV_1452	Bacteria	Firmicutes	Negativicutes	Veillonellales-Selenomonadales	Veillonellaceae	Dialister		0.999858055
ASV_1468	Bacteria	Firmicutes	Bacilli	Lactobacillales	Streptococcaceae	Streptococcus		0.996920337
ASV_1475	Bacteria	Bacteroidota	Bacteroidia	Bacteroidales	Bacteroidaceae	Bacteroides	Bacteroides_coprocola	0.990344036
ASV_1469	Bacteria	Firmicutes	Clostridia	Oscillospirales	Ruminococcaceae	DTU089		0.992846739
ASV_1477	Eukaryota							0.867000465
ASV_1462	Bacteria	Bacteroidota	Bacteroidia	Bacteroidales	Prevotellaceae	Paraprevotella		0.99997601
ASV_1476	Bacteria	Bacteroidota	Bacteroidia	Bacteroidales	Rikenellaceae	Alistipes	Alistipes_indistinctus	0.988205977
ASV_1472	Bacteria	Firmicutes	Bacilli	Erysipelotrichales	Erysipelatoclostridiaceae	Catenibacterium	uncultured_bacterium	0.896779305
ASV_1473	Bacteria	Bacteroidota	Bacteroidia	Bacteroidales	Prevotellaceae	Alloprevotella	Prevotellaceae_bacterium	0.880788506
ASV_1478	Bacteria	Firmicutes	Clostridia	Oscillospirales	Oscillospiraceae	UCG-002	uncultured_organism	0.813316872
ASV_1486	Bacteria	Firmicutes	Clostridia	Oscillospirales	Ruminococcaceae	Ruminococcus	Ruminococcus_callidus	0.93636544
ASV_1488	Bacteria	Bacteroidota	Bacteroidia	Bacteroidales	Bacteroidaceae	Bacteroides		0.996029449
ASV_1493	Bacteria	Firmicutes	Bacilli	RF39	RF39	RF39	uncultured_bacterium	0.765466026
ASV_1466	Bacteria	Proteobacteria	Gammaproteobacteria	Burkholderiales	Sutterellaceae	Parasutterella	uncultured_bacterium	0.824931059
ASV_1492	Bacteria	Bacteroidota	Bacteroidia	Bacteroidales	Rikenellaceae	Alistipes		0.9974051
ASV_1470	Bacteria	Bacteroidota	Bacteroidia	Bacteroidales	Bacteroidaceae	Bacteroides		0.909411314
ASV_1487	Bacteria	Firmicutes	Clostridia	Oscillospirales	Ruminococcaceae	Incertae_Sedis	[Clostridium]_leptum	0.785962882
ASV_1484	Bacteria	Bacteroidota	Bacteroidia	Bacteroidales	Prevotellaceae	Prevotella		0.908983352
ASV_1483	Bacteria	Bacteroidota	Bacteroidia	Bacteroidales	Prevotellaceae	uncultured	Prevotella_sp.	0.959621043
ASV_1485	Bacteria	Firmicutes	Clostridia	Lachnospirales	Lachnospiraceae	Lachnoclostridium		0.973521239
ASV_1491	Bacteria	Bacteroidota	Bacteroidia	Bacteroidales	Barnesiellaceae	Barnesiella		0.999834067
ASV_1496	Bacteria	Firmicutes	Clostridia	Clostridia_UCG-014	Clostridia_UCG-014	Clostridia_UCG-014		0.997654886
ASV_1490	Bacteria	Firmicutes	Clostridia	Oscillospirales	Ruminococcaceae	DTU089		0.999906101
ASV_1495	Bacteria	Firmicutes	Bacilli	Lactobacillales	Streptococcaceae	Streptococcus		0.998635995
ASV_1500	Bacteria	Bacteroidota	Bacteroidia	Bacteroidales	Tannerellaceae	Parabacteroides		0.999594924
ASV_1494	Bacteria	Firmicutes	Clostridia	Oscillospirales	Ruminococcaceae	CAG-352		0.999993273
ASV_1497	Bacteria	Firmicutes	Clostridia	Lachnospirales	Lachnospiraceae	[Eubacterium]_hallii_group		0.999951627
ASV_1504	Bacteria	Firmicutes	Clostridia	Oscillospirales	Ruminococcaceae	uncultured	gut_metagenome	0.810877085
ASV_1501	Bacteria	Firmicutes	Clostridia	Oscillospirales	Oscillospiraceae	UCG-005		0.971394885
ASV_1510	Bacteria	Bacteroidota	Bacteroidia	Bacteroidales				0.977670216
ASV_1502	Bacteria	Firmicutes	Clostridia	Oscillospirales	Ruminococcaceae	Faecalibacterium		0.996778652
ASV_1507	Bacteria	Firmicutes	Negativicutes	Acidaminococcales	Acidaminococcaceae	Phascolarctobacterium		0.99979382
ASV_1499	Bacteria	Firmicutes	Clostridia	Oscillospirales	Oscillospiraceae	UCG-002		0.998931209
ASV_1514	Bacteria	Bacteroidota	Bacteroidia	Bacteroidales	Prevotellaceae			0.997624882
ASV_1517	Bacteria	Bacteroidota	Bacteroidia	Bacteroidales	Barnesiellaceae	Barnesiella		0.999177386
ASV_1506	Bacteria	Firmicutes	Clostridia	Oscillospirales	Ruminococcaceae	Ruminococcus	Ruminococcus_callidus	0.927991067
ASV_1503	Bacteria	Firmicutes	Clostridia	Oscillospirales	Butyricicoccaceae	Butyricicoccus		0.985065716
ASV_1518	Bacteria	Firmicutes	Clostridia	Oscillospirales	Ruminococcaceae			0.971614512
ASV_1513	Bacteria	Firmicutes	Clostridia	Oscillospirales	Ruminococcaceae	Ruminococcus		0.906079682
ASV_1505	Bacteria	Proteobacteria	Gammaproteobacteria	Enterobacterales	Enterobacteriaceae			0.755607715
ASV_1516	Bacteria	Bacteroidota	Bacteroidia	Bacteroidales	Prevotellaceae	Prevotellaceae_UCG-003	uncultured_bacterium	0.881227748
ASV_1520	Bacteria	Bacteroidota	Bacteroidia	Bacteroidales	Prevotellaceae	Prevotella		0.950277758
ASV_1523	Bacteria	Bacteroidota	Bacteroidia	Bacteroidales				0.978192825
ASV_1515	Bacteria	Firmicutes	Clostridia	Lachnospirales	Lachnospiraceae	[Eubacterium]_eligens_group		0.997664267
ASV_1519	Bacteria	Bacteroidota	Bacteroidia	Bacteroidales	Bacteroidaceae	Bacteroides		0.999998623
ASV_1521	Bacteria	Firmicutes	Negativicutes	Acidaminococcales	Acidaminococcaceae	Phascolarctobacterium	uncultured_bacterium	0.815284149
ASV_1524	Bacteria	Firmicutes	Clostridia					0.979246935
ASV_1530	Bacteria	Bacteroidota	Bacteroidia	Bacteroidales	Prevotellaceae	Prevotella	Prevotella_colorans	0.975458744
ASV_1522	Bacteria	Firmicutes	Clostridia	Lachnospirales	Lachnospiraceae	Coprococcus		0.998604098
ASV_1525	Bacteria	Bacteroidota	Bacteroidia	Bacteroidales	Prevotellaceae	Prevotella		0.999993574
ASV_1529	Bacteria	Firmicutes	Clostridia	Lachnospirales	Lachnospiraceae	Tyzzerella	unidentified	0.988305566
ASV_1526	Bacteria	Desulfobacterota	Desulfovibrionia	Desulfovibrionales	Desulfovibrionaceae	Desulfovibrio	bacterium	0.920546824
ASV_1542	Unassigned							0.538706389
ASV_1534	Bacteria	Firmicutes	Clostridia	Clostridia_UCG-014	Clostridia_UCG-014	Clostridia_UCG-014		0.999939721
ASV_1532	Bacteria	Firmicutes	Clostridia	Monoglobales	Monoglobaceae	Monoglobus		0.999971825
ASV_1535	Bacteria	Firmicutes	Clostridia	Oscillospirales	Oscillospiraceae			0.993041024
ASV_1536	Bacteria	Firmicutes	Clostridia	Lachnospirales	Lachnospiraceae			0.998505795
ASV_1538	Bacteria	Bacteroidota	Bacteroidia	Bacteroidales	Prevotellaceae			0.998647238
ASV_1545	Eukaryota							0.946712066
ASV_1539	Bacteria	Bacteroidota	Bacteroidia	Bacteroidales	Bacteroidaceae	Bacteroides		0.993002109
ASV_1537	Bacteria	Bacteroidota	Bacteroidia	Bacteroidales	Prevotellaceae			0.998744631
ASV_1508	Bacteria	Bacteroidota	Bacteroidia	Bacteroidales	Prevotellaceae	uncultured	uncultured_bacterium	0.945157775
ASV_1541	Bacteria	Firmicutes	Clostridia	Oscillospirales	Oscillospiraceae	NK4A214_group		0.827069496
ASV_1544	Bacteria	Bacteroidota	Bacteroidia	Bacteroidales	Bacteroidaceae	Bacteroides	metagenome	0.952739109
ASV_1540	Bacteria	Bacteroidota	Bacteroidia	Bacteroidales	Bacteroidaceae	Bacteroides		0.995335773
ASV_1533	Bacteria	Firmicutes	Negativicutes	Acidaminococcales	Acidaminococcaceae	Phascolarctobacterium		0.999998855
ASV_1548	Bacteria	Bacteroidota	Bacteroidia	Bacteroidales				0.985699652
ASV_1543	Bacteria	Actinobacteriota	Actinobacteria	Bifidobacteriales	Bifidobacteriaceae	Bifidobacterium		0.993467907
ASV_1547	Bacteria	Bacteroidota	Bacteroidia	Bacteroidales	Barnesiellaceae	Barnesiella	uncultured_bacterium	0.73993456
ASV_1550	Bacteria	Firmicutes	Clostridia	Oscillospirales	Butyricicoccaceae	Butyricicoccus		0.999983997
ASV_1551	Bacteria	Firmicutes	Clostridia	Lachnospirales	Lachnospiraceae	Anaerostipes		0.999949752
ASV_1552	Bacteria	Firmicutes	Clostridia	Oscillospirales	Ruminococcaceae	Ruminococcus		0.707317893
ASV_1549	Bacteria	Bacteroidota	Bacteroidia	Bacteroidales	Tannerellaceae	Parabacteroides		0.999999888
ASV_1555	Bacteria	Firmicutes	Clostridia	Lachnospirales	Lachnospiraceae			0.999235609
ASV_1556	Bacteria	Firmicutes	Clostridia	Lachnospirales	Lachnospiraceae	Fusicatenibacter		0.991670166
ASV_1558	Bacteria	Firmicutes	Clostridia	Oscillospirales	Oscillospiraceae			0.988829396
ASV_1546	Bacteria	Bacteroidota	Bacteroidia	Bacteroidales	Prevotellaceae	Paraprevotella	uncultured_bacterium	0.748627887
ASV_1557	Bacteria	Firmicutes	Clostridia	Lachnospirales	Lachnospiraceae			0.999463994
ASV_1559	Bacteria	Bacteroidota	Bacteroidia	Bacteroidales	Prevotellaceae	Alloprevotella		0.996050238
ASV_1553	Bacteria	Actinobacteriota	Actinobacteria	Bifidobacteriales	Bifidobacteriaceae	Bifidobacterium	Bifidobacterium_longum	0.730644876
ASV_1560	Bacteria	Firmicutes	Bacilli	Erysipelotrichales	Erysipelotrichaceae	Holdemanella		0.999999248
ASV_1565	Bacteria	Proteobacteria	Alphaproteobacteria	Rhodospirillales	uncultured	uncultured		0.993569449
ASV_1561	Bacteria	Firmicutes	Bacilli	Erysipelotrichales	Erysipelotrichaceae	Holdemanella	uncultured_bacterium	0.708302472
ASV_1563	Bacteria	Bacteroidota	Bacteroidia	Bacteroidales	Bacteroidaceae	Bacteroides		0.998980824
ASV_1527	Bacteria	Firmicutes	Clostridia	Oscillospirales	Oscillospiraceae			0.98683972
ASV_1570	Bacteria	Firmicutes	Negativicutes	Acidaminococcales	Acidaminococcaceae	Phascolarctobacterium		0.99984859
ASV_1567	Bacteria	Bacteroidota	Bacteroidia	Bacteroidales	Rikenellaceae	Alistipes		0.998280638
ASV_1531	Bacteria	Bacteroidota	Bacteroidia	Bacteroidales	Rikenellaceae	Rikenellaceae_RC9_gut_group	uncultured_bacterium	0.953486387
ASV_1562	Bacteria	Firmicutes	Clostridia	Lachnospirales	Lachnospiraceae	Lachnospiraceae_NK4A136_group	uncultured_bacterium	0.741846554
ASV_1566	Bacteria	Firmicutes	Clostridia	Oscillospirales	Ruminococcaceae	DTU089		0.99159909
ASV_1568	Bacteria	Bacteroidota	Bacteroidia	Bacteroidales	Bacteroidaceae	Bacteroides		0.999999628
ASV_1564	Bacteria	Proteobacteria	Gammaproteobacteria	Burkholderiales	Sutterellaceae	Sutterella		0.99981175
ASV_1577	Bacteria	Bacteroidota	Bacteroidia	Bacteroidales	Bacteroidaceae	Bacteroides		0.992732098
ASV_1574	Bacteria	Firmicutes	Clostridia	Lachnospirales	Lachnospiraceae	Blautia		0.78311451
ASV_1573	Bacteria	Firmicutes	Clostridia	Oscillospirales	Ruminococcaceae			0.981140607
ASV_1582	Bacteria	Bacteroidota	Bacteroidia	Bacteroidales	Muribaculaceae	Muribaculaceae	uncultured_bacterium	0.869005628
ASV_1579	Bacteria	Bacteroidota	Bacteroidia	Bacteroidales	Tannerellaceae	Parabacteroides		0.999999583
ASV_1584	Bacteria	Bacteroidota	Bacteroidia	Bacteroidales	Bacteroidaceae	Bacteroides	metagenome	0.956957447
ASV_1585	Bacteria	Bacteroidota	Bacteroidia	Bacteroidales	Bacteroidaceae	Bacteroides		0.995877043
ASV_1590	Bacteria	Firmicutes	Negativicutes	Acidaminococcales	Acidaminococcaceae	Phascolarctobacterium		0.999640738
ASV_1575	Bacteria	Firmicutes	Clostridia	Lachnospirales	Lachnospiraceae			0.999963066
ASV_1576	Bacteria	Firmicutes	Clostridia	Oscillospirales	Oscillospiraceae	NK4A214_group		0.963423916
ASV_1583	Bacteria	Firmicutes	Clostridia	Oscillospirales	Ruminococcaceae			0.958040505
ASV_1580	Bacteria	Firmicutes	Clostridia	Christensenellales	Christensenellaceae	Christensenellaceae_R-7_group	uncultured_prokaryote	0.782217636
ASV_1595	Bacteria	Firmicutes	Negativicutes	Acidaminococcales	Acidaminococcaceae	Succiniclasticum	uncultured_bacterium	0.933897353
ASV_1587	Bacteria	Firmicutes	Negativicutes	Acidaminococcales	Acidaminococcaceae	Phascolarctobacterium		0.999800564
ASV_1578	Bacteria	Bacteroidota	Bacteroidia	Bacteroidales	Barnesiellaceae	Barnesiella		0.999656458
ASV_1589	Bacteria	Firmicutes	Clostridia	Oscillospirales	Oscillospiraceae	Colidextribacter		0.987161981
ASV_1597	Bacteria	Actinobacteriota	Coriobacteriia	Coriobacteriales	Coriobacteriaceae	Collinsella		0.999974449
ASV_1600	Bacteria	Firmicutes	Bacilli	RF39	RF39	RF39	uncultured_bacterium	0.88620199
ASV_1598	Bacteria	Bacteroidota	Bacteroidia	Bacteroidales	Bacteroidaceae	Bacteroides		0.999999139
ASV_1599	Bacteria	Proteobacteria	Gammaproteobacteria	Burkholderiales	Sutterellaceae	Sutterella	Sutterella_wadsworthensis	0.757794184
ASV_1594	Bacteria	Firmicutes	Clostridia	Oscillospirales	Oscillospiraceae			0.992991461
ASV_1601	Bacteria	Bacteroidota	Bacteroidia	Bacteroidales	Barnesiellaceae	Barnesiella		0.999978586
ASV_1596	Bacteria	Bacteroidota	Bacteroidia	Bacteroidales	Bacteroidaceae	Bacteroides		0.997225202
ASV_1592	Bacteria	Bacteroidota	Bacteroidia	Bacteroidales	Prevotellaceae	Prevotellaceae_NK3B31_group		0.999920754
ASV_1603	Bacteria	Firmicutes	Clostridia	Oscillospirales	Ruminococcaceae			0.961656731
ASV_1602	Bacteria	Firmicutes	Clostridia	Lachnospirales	Lachnospiraceae			0.999996734
ASV_1606	Bacteria	Firmicutes	Clostridia	Clostridia_UCG-014	Clostridia_UCG-014	Clostridia_UCG-014	uncultured_Clostridia	0.939607944
ASV_1613	Bacteria	Bacteroidota	Bacteroidia	Bacteroidales	Prevotellaceae	Prevotella		0.989884392
ASV_1611	Bacteria	Firmicutes	Clostridia	Lachnospirales	Lachnospiraceae			0.998357783
ASV_1605	Bacteria	Bacteroidota	Bacteroidia	Bacteroidales	Prevotellaceae	Alloprevotella		0.981496337
ASV_1614	Bacteria	Firmicutes	Clostridia	Oscillospirales	Oscillospiraceae			0.974619689
ASV_1610	Bacteria	Bacteroidota	Bacteroidia	Bacteroidales	Prevotellaceae	uncultured	metagenome	0.835154076
ASV_1619	Bacteria	Bacteroidota	Bacteroidia	Bacteroidales	Rikenellaceae	Alistipes		0.997676652
ASV_1608	Bacteria	Bacteroidota	Bacteroidia	Bacteroidales	Bacteroidaceae	Bacteroides	Bacteroides_massiliensis	0.904214539
ASV_1609	Bacteria	Bacteroidota	Bacteroidia	Bacteroidales	Marinifilaceae	Butyricimonas		0.999961628
ASV_1612	Bacteria	Bacteroidota	Bacteroidia	Bacteroidales	Rikenellaceae	Alistipes		0.9861483
ASV_1616	Bacteria	Firmicutes	Clostridia	Oscillospirales	Oscillospiraceae	UCG-002		0.995685965
ASV_1625	Bacteria	Firmicutes	Negativicutes	Acidaminococcales	Acidaminococcaceae	Succiniclasticum	uncultured_bacterium	0.972322739
ASV_1624	Bacteria	Bacteroidota	Bacteroidia	Bacteroidales	Rikenellaceae	Alistipes		0.99232061
ASV_1622	Bacteria	Firmicutes	Clostridia	Lachnospirales	Lachnospiraceae			0.998022939
ASV_1628	Bacteria	Actinobacteriota	Coriobacteriia	Coriobacteriales	Eggerthellaceae	Slackia		0.999384638
ASV_1617	Bacteria	Firmicutes	Clostridia	Lachnospirales	Lachnospiraceae			0.999972964
ASV_1620	Bacteria	Firmicutes	Bacilli	Erysipelotrichales	Erysipelatoclostridiaceae	Erysipelatoclostridium		0.999999308
ASV_1630	Bacteria	Firmicutes	Negativicutes	Veillonellales-Selenomonadales	Selenomonadaceae	Mitsuokella		0.998724915
ASV_1618	Bacteria	Firmicutes	Clostridia	Clostridiales	Clostridiaceae	Clostridium_sensu_stricto_1		0.999751076
ASV_1632	Bacteria	Firmicutes	Negativicutes	Veillonellales-Selenomonadales	Selenomonadaceae	Mitsuokella		0.99876935
ASV_1633	Bacteria	Firmicutes	Negativicutes	Veillonellales-Selenomonadales	Selenomonadaceae	Mitsuokella		0.999080103
ASV_1639	Bacteria	Bacteroidota	Bacteroidia	Bacteroidales	Bacteroidaceae	Bacteroides		0.995618222
ASV_1631	Bacteria	Proteobacteria	Alphaproteobacteria	Rhodospirillales	uncultured	uncultured		0.987591192
ASV_1641	Bacteria	Bacteroidota	Bacteroidia	Bacteroidales	Prevotellaceae	Prevotella		0.992204657
ASV_1621	Bacteria	Bacteroidota	Bacteroidia	Bacteroidales	Bacteroidaceae	Bacteroides	Bacteroides_fragilis	0.81622491
ASV_1637	Bacteria	Firmicutes	Clostridia	Lachnospirales	Lachnospiraceae			0.999984211
ASV_1626	Bacteria	Bacteroidota	Bacteroidia	Bacteroidales	Rikenellaceae	Alistipes	Alistipes_sp.	0.711088864
ASV_1634	Bacteria	Firmicutes	Clostridia	Lachnospirales	Lachnospiraceae	Agathobacter	Eubacterium_ramulus	0.881009141
ASV_1644	Bacteria	Bacteroidota	Bacteroidia	Bacteroidales	Barnesiellaceae	uncultured		0.739223623
ASV_1643	Bacteria	Proteobacteria	Gammaproteobacteria	Burkholderiales	Sutterellaceae	Parasutterella		0.999985927
ASV_1646	Bacteria	Firmicutes	Clostridia					0.959679132
ASV_1647	Bacteria	Bacteroidota	Bacteroidia	Bacteroidales				0.97501812
ASV_1648	Bacteria	Actinobacteriota	Actinobacteria	Bifidobacteriales	Bifidobacteriaceae	Bifidobacterium		0.991243626
ASV_1638	Bacteria	Firmicutes	Clostridia	Lachnospirales	Lachnospiraceae	Lachnospiraceae_UCG-010	uncultured_organism	0.803464795
ASV_1645	Bacteria	Firmicutes	Clostridia	Oscillospirales	Ruminococcaceae	Faecalibacterium		0.993051641
ASV_1642	Bacteria	Firmicutes	Clostridia	Lachnospirales	Lachnospiraceae			0.999945997
ASV_1649	Bacteria	Firmicutes	Clostridia	Oscillospirales	Oscillospiraceae			0.990586905
ASV_1640	Bacteria	Firmicutes	Clostridia	Oscillospirales	Ruminococcaceae	Ruminococcus	bacterium_FB2012	0.71073056
ASV_1654	Bacteria	Bacteroidota	Bacteroidia	Bacteroidales	Rikenellaceae	Alistipes		0.998104001
ASV_1656	Bacteria	Firmicutes	Clostridia	Lachnospirales	Lachnospiraceae			0.996057517
ASV_1655	Bacteria	Bacteroidota	Bacteroidia	Bacteroidales	Tannerellaceae	Parabacteroides		0.999686937
ASV_1658	Bacteria	Firmicutes	Clostridia	Clostridia_UCG-014	Clostridia_UCG-014	Clostridia_UCG-014		0.999951656
ASV_1657	Bacteria	Bacteroidota	Bacteroidia	Bacteroidales	Prevotellaceae	Prevotella		0.991993651
ASV_1660	Bacteria	Firmicutes	Clostridia	Oscillospirales	Oscillospiraceae	UCG-005		0.75820846
ASV_1659	Bacteria	Firmicutes	Clostridia	Oscillospirales	Oscillospiraceae			0.987018846
ASV_1662	Bacteria	Firmicutes	Clostridia	Clostridia_UCG-014	Clostridia_UCG-014	Clostridia_UCG-014		0.999923233
ASV_1664	Bacteria	Firmicutes	Clostridia	Peptostreptococcales-Tissierellales				0.963183493
ASV_1670	Bacteria	Bacteroidota	Bacteroidia	Bacteroidales	Prevotellaceae	Prevotella		0.921077539
ASV_1651	Bacteria	Bacteroidota	Bacteroidia	Bacteroidales	Prevotellaceae	Prevotella		0.966353477
ASV_1665	Bacteria	Bacteroidota	Bacteroidia	Bacteroidales	Rikenellaceae	Alistipes		0.999999875
ASV_1667	Bacteria	Firmicutes	Clostridia	Clostridia_UCG-014	Clostridia_UCG-014	Clostridia_UCG-014		0.999939661
ASV_1669	Bacteria	Firmicutes	Negativicutes	Veillonellales-Selenomonadales	Veillonellaceae	Dialister	Dialister_succinatiphilus	0.726816803
ASV_1672	Bacteria	Bacteroidota	Bacteroidia	Bacteroidales	Rikenellaceae	Alistipes		0.998558067
ASV_1674	Bacteria	Bacteroidota	Bacteroidia	Bacteroidales	Prevotellaceae	Prevotella		0.920446982
ASV_1663	Bacteria	Firmicutes	Clostridia	Oscillospirales	[Eubacterium]_coprostanoligenes_group	[Eubacterium]_coprostanoligenes_group	human_gut	0.839183039
ASV_1668	Bacteria	Firmicutes	Clostridia	Oscillospirales	Oscillospiraceae	UCG-002	uncultured_bacterium	0.721421956
ASV_1671	Bacteria	Firmicutes	Clostridia	Lachnospirales	Lachnospiraceae	Lachnospiraceae_NK4A136_group		0.862947418
ASV_1680	Bacteria	Bacteroidota	Bacteroidia	Bacteroidales	Prevotellaceae	Prevotella		0.953098877
ASV_1673	Bacteria	Firmicutes	Clostridia	Lachnospirales	Lachnospiraceae	Lachnospiraceae_NK4A136_group		0.773468348
ASV_1681	Bacteria	Bacteroidota	Bacteroidia	Bacteroidales	Prevotellaceae	Alloprevotella		0.975290958
ASV_1683	Bacteria	Firmicutes	Clostridia	Clostridia_UCG-014	Clostridia_UCG-014	Clostridia_UCG-014		0.99987192
ASV_1675	Bacteria	Firmicutes	Clostridia	Clostridia_vadinBB60_group	Clostridia_vadinBB60_group	Clostridia_vadinBB60_group		0.803195635
ASV_1676	Bacteria	Proteobacteria	Gammaproteobacteria	Burkholderiales	Sutterellaceae	Sutterella		0.99982832
ASV_1677	Bacteria	Firmicutes	Clostridia	Oscillospirales	Ruminococcaceae	Incertae_Sedis		0.994778506
ASV_1684	Bacteria	Bacteroidota	Bacteroidia	Bacteroidales	Prevotellaceae	Prevotellaceae_NK3B31_group		0.978270573
ASV_1678	Bacteria	Bacteroidota	Bacteroidia	Bacteroidales	Bacteroidaceae	Bacteroides		0.999999213
ASV_1685	Bacteria	Firmicutes	Negativicutes	Veillonellales-Selenomonadales	Veillonellaceae	Dialister	gut_metagenome	0.818391962
ASV_1661	Bacteria	Firmicutes	Bacilli	Lactobacillales	Streptococcaceae	Streptococcus		0.997842696
ASV_1682	Bacteria	Bacteroidota	Bacteroidia	Bacteroidales	Prevotellaceae	Prevotella		0.953258587
ASV_1679	Bacteria	Bacteroidota	Bacteroidia	Bacteroidales	Bacteroidaceae	Bacteroides		0.999999376
ASV_1690	Bacteria	Firmicutes	Negativicutes	Veillonellales-Selenomonadales	Veillonellaceae	Megasphaera	Megasphaera_stantonii	0.956583072
ASV_1666	Bacteria	Proteobacteria	Gammaproteobacteria	Enterobacterales	Enterobacteriaceae	Klebsiella		0.714172351
ASV_1689	Bacteria	Firmicutes	Bacilli	Lactobacillales	Streptococcaceae	Streptococcus		0.996115988
ASV_1694	Bacteria	Firmicutes	Negativicutes	Acidaminococcales	Acidaminococcaceae	Phascolarctobacterium	uncultured_bacterium	0.839275331
ASV_1692	Bacteria	Firmicutes	Clostridia	Oscillospirales	Ruminococcaceae	Ruminococcus		0.877185425
ASV_1695	Bacteria	Bacteroidota	Bacteroidia	Bacteroidales	Prevotellaceae			0.997930561
ASV_1688	Bacteria	Bacteroidota	Bacteroidia	Bacteroidales	Prevotellaceae	Prevotella		0.999981197
ASV_1687	Bacteria	Proteobacteria	Gammaproteobacteria	Burkholderiales	Sutterellaceae	Sutterella	gut_metagenome	0.789523342
ASV_1700	Bacteria	Bacteroidota	Bacteroidia	Bacteroidales	Bacteroidaceae	Bacteroides		0.999736454
ASV_1702	Bacteria	Firmicutes	Bacilli	Erysipelotrichales	Erysipelatoclostridiaceae	Catenibacterium		0.999410045
ASV_1693	Bacteria	Firmicutes	Clostridia	Lachnospirales	Lachnospiraceae	Tyzzerella	Anaerotignum_lactatifermentans	0.73592352
ASV_1698	Bacteria	Firmicutes	Clostridia	Lachnospirales	Lachnospiraceae	[Eubacterium]_eligens_group		0.997935609
ASV_1691	Bacteria	Firmicutes	Negativicutes	Acidaminococcales	Acidaminococcaceae	Phascolarctobacterium		0.999903531
ASV_1708	Bacteria	Firmicutes	Clostridia	Peptostreptococcales-Tissierellales				0.967690244
ASV_1707	Bacteria	Firmicutes	Clostridia	Oscillospirales	Oscillospiraceae			0.987698263
ASV_1705	Bacteria	Firmicutes	Clostridia	Lachnospirales	Lachnospiraceae	Fusicatenibacter		0.994518903
ASV_1704	Bacteria	Firmicutes	Bacilli	Lactobacillales	Streptococcaceae	Streptococcus		0.999977072
ASV_1709	Bacteria	Firmicutes	Bacilli	Lactobacillales	Streptococcaceae	Streptococcus		0.999979656
ASV_1717	Bacteria	Firmicutes	Bacilli	Erysipelotrichales	Erysipelotrichaceae	Holdemanella		0.996794077
ASV_1712	Bacteria	Bacteroidota	Bacteroidia	Bacteroidales	Barnesiellaceae	Barnesiella		0.997873215
ASV_1710	Bacteria	Bacteroidota	Bacteroidia	Bacteroidales	Rikenellaceae	Alistipes		0.998407573
ASV_1706	Bacteria	Firmicutes	Clostridia	Oscillospirales	Ruminococcaceae	Ruminococcus	Ruminococcus_callidus	0.927417398
ASV_1716	Bacteria	Bacteroidota	Bacteroidia	Bacteroidales	Rikenellaceae	Alistipes		0.997298547
ASV_1723	Bacteria	Firmicutes	Clostridia	Clostridia_UCG-014	Clostridia_UCG-014	Clostridia_UCG-014		0.999874367
ASV_1722	Bacteria	Proteobacteria	Gammaproteobacteria	Burkholderiales	Sutterellaceae	Parasutterella	uncultured_bacterium	0.775755451
ASV_1718	Bacteria	Bacteroidota	Bacteroidia	Bacteroidales	Prevotellaceae			0.997503238
ASV_1714	Bacteria	Firmicutes	Negativicutes	Acidaminococcales	Acidaminococcaceae	Succiniclasticum	uncultured_bacterium	0.95189297
ASV_1729	Eukaryota							0.971567806
ASV_1721	Bacteria	Firmicutes	Clostridia	Lachnospirales	Lachnospiraceae			0.998508185
ASV_1699	Bacteria	Bacteroidota	Bacteroidia	Bacteroidales	Bacteroidaceae	Bacteroides	Bacteroides_ovatus	0.767679402
ASV_1724	Bacteria	Firmicutes	Clostridia	Lachnospirales	Lachnospiraceae	Blautia		0.91765876
ASV_1738	Unassigned							0.448779523
ASV_1713	Bacteria	Bacteroidota	Bacteroidia	Bacteroidales	Prevotellaceae	Prevotella	Massiliprevotella_massiliensis	0.946295694
ASV_1715	Bacteria	Firmicutes	Clostridia	Oscillospirales	Ruminococcaceae	Subdoligranulum		0.999522519
ASV_1728	Bacteria	Firmicutes	Clostridia	Oscillospirales	Ruminococcaceae	Subdoligranulum		0.995725834
ASV_1733	Bacteria	Firmicutes	Clostridia	Peptostreptococcales-Tissierellales	Anaerovoracaceae	Family_XIII_AD3011_group		0.839485349
ASV_1736	Bacteria	Bacteroidota	Bacteroidia	Bacteroidales	Bacteroidaceae	Bacteroides		0.99332601
ASV_1720	Bacteria	Firmicutes	Clostridia	Oscillospirales	[Eubacterium]_coprostanoligenes_group	[Eubacterium]_coprostanoligenes_group		0.999809845
ASV_1734	Bacteria	Bacteroidota	Bacteroidia	Bacteroidales	Bacteroidaceae	Bacteroides		0.99890527
ASV_1731	Bacteria	Firmicutes	Clostridia	Oscillospirales	Oscillospiraceae	UCG-002	uncultured_organism	0.853350963
ASV_1735	Bacteria	Bacteroidota	Bacteroidia	Bacteroidales	Prevotellaceae	Alloprevotella		0.997920844
ASV_1730	Bacteria	Proteobacteria	Gammaproteobacteria	Burkholderiales	Sutterellaceae	Sutterella		0.999847016
ASV_1739	Bacteria	Bacteroidota	Bacteroidia	Bacteroidales	Bacteroidaceae	Bacteroides		0.999999965
ASV_1727	Bacteria	Bacteroidota	Bacteroidia	Bacteroidales	Prevotellaceae			0.997105955
ASV_1745	Eukaryota							0.927391967
ASV_1744	Bacteria	Desulfobacterota	Desulfovibrionia	Desulfovibrionales	Desulfovibrionaceae	Bilophila		0.999801927
ASV_1742	Bacteria	Bacteroidota	Bacteroidia	Bacteroidales	Prevotellaceae	Prevotella		0.995489699
ASV_1740	Bacteria	Bacteroidota	Bacteroidia	Bacteroidales	Bacteroidaceae	Bacteroides		0.999944904
ASV_1748	Unassigned							0.884132354
ASV_1732	Bacteria	Firmicutes	Clostridia	Oscillospirales	Oscillospiraceae	NK4A214_group		0.840120991
ASV_1741	Bacteria	Firmicutes	Negativicutes	Veillonellales-Selenomonadales	Veillonellaceae	Dialister	gut_metagenome	0.85839885
ASV_1737	Bacteria	Firmicutes	Clostridia	Lachnospirales	Lachnospiraceae	[Eubacterium]_ventriosum_group		0.999021556
ASV_1747	Bacteria	Firmicutes	Clostridia	Oscillospirales	Oscillospiraceae	NK4A214_group		0.9947312
ASV_1754	Bacteria	Firmicutes	Clostridia	Oscillospirales	Ruminococcaceae	Faecalibacterium		0.996870871
ASV_1756	Bacteria	Firmicutes	Negativicutes	Acidaminococcales	Acidaminococcaceae	Phascolarctobacterium		0.891201382
ASV_1750	Bacteria	Firmicutes	Clostridia	Christensenellales	Christensenellaceae	Christensenellaceae_R-7_group		0.933840608
ASV_1759	Bacteria	Firmicutes	Clostridia	Lachnospirales	Lachnospiraceae	Roseburia		0.971849922
ASV_1753	Bacteria	Firmicutes	Clostridia	Clostridia_UCG-014	Clostridia_UCG-014	Clostridia_UCG-014		0.998555788
ASV_1752	Bacteria	Firmicutes	Bacilli	RF39	RF39	RF39		0.998815592
ASV_1749	Bacteria	Firmicutes	Clostridia	Lachnospirales	Lachnospiraceae	Blautia		0.94393756
ASV_1772	Bacteria	Bacteroidota	Bacteroidia	Bacteroidales	Bacteroidaceae	Bacteroides		0.999406696
ASV_1761	Bacteria	Firmicutes	Clostridia	Oscillospirales	Ruminococcaceae			0.982033465
ASV_1764	Bacteria	Bacteroidota	Bacteroidia	Bacteroidales	Barnesiellaceae	Barnesiella		0.998962513
ASV_1763	Bacteria	Bacteroidota	Bacteroidia	Bacteroidales	Bacteroidaceae	Bacteroides	Bacteroides_plebeius	0.990442091
ASV_1766	Bacteria	Firmicutes	Clostridia	Oscillospirales	Ruminococcaceae	Subdoligranulum		0.999366757
ASV_1769	Bacteria	Firmicutes	Negativicutes	Acidaminococcales	Acidaminococcaceae	Phascolarctobacterium		0.809697674
ASV_1771	Bacteria	Bacteroidota	Bacteroidia	Bacteroidales	Bacteroidaceae	Bacteroides		0.999998836
ASV_1774	Bacteria	Firmicutes	Clostridia	Lachnospirales	Lachnospiraceae			0.996101297
ASV_1767	Bacteria	Firmicutes	Clostridia	Lachnospirales	Lachnospiraceae			0.998351091
ASV_1758	Bacteria	Firmicutes	Clostridia	Lachnospirales	Lachnospiraceae			0.999275686
ASV_1773	Bacteria	Bacteroidota	Bacteroidia	Bacteroidales	Barnesiellaceae	Barnesiella		0.999988784
ASV_1762	Bacteria	Firmicutes	Clostridia	Christensenellales	Christensenellaceae	Christensenellaceae_R-7_group		0.90028423
ASV_1776	Bacteria	Firmicutes	Negativicutes	Acidaminococcales	Acidaminococcaceae	Phascolarctobacterium		0.999679791
ASV_1775	Bacteria	Firmicutes	Negativicutes	Acidaminococcales	Acidaminococcaceae	Phascolarctobacterium		0.999840068
ASV_1779	Bacteria	Bacteroidota	Bacteroidia	Bacteroidales	Bacteroidaceae	Bacteroides		0.999748333
ASV_1782	Bacteria	Firmicutes	Negativicutes	Veillonellales-Selenomonadales	Veillonellaceae	Megasphaera	Megasphaera_stantonii	0.930912682
ASV_1781	Bacteria	Firmicutes	Clostridia	Monoglobales	Monoglobaceae	Monoglobus		0.985577566
ASV_1768	Bacteria	Proteobacteria	Gammaproteobacteria	Burkholderiales	Sutterellaceae	Sutterella		0.999851746
ASV_1783	Bacteria	Firmicutes	Bacilli	Erysipelotrichales	Erysipelotrichaceae	Holdemanella		0.996933534
ASV_1786	Bacteria	Bacteroidota	Bacteroidia	Bacteroidales	Bacteroidaceae	Bacteroides		0.999999512
ASV_1788	Bacteria	Firmicutes	Clostridia	Oscillospirales	Oscillospiraceae			0.982988439
ASV_1785	Bacteria	Firmicutes	Negativicutes	Acidaminococcales	Acidaminococcaceae	Phascolarctobacterium		0.9998119
ASV_1795	Bacteria	Firmicutes	Clostridia	Oscillospirales	Ruminococcaceae	DTU089		0.9882982
ASV_1792	Bacteria	Bacteroidota	Bacteroidia	Bacteroidales	Bacteroidaceae	Bacteroides		0.934660223
ASV_1796	Bacteria	Bacteroidota	Bacteroidia	Bacteroidales	Rikenellaceae	Alistipes		0.993677564
ASV_1801	Eukaryota	Incertae_Sedis	Incertae_Sedis	Incertae_Sedis	Incertae_Sedis	Blastocystis		0.9819876
ASV_1799	Bacteria	Bacteroidota	Bacteroidia	Bacteroidales	Bacteroidaceae	Bacteroides	metagenome	0.909681124
ASV_1784	Bacteria	Firmicutes	Clostridia	Clostridia_UCG-014	Clostridia_UCG-014	Clostridia_UCG-014	uncultured_Clostridia	0.909698236
ASV_1789	Bacteria	Firmicutes	Bacilli	Lactobacillales	Streptococcaceae	Streptococcus		0.996660512
ASV_1808	Unassigned							0.573962895
ASV_1793	Bacteria	Actinobacteriota	Actinobacteria	Bifidobacteriales	Bifidobacteriaceae	Bifidobacterium	Bifidobacterium_bifidum	0.954937748
ASV_1790	Bacteria	Bacteroidota	Bacteroidia	Bacteroidales	Bacteroidaceae	Bacteroides	uncultured_bacterium	0.825409739
ASV_1800	Bacteria	Firmicutes	Bacilli	Erysipelotrichales	Erysipelatoclostridiaceae	Erysipelotrichaceae_UCG-003		0.999944197
ASV_1797	Bacteria	Bacteroidota	Bacteroidia	Bacteroidales	Tannerellaceae			0.999323403
ASV_1787	Bacteria	Firmicutes	Clostridia	Lachnospirales	Lachnospiraceae			0.993245281
ASV_1809	Bacteria	Firmicutes	Clostridia	Oscillospirales	Oscillospiraceae	UCG-005		0.748171797
ASV_1791	Bacteria	Firmicutes	Clostridia	Lachnospirales	Lachnospiraceae			0.999996943
ASV_1806	Bacteria	Firmicutes	Clostridia	Lachnospirales	Defluviitaleaceae	Defluviitaleaceae_UCG-011	uncultured_bacterium	0.963210253
ASV_1810	Bacteria	Firmicutes	Bacilli	Erysipelotrichales	Erysipelatoclostridiaceae	Catenibacterium		0.998649684
ASV_1804	Bacteria	Bacteroidota	Bacteroidia	Bacteroidales				0.981763424
ASV_1805	Bacteria	Bacteroidota	Bacteroidia	Bacteroidales	Bacteroidaceae	Bacteroides	bacterium_New	0.830231222
ASV_1798	Bacteria	Bacteroidota	Bacteroidia	Bacteroidales	Barnesiellaceae	Barnesiella		0.999763355
ASV_1814	Bacteria	Actinobacteriota	Actinobacteria	Bifidobacteriales	Bifidobacteriaceae	Bifidobacterium		0.990316231
ASV_1811	Bacteria	Firmicutes	Clostridia	Lachnospirales	Lachnospiraceae			0.999968075
ASV_1812	Bacteria	Bacteroidota	Bacteroidia	Bacteroidales	Bacteroidaceae	Bacteroides		0.999999705
ASV_1813	Bacteria	Bacteroidota	Bacteroidia	Bacteroidales	Bacteroidaceae	Bacteroides		0.999999842
ASV_1819	Bacteria	Firmicutes	Clostridia	Christensenellales	Christensenellaceae	Christensenellaceae_R-7_group	uncultured_prokaryote	0.917721004
ASV_1827	Bacteria	Firmicutes	Clostridia	Clostridia_UCG-014	Clostridia_UCG-014	Clostridia_UCG-014		0.999901699
ASV_1821	Bacteria	Bacteroidota	Bacteroidia	Bacteroidales	Bacteroidaceae	Bacteroides		0.998884654
ASV_1820	Bacteria	Bacteroidota	Bacteroidia	Bacteroidales	Bacteroidaceae	Bacteroides		0.991826216
ASV_1826	Bacteria	Firmicutes	Clostridia	Oscillospirales	[Eubacterium]_coprostanoligenes_group	[Eubacterium]_coprostanoligenes_group		0.971034259
ASV_1825	Bacteria	Firmicutes	Clostridia	Oscillospirales	Oscillospiraceae	UCG-003		0.998927688
ASV_1822	Bacteria	Firmicutes	Clostridia	Lachnospirales	Lachnospiraceae			0.999981748
ASV_1815	Bacteria	Firmicutes	Clostridia	Christensenellales	Christensenellaceae	Christensenellaceae_R-7_group		0.934231161
ASV_1823	Bacteria	Firmicutes	Clostridia	Lachnospirales	Lachnospiraceae	[Eubacterium]_xylanophilum_group		0.97606766
ASV_1824	Bacteria	Bacteroidota	Bacteroidia	Bacteroidales	Bacteroidaceae	Bacteroides	Bacteroides_coprocola	0.999580501
ASV_1816	Bacteria	Bacteroidota	Bacteroidia	Bacteroidales	Rikenellaceae	Alistipes		0.994716459
ASV_1817	Bacteria	Proteobacteria	Gammaproteobacteria	Burkholderiales	Sutterellaceae	Parasutterella	uncultured_bacterium	0.798552444
ASV_1839	Bacteria	Bacteroidota	Bacteroidia	Bacteroidales	Prevotellaceae	Prevotella		0.960817489
ASV_1832	Bacteria	Bacteroidota	Bacteroidia	Bacteroidales	Rikenellaceae	Alistipes		0.998399034
ASV_1818	Bacteria	Bacteroidota	Bacteroidia	Bacteroidales	Bacteroidaceae	Bacteroides		0.999552363
ASV_1837	Bacteria	Bacteroidota	Bacteroidia	Bacteroidales	Bacteroidaceae	Bacteroides		0.999999016
ASV_1836	Bacteria	Bacteroidota	Bacteroidia	Bacteroidales	Tannerellaceae			0.999260327
ASV_1842	Bacteria	Firmicutes	Clostridia	Oscillospirales	Ruminococcaceae	DTU089		0.988914663
ASV_1830	Bacteria	Firmicutes	Clostridia	Oscillospirales	Ruminococcaceae	CAG-352	uncultured_bacterium	0.739645343
ASV_1843	Bacteria	Firmicutes	Clostridia	Oscillospirales				0.72656899
ASV_1841	Bacteria	Bacteroidota	Bacteroidia	Bacteroidales	Rikenellaceae	Alistipes		0.999999925
ASV_1844	Bacteria	Firmicutes	Clostridia	Clostridia_UCG-014	Clostridia_UCG-014	Clostridia_UCG-014		0.999933347
ASV_1847	Bacteria	Bacteroidota	Bacteroidia	Bacteroidales	Bacteroidaceae	Bacteroides		0.99941155
ASV_1840	Bacteria	Bacteroidota	Bacteroidia	Bacteroidales	Prevotellaceae	Prevotella		0.955226406
ASV_1838	Bacteria	Firmicutes	Clostridia	Lachnospirales	Lachnospiraceae			0.996442448
ASV_1835	Bacteria	Firmicutes	Clostridia	Oscillospirales	Oscillospiraceae	UCG-002		0.998663118
ASV_1850	Bacteria	Firmicutes	Clostridia	Christensenellales	Christensenellaceae	Christensenellaceae_R-7_group		0.911514373
ASV_1851	Bacteria	Bacteroidota	Bacteroidia	Bacteroidales	Rikenellaceae	Alistipes		0.998032037
ASV_1846	Bacteria	Firmicutes	Clostridia	Oscillospirales	[Eubacterium]_coprostanoligenes_group	[Eubacterium]_coprostanoligenes_group		0.998866182
ASV_1855	Bacteria	Firmicutes	Clostridia	Clostridia_UCG-014	Clostridia_UCG-014	Clostridia_UCG-014		0.999962128
ASV_1857	Bacteria	Bacteroidota	Bacteroidia	Bacteroidales	Rikenellaceae	Alistipes		0.988482269
ASV_1854	Bacteria	Firmicutes	Clostridia					0.92447827
ASV_1861	Bacteria	Firmicutes	Negativicutes	Acidaminococcales	Acidaminococcaceae	Phascolarctobacterium	uncultured_bacterium	0.835071592
ASV_1853	Bacteria	Proteobacteria	Gammaproteobacteria	Pasteurellales	Pasteurellaceae	Haemophilus		0.957650242
ASV_1872	Bacteria	Firmicutes	Clostridia	Clostridia_UCG-014	Clostridia_UCG-014	Clostridia_UCG-014		0.999872102
ASV_1866	Bacteria	Firmicutes	Negativicutes	Acidaminococcales	Acidaminococcaceae	Phascolarctobacterium		0.999857889
ASV_1876	Unassigned							0.599841998
ASV_1852	Bacteria	Firmicutes	Clostridia	Oscillospirales	Ruminococcaceae	Faecalibacterium		0.997058516
ASV_1848	Bacteria	Firmicutes	Clostridia	Lachnospirales	Lachnospiraceae	Tyzzerella	unidentified	0.986083829
ASV_1878	Bacteria	Firmicutes	Bacilli	Erysipelotrichales	Erysipelotrichaceae	Holdemania		0.999851209
ASV_1879	Bacteria	Actinobacteriota	Coriobacteriia	Coriobacteriales	Eggerthellaceae	Slackia		0.999368046
ASV_1862	Bacteria	Firmicutes	Clostridia	Oscillospirales	Ruminococcaceae			0.975246262
ASV_1880	Bacteria	Bacteroidota	Bacteroidia	Bacteroidales	Bacteroidaceae	Bacteroides		0.999999044
ASV_1868	Bacteria	Bacteroidota	Bacteroidia	Bacteroidales	Prevotellaceae			0.940595248
ASV_1867	Bacteria	Bacteroidota	Bacteroidia	Bacteroidales	Prevotellaceae	Prevotella	Massiliprevotella_massiliensis	0.992793365
ASV_1870	Bacteria	Firmicutes	Bacilli	Erysipelotrichales	Erysipelatoclostridiaceae	Catenibacterium		0.999084302
ASV_1871	Bacteria	Bacteroidota	Bacteroidia	Bacteroidales	Rikenellaceae	Alistipes		0.997819156
ASV_1864	Bacteria	Firmicutes	Clostridia	Oscillospirales	Oscillospiraceae	Flavonifractor		0.996296591
ASV_1859	Bacteria	Firmicutes	Clostridia	Oscillospirales	Oscillospiraceae	Intestinimonas	Intestinimonas_butyriciproducens	0.996599944
ASV_1877	Bacteria	Bacteroidota	Bacteroidia	Bacteroidales	Rikenellaceae	Alistipes	Alistipes_finegoldii	0.893954757
ASV_1881	Bacteria	Bacteroidota	Bacteroidia	Bacteroidales	Bacteroidaceae	Bacteroides	Bacteroides_massiliensis	0.908025696
ASV_1886	Bacteria	Firmicutes	Clostridia	Lachnospirales	Lachnospiraceae	Fusicatenibacter		0.994501651
ASV_1865	Bacteria	Firmicutes	Clostridia	Christensenellales	Christensenellaceae	Christensenellaceae_R-7_group		0.933606337
ASV_1885	Bacteria	Desulfobacterota	Desulfovibrionia	Desulfovibrionales	Desulfovibrionaceae	Bilophila		0.999740905
ASV_1890	Bacteria	Actinobacteriota	Actinobacteria	Bifidobacteriales	Bifidobacteriaceae	Bifidobacterium	Bifidobacterium_bifidum	0.896432438
ASV_1883	Bacteria	Firmicutes	Bacilli	RF39	RF39	RF39		0.999463504
ASV_1874	Bacteria	Firmicutes	Clostridia	Lachnospirales	Lachnospiraceae	Lachnospira		0.996803904
ASV_1887	Bacteria	Bacteroidota	Bacteroidia	Bacteroidales	Bacteroidaceae	Bacteroides		0.999998565
ASV_1882	Bacteria	Firmicutes	Clostridia	Lachnospirales	Lachnospiraceae	Blautia		0.989409574
ASV_1889	Bacteria	Firmicutes	Clostridia	Lachnospirales	Lachnospiraceae	Roseburia		0.958210304
ASV_1897	Unassigned							0.330824223
ASV_1900	Bacteria	Firmicutes	Clostridia	Oscillospirales	Oscillospiraceae			0.987335547
ASV_1895	Bacteria	Firmicutes	Clostridia	Oscillospirales	Butyricicoccaceae	Butyricicoccus		0.999880676
ASV_1896	Bacteria	Firmicutes	Clostridia	Oscillospirales	Ruminococcaceae	[Eubacterium]_siraeum_group		0.945232434
ASV_1901	Bacteria	Bacteroidota	Bacteroidia	Bacteroidales	Prevotellaceae	Prevotella		0.918950601
ASV_1904	Bacteria	Firmicutes	Clostridia	Monoglobales	Monoglobaceae	Monoglobus		0.99997837
ASV_1892	Bacteria	Firmicutes	Clostridia	Lachnospirales	Lachnospiraceae	Agathobacter		0.944175444
ASV_1902	Bacteria	Bacteroidota	Bacteroidia	Bacteroidales	Prevotellaceae			0.980920819
ASV_1908	Bacteria	Bacteroidota	Bacteroidia	Bacteroidales	Bacteroidaceae	Bacteroides		0.999999165
ASV_1891	Bacteria	Bacteroidota	Bacteroidia	Bacteroidales	Bacteroidaceae	Bacteroides		0.99999925
ASV_1907	Bacteria	Firmicutes	Clostridia	Lachnospirales	Lachnospiraceae	Lachnospiraceae_ND3007_group		0.999941155
ASV_1911	Bacteria	Firmicutes	Clostridia	Oscillospirales	Oscillospiraceae			0.986826562
ASV_1899	Bacteria	Desulfobacterota	Desulfovibrionia	Desulfovibrionales	Desulfovibrionaceae	Bilophila		0.999844699
ASV_1905	Bacteria	Bacteroidota	Bacteroidia	Bacteroidales	Bacteroidaceae	Bacteroides		0.998052924
ASV_1912	Bacteria	Firmicutes	Clostridia	Oscillospirales	Ruminococcaceae	Incertae_Sedis		0.994669758
ASV_1913	Bacteria	Firmicutes	Clostridia	Oscillospirales	Ruminococcaceae	Incertae_Sedis		0.994121483
ASV_1910	Bacteria	Bacteroidota	Bacteroidia	Bacteroidales	Rikenellaceae	Alistipes	Alistipes_indistinctus	0.999532647
ASV_1917	Bacteria	Firmicutes	Clostridia	Oscillospirales	Oscillospiraceae	NK4A214_group		0.8246628
ASV_1906	Bacteria	Firmicutes	Negativicutes	Veillonellales-Selenomonadales	Selenomonadaceae	Mitsuokella		0.998702789
ASV_1898	Bacteria	Firmicutes	Negativicutes	Veillonellales-Selenomonadales	Veillonellaceae	Dialister	gut_metagenome	0.824948356
ASV_1914	Bacteria	Bacteroidota	Bacteroidia	Bacteroidales	Rikenellaceae	Alistipes	Alistipes_sp.	0.982657459
ASV_1919	Bacteria	Firmicutes	Clostridia	Lachnospirales	Lachnospiraceae	Anaerostipes		0.999969196
ASV_1922	Bacteria	Firmicutes	Clostridia	Lachnospirales	Lachnospiraceae	Blautia		0.964479123
ASV_1925	Bacteria	Firmicutes	Bacilli	RF39	RF39	RF39	uncultured_bacterium	0.923078979
ASV_1916	Bacteria	Firmicutes	Clostridia	Oscillospirales	Oscillospiraceae	Oscillibacter	human_gut	0.831153955
ASV_1909	Bacteria	Bacteroidota	Bacteroidia	Bacteroidales	Bacteroidaceae	Bacteroides		0.999999128
ASV_1924	Bacteria	Firmicutes	Clostridia	Lachnospirales	Lachnospiraceae			0.993222898
ASV_1927	Bacteria	Desulfobacterota	Desulfovibrionia	Desulfovibrionales	Desulfovibrionaceae	Bilophila		0.999798575
ASV_1930	Bacteria	Firmicutes	Bacilli	Erysipelotrichales	Erysipelotrichaceae	Holdemania		0.999797363
ASV_1931	Bacteria	Bacteroidota	Bacteroidia	Bacteroidales	Prevotellaceae	Prevotella		0.991266209
ASV_1923	Bacteria	Firmicutes	Clostridia	Lachnospirales	Lachnospiraceae	Lachnospiraceae_UCG-010		0.983565806
ASV_1926	Bacteria	Firmicutes	Negativicutes	Veillonellales-Selenomonadales	Selenomonadaceae	Mitsuokella		0.997863471
ASV_1928	Bacteria	Firmicutes	Clostridia	Lachnospirales	Lachnospiraceae	Lachnospiraceae_UCG-001	Lachnospiraceae_bacterium	0.933902554
ASV_1929	Bacteria	Firmicutes	Clostridia	Oscillospirales	Ruminococcaceae	Negativibacillus	uncultured_organism	0.779722721
ASV_1934	Bacteria	Bacteroidota	Bacteroidia	Bacteroidales	Bacteroidaceae	Bacteroides		0.99999829
ASV_1940	Bacteria	Firmicutes	Clostridia	Peptostreptococcales-Tissierellales	Anaerovoracaceae			0.730947119
ASV_1920	Bacteria	Bacteroidota	Bacteroidia	Bacteroidales	Marinifilaceae	Odoribacter		0.999999993
ASV_1936	Bacteria	Bacteroidota	Bacteroidia	Bacteroidales	Prevotellaceae	Alloprevotella		0.996825758
ASV_1942	Bacteria	Firmicutes	Clostridia	Oscillospirales	Ruminococcaceae			0.925836342
ASV_1938	Bacteria	Firmicutes	Clostridia	Oscillospirales	Oscillospiraceae	UCG-002	uncultured_organism	0.846819822
ASV_1941	Bacteria	Bacteroidota	Bacteroidia	Bacteroidales	Barnesiellaceae	uncultured		0.802498091
ASV_1937	Bacteria	Firmicutes	Clostridia	Lachnospirales	Lachnospiraceae	Eisenbergiella		0.998029686
ASV_1935	Bacteria	Bacteroidota	Bacteroidia	Bacteroidales	Bacteroidaceae	Bacteroides		0.999428941
ASV_1957	Eukaryota							0.780299401
ASV_1947	Bacteria	Bacteroidota	Bacteroidia	Bacteroidales	Barnesiellaceae	uncultured		0.813309791
ASV_1949	Bacteria	Firmicutes	Clostridia	Christensenellales	Christensenellaceae	Christensenellaceae_R-7_group		0.874062163
ASV_1948	Bacteria	Bacteroidota	Bacteroidia	Bacteroidales	Bacteroidaceae	Bacteroides		0.996661335
ASV_1955	Bacteria	Bacteroidota	Bacteroidia	Bacteroidales	Prevotellaceae			0.984510371
ASV_1952	Archaea	Euryarchaeota	Methanobacteria	Methanobacteriales	Methanobacteriaceae	Methanobrevibacter	uncultured_Methanobacteriales	0.816608579
ASV_1945	Bacteria	Firmicutes	Clostridia	Lachnospirales	Lachnospiraceae	Lachnospira		0.996986166
ASV_1946	Bacteria	Firmicutes	Clostridia	Lachnospirales	Lachnospiraceae	Roseburia		0.972908249
ASV_1950	Bacteria	Bacteroidota	Bacteroidia	Bacteroidales	Tannerellaceae	Parabacteroides		0.998470992
ASV_1960	Bacteria	Bacteroidota	Bacteroidia	Bacteroidales	Prevotellaceae			0.978142443
ASV_1961	Archaea	Euryarchaeota	Methanobacteria	Methanobacteriales	Methanobacteriaceae	Methanobrevibacter		0.999933719
ASV_1968	Eukaryota							0.926139699
ASV_1953	Bacteria	Bacteroidota	Bacteroidia	Bacteroidales	Rikenellaceae	Alistipes	Alistipes_finegoldii	0.864342818
ASV_1943	Bacteria	Firmicutes	Clostridia	Clostridia_UCG-014	Clostridia_UCG-014	Clostridia_UCG-014		0.999710981
ASV_1964	Bacteria	Bacteroidota	Bacteroidia	Bacteroidales	Rikenellaceae	Alistipes		0.996588394
ASV_1963	Bacteria	Bacteroidota	Bacteroidia	Bacteroidales	Bacteroidaceae	Bacteroides		0.99972563
ASV_1973	Unassigned							0.537230281
ASV_1962	Bacteria	Bacteroidota	Bacteroidia	Bacteroidales	Rikenellaceae	Alistipes		0.999999951
ASV_1954	Bacteria	Bacteroidota	Bacteroidia	Bacteroidales	Rikenellaceae	Alistipes	Alistipes_inops	0.999995661
ASV_1958	Bacteria	Firmicutes	Clostridia	Oscillospirales	UCG-010	UCG-010		0.975017065
ASV_1967	Bacteria	Firmicutes	Clostridia	Oscillospirales	Ruminococcaceae	Faecalibacterium		0.997021686
ASV_1980	Eukaryota							0.798711799
ASV_1939	Bacteria	Firmicutes	Clostridia	Lachnospirales	Lachnospiraceae			0.99995381
ASV_1970	Bacteria	Bacteroidota	Bacteroidia	Bacteroidales	Prevotellaceae	Prevotella		0.999893934
ASV_1966	Bacteria	Firmicutes	Clostridia	Lachnospirales	Lachnospiraceae	Roseburia		0.978836261
ASV_1982	Bacteria	Bacteroidota	Bacteroidia	Bacteroidales	Bacteroidaceae	Bacteroides		0.999186739
ASV_1978	Bacteria	Bacteroidota	Bacteroidia	Bacteroidales	Rikenellaceae	Alistipes	Alistipes_finegoldii	0.874886733
ASV_1971	Bacteria	Firmicutes	Clostridia	Christensenellales	Christensenellaceae	Christensenellaceae_R-7_group		0.933863145
ASV_1959	Bacteria	Firmicutes	Clostridia	Lachnospirales	Lachnospiraceae			0.99044334
ASV_1969	Bacteria	Firmicutes	Clostridia	Lachnospirales	Lachnospiraceae	Lachnospiraceae_UCG-004		0.796498102
ASV_1981	Bacteria	Bacteroidota	Bacteroidia	Bacteroidales	Prevotellaceae	Alloprevotella		0.976172978
ASV_1979	Bacteria	Bacteroidota	Bacteroidia	Bacteroidales				0.971609172
ASV_1975	Bacteria	Firmicutes	Clostridia	Lachnospirales	Lachnospiraceae	Coprococcus		0.985877069
ASV_1983	Bacteria	Bacteroidota	Bacteroidia	Bacteroidales	Prevotellaceae	Prevotella		0.968389746
ASV_1974	Bacteria	Bacteroidota	Bacteroidia	Bacteroidales	Prevotellaceae	Prevotella		0.999895234
ASV_1977	Bacteria	Firmicutes	Bacilli	Erysipelotrichales	Erysipelatoclostridiaceae	Catenibacterium		0.999070419
ASV_1987	Bacteria	Bacteroidota	Bacteroidia	Bacteroidales	Rikenellaceae	Alistipes		0.987892003
ASV_1996	Bacteria	Bacteroidota	Bacteroidia	Bacteroidales	Bacteroidaceae	Bacteroides	Bacteroides_plebeius	0.935762266
ASV_1972	Bacteria	Firmicutes	Clostridia	Lachnospirales	Lachnospiraceae	Lachnospiraceae_ND3007_group		0.999955943
ASV_1990	Bacteria	Bacteroidota	Bacteroidia	Bacteroidales	Bacteroidaceae	Bacteroides		0.999013091
ASV_1989	Bacteria	Firmicutes	Clostridia	Clostridia_vadinBB60_group	Clostridia_vadinBB60_group	Clostridia_vadinBB60_group		0.726203867
ASV_1988	Bacteria	Firmicutes	Clostridia	Oscillospirales	Ruminococcaceae	Faecalibacterium		0.997138483
ASV_1986	Bacteria	Firmicutes	Clostridia	Lachnospirales	Lachnospiraceae	Lachnospiraceae_UCG-010		0.965237118
ASV_1995	Bacteria	Firmicutes	Clostridia	Clostridia_UCG-014	Clostridia_UCG-014	Clostridia_UCG-014		0.999856285
ASV_1993	Bacteria	Bacteroidota	Bacteroidia	Bacteroidales	Muribaculaceae	Muribaculaceae	uncultured_bacterium	0.750798005
ASV_2003	Bacteria	Bacteroidota	Bacteroidia	Bacteroidales	Prevotellaceae	Prevotella		0.993975518
ASV_1992	Bacteria	Firmicutes	Clostridia	Christensenellales	Christensenellaceae	Christensenellaceae_R-7_group		0.74689982
ASV_1991	Bacteria	Desulfobacterota	Desulfovibrionia	Desulfovibrionales	Desulfovibrionaceae	Desulfovibrio	metagenome	0.744270514
ASV_2004	Bacteria	Bacteroidota	Bacteroidia	Bacteroidales	Prevotellaceae			0.982795947
ASV_2002	Bacteria	Firmicutes	Clostridia	Oscillospirales	Oscillospiraceae			0.977049559
ASV_1999	Bacteria	Actinobacteriota	Actinobacteria	Bifidobacteriales	Bifidobacteriaceae	Bifidobacterium		0.999721146
ASV_2006	Bacteria	Bacteroidota	Bacteroidia	Bacteroidales	Prevotellaceae	Prevotellaceae_NK3B31_group	uncultured_organism	0.808647517
ASV_2000	Bacteria	Firmicutes	Clostridia	Christensenellales	Christensenellaceae	Christensenellaceae_R-7_group		0.95101305
ASV_2007	Bacteria	Firmicutes	Clostridia	Oscillospirales	Oscillospiraceae	UCG-005	uncultured_organism	0.931579882
ASV_2017	Eukaryota	Incertae_Sedis	Incertae_Sedis	Incertae_Sedis	Incertae_Sedis	Blastocystis		0.988948846
ASV_2021	Eukaryota							0.841054097
ASV_2013	Bacteria	Bacteroidota	Bacteroidia	Bacteroidales	Barnesiellaceae	Barnesiella		0.999985982
ASV_2011	Bacteria	Bacteroidota	Bacteroidia	Bacteroidales	Bacteroidaceae	Bacteroides		0.999999126
ASV_2020	Bacteria	Actinobacteriota	Actinobacteria	Bifidobacteriales	Bifidobacteriaceae	Bifidobacterium		0.999891081
ASV_2022	Bacteria	Bacteroidota	Bacteroidia	Bacteroidales	Bacteroidaceae	Bacteroides		0.896422142
ASV_2001	Bacteria	Firmicutes	Clostridia	Lachnospirales	Lachnospiraceae	Lachnoclostridium		0.976480914
ASV_1997	Bacteria	Bacteroidota	Bacteroidia	Bacteroidales	Bacteroidaceae	Bacteroides		0.999464169
ASV_2023	Bacteria	Bacteroidota	Bacteroidia	Bacteroidales	Bacteroidaceae	Bacteroides		0.997393063
ASV_2014	Bacteria	Firmicutes	Bacilli	Bacillales	Planococcaceae	Lysinibacillus		0.901154303
ASV_2015	Bacteria	Bacteroidota	Bacteroidia	Bacteroidales	Prevotellaceae	Prevotellaceae_UCG-001	uncultured_bacterium	0.852921389
ASV_2016	Bacteria	Firmicutes	Clostridia	Lachnospirales	Lachnospiraceae	Lachnospiraceae_UCG-010	uncultured_organism	0.778827418
ASV_2008	Bacteria	Firmicutes	Clostridia	Christensenellales	Christensenellaceae	Christensenellaceae_R-7_group		0.939738268
ASV_2018	Bacteria	Firmicutes	Clostridia	Oscillospirales	Ruminococcaceae	Negativibacillus	uncultured_organism	0.760466362
ASV_2019	Bacteria	Firmicutes	Bacilli	Erysipelotrichales	Erysipelotrichaceae	Holdemanella		0.997227394
ASV_2025	Bacteria	Firmicutes	Clostridia	Oscillospirales	Ruminococcaceae	UBA1819		0.996707845
ASV_2030	Bacteria	Firmicutes	Clostridia	Clostridia_UCG-014	Clostridia_UCG-014	Clostridia_UCG-014		0.998632535
ASV_2010	Bacteria	Proteobacteria	Gammaproteobacteria	Burkholderiales	Sutterellaceae	Sutterella		0.999850935
ASV_2031	Bacteria	Firmicutes	Bacilli	Erysipelotrichales	Erysipelatoclostridiaceae	Catenibacterium	uncultured_bacterium	0.817297848
ASV_2026	Bacteria	Firmicutes	Clostridia	Oscillospirales	Ruminococcaceae			0.98530492
ASV_2034	Bacteria	Firmicutes	Clostridia	Christensenellales	Christensenellaceae	Christensenellaceae_R-7_group		0.799822225
ASV_2038	Bacteria	Firmicutes	Negativicutes	Veillonellales-Selenomonadales	Selenomonadaceae	Mitsuokella		0.997883506
ASV_2027	Bacteria	Bacteroidota	Bacteroidia	Bacteroidales	Prevotellaceae	Prevotella		0.997926216
ASV_2033	Bacteria	Bacteroidota	Bacteroidia	Bacteroidales	Rikenellaceae	Alistipes		0.996734337
ASV_2039	Bacteria	Bacteroidota	Bacteroidia	Bacteroidales	Prevotellaceae			0.997116151
ASV_2032	Bacteria	Bacteroidota	Bacteroidia	Bacteroidales	Prevotellaceae	Prevotella		0.999987475
ASV_2042	Bacteria	Firmicutes	Clostridia	Oscillospirales	Ruminococcaceae	Negativibacillus	uncultured_organism	0.748581089
ASV_2037	Bacteria	Firmicutes	Bacilli	Erysipelotrichales	Erysipelotrichaceae	Holdemanella		0.996241292
ASV_2035	Bacteria	Bacteroidota	Bacteroidia	Bacteroidales	Bacteroidaceae	Bacteroides	metagenome	0.928713877
ASV_2048	Bacteria	Bacteroidota	Bacteroidia	Bacteroidales	Prevotellaceae			0.998215901
ASV_2044	Bacteria	Firmicutes	Clostridia	Oscillospirales	Oscillospiraceae			0.991847239
ASV_2047	Bacteria	Firmicutes	Clostridia	Oscillospirales	Oscillospiraceae			0.969598055
ASV_2056	Bacteria							0.998196233
ASV_2049	Bacteria	Bacteroidota	Bacteroidia	Bacteroidales	Tannerellaceae	Parabacteroides		0.998634055
ASV_2053	Bacteria	Firmicutes	Clostridia	Oscillospirales	Oscillospiraceae			0.973693094
ASV_2046	Bacteria	Bacteroidota	Bacteroidia	Bacteroidales	Rikenellaceae	Alistipes	Alistipes_obesi	0.981176745
ASV_2063	Eukaryota							0.819310736
ASV_2061	Bacteria	Bacteroidota	Bacteroidia	Bacteroidales				0.979037693
ASV_2064	Eukaryota	Incertae_Sedis	Incertae_Sedis	Incertae_Sedis	Incertae_Sedis	Blastocystis		0.986539457
ASV_2066	Bacteria	Firmicutes	Clostridia	Oscillospirales	Oscillospiraceae			0.81213933
ASV_2055	Bacteria	Firmicutes	Clostridia	Oscillospirales	Oscillospiraceae	NK4A214_group		0.969502441
ASV_2067	Bacteria	Bacteroidota	Bacteroidia	Bacteroidales	Barnesiellaceae	Coprobacter	uncultured_organism	0.734038011
ASV_2069	Bacteria	Bacteroidota	Bacteroidia	Bacteroidales	Prevotellaceae	Alloprevotella		0.986067755
ASV_2054	Bacteria	Firmicutes	Clostridia	Oscillospirales	Oscillospiraceae	UCG-003		0.998406954
ASV_2060	Bacteria	Firmicutes	Clostridia	Oscillospirales	Ruminococcaceae	Ruminococcus		0.75772376
ASV_2057	Bacteria	Bacteroidota	Bacteroidia	Bacteroidales	Rikenellaceae	Alistipes		0.99881519
ASV_2076	Bacteria	Firmicutes	Clostridia					0.736420119
ASV_2065	Bacteria	Bacteroidota	Bacteroidia	Bacteroidales	Bacteroidaceae	Bacteroides		0.995674838
ASV_2052	Bacteria	Firmicutes	Clostridia	Lachnospirales	Lachnospiraceae	Coprococcus		0.999727155
ASV_2073	Bacteria	Firmicutes	Clostridia	Lachnospirales	Lachnospiraceae	Anaerostipes		0.999956599
ASV_2071	Bacteria	Bacteroidota	Bacteroidia	Bacteroidales	Bacteroidaceae	Bacteroides		0.99696906
ASV_2075	Bacteria	Firmicutes	Clostridia	Peptostreptococcales-Tissierellales	Anaerovoracaceae	Family_XIII_UCG-001		0.832994799
ASV_2077	Bacteria	Firmicutes	Clostridia	Oscillospirales	Ruminococcaceae	CAG-352		0.992813631
ASV_2078	Bacteria	Firmicutes	Clostridia	Oscillospirales	Ruminococcaceae	uncultured	gut_metagenome	0.960024397
ASV_2074	Bacteria	Bacteroidota	Bacteroidia	Bacteroidales	Muribaculaceae	Muribaculaceae	gut_metagenome	0.988565898
ASV_2080	Bacteria	Firmicutes	Clostridia	Clostridia_UCG-014	Clostridia_UCG-014	Clostridia_UCG-014		0.999814561
ASV_2079	Bacteria	Firmicutes	Clostridia	Oscillospirales	Ruminococcaceae	Incertae_Sedis	[Clostridium]_leptum	0.961771884
ASV_2085	Bacteria	Firmicutes						0.764283911
ASV_2086	Bacteria	Bacteroidota	Bacteroidia	Bacteroidales	Muribaculaceae	Muribaculaceae		0.991844245
ASV_2068	Bacteria	Firmicutes	Clostridia	Lachnospirales	Lachnospiraceae	[Eubacterium]_eligens_group		0.997693021
ASV_2083	Bacteria	Bacteroidota	Bacteroidia	Bacteroidales	Rikenellaceae	Alistipes		0.999999887
ASV_2084	Bacteria	Firmicutes	Clostridia	Oscillospirales	Ruminococcaceae	Incertae_Sedis		0.990407945
ASV_2091	Bacteria	Desulfobacterota	Desulfovibrionia	Desulfovibrionales	Desulfovibrionaceae	Desulfovibrio	metagenome	0.758592646
ASV_2082	Bacteria	Bacteroidota	Bacteroidia	Bacteroidales	Barnesiellaceae	Coprobacter	uncultured_organism	0.745111143
ASV_2087	Bacteria	Bacteroidota	Bacteroidia	Bacteroidales	Tannerellaceae	Parabacteroides	Parabacteroides_johnsonii	0.904264757
ASV_2092	Bacteria	Bacteroidota	Bacteroidia	Bacteroidales	Bacteroidaceae	Bacteroides		0.999675636
ASV_2089	Bacteria	Firmicutes	Clostridia	Monoglobales	Monoglobaceae	Monoglobus		0.99997883
ASV_2093	Bacteria	Firmicutes	Clostridia	Oscillospirales	UCG-010	UCG-010		0.981510576
ASV_2101	Bacteria	Bacteroidota	Bacteroidia	Bacteroidales	Bacteroidaceae	Bacteroides		0.999337253
ASV_2088	Bacteria	Bacteroidota	Bacteroidia	Bacteroidales	Barnesiellaceae	Barnesiella		0.999981762
ASV_2112	Unassigned							0.398643188
ASV_2095	Bacteria	Firmicutes	Clostridia	Lachnospirales	Lachnospiraceae	[Eubacterium]_ruminantium_group		0.99848144
ASV_2090	Bacteria	Bacteroidota	Bacteroidia	Bacteroidales	Bacteroidaceae	Bacteroides	Bacteroides_intestinalis	0.827245972
ASV_2102	Bacteria	Bacteroidota	Bacteroidia	Bacteroidales	Prevotellaceae	Prevotella		0.991136268
ASV_2098	Bacteria	Firmicutes	Clostridia	Lachnospirales	Lachnospiraceae	Blautia	Blautia_faecis	0.792423197
ASV_2099	Bacteria	Bacteroidota	Bacteroidia	Bacteroidales	Bacteroidaceae	Bacteroides		0.999998484
ASV_2100	Bacteria	Proteobacteria	Gammaproteobacteria	Aeromonadales	Aeromonadaceae	Aeromonas		0.858484282
ASV_2110	Bacteria	Firmicutes	Clostridia	Christensenellales	Christensenellaceae	Christensenellaceae_R-7_group		0.821906997
ASV_2109	Bacteria	Firmicutes	Clostridia	Oscillospirales	Oscillospiraceae	NK4A214_group	metagenome	0.838653141
ASV_2104	Bacteria	Firmicutes	Clostridia	Lachnospirales	Lachnospiraceae	Eisenbergiella		0.99609482
ASV_2113	Bacteria	Bacteroidota	Bacteroidia	Bacteroidales	Marinifilaceae	Butyricimonas		0.998840856
ASV_2108	Bacteria	Bacteroidota	Bacteroidia	Bacteroidales	Bacteroidaceae	Bacteroides	bacterium_New	0.8230443
ASV_2115	Bacteria	Actinobacteriota	Actinobacteria	Bifidobacteriales	Bifidobacteriaceae	Bifidobacterium	Bifidobacterium_bifidum	0.909340592
ASV_2106	Bacteria	Firmicutes	Clostridia	Oscillospirales	Ruminococcaceae	Incertae_Sedis		0.99269789
ASV_2107	Bacteria	Bacteroidota	Bacteroidia	Bacteroidales				0.982340416
ASV_2122	Bacteria	Firmicutes	Clostridia	Oscillospirales	Ruminococcaceae			0.969989066
ASV_2120	Bacteria	Firmicutes	Clostridia	Oscillospirales	[Eubacterium]_coprostanoligenes_group	[Eubacterium]_coprostanoligenes_group		0.999836921
ASV_2123	Bacteria	Actinobacteriota	Actinobacteria	Bifidobacteriales	Bifidobacteriaceae	Bifidobacterium		0.980787502
ASV_2105	Bacteria	Fusobacteriota	Fusobacteriia	Fusobacteriales	Fusobacteriaceae	Fusobacterium		0.99998561
ASV_2121	Bacteria	Bacteroidota	Bacteroidia	Bacteroidales	Tannerellaceae	Parabacteroides		0.997886791
ASV_2128	Bacteria	Firmicutes	Clostridia	Clostridia_UCG-014	Clostridia_UCG-014	Clostridia_UCG-014		0.99859306
ASV_2116	Bacteria	Bacteroidota	Bacteroidia	Bacteroidales	Rikenellaceae	Alistipes		0.992134501
ASV_2118	Bacteria	Bacteroidota	Bacteroidia	Bacteroidales	Bacteroidaceae	Bacteroides		0.999990014
ASV_2126	Bacteria	Bacteroidota	Bacteroidia	Bacteroidales	Prevotellaceae			0.995310688
ASV_2127	Bacteria	Bacteroidota	Bacteroidia	Bacteroidales	Barnesiellaceae	Coprobacter		0.999882177
ASV_2125	Bacteria	Firmicutes	Clostridia	Oscillospirales	Ruminococcaceae			0.75370136
ASV_2132	Bacteria	Firmicutes	Bacilli	RF39	RF39	RF39		0.999729937
ASV_2136	Eukaryota							0.811159758
ASV_2124	Bacteria	Proteobacteria	Gammaproteobacteria	Burkholderiales	Sutterellaceae	Sutterella	uncultured_bacterium	0.828764397
ASV_2119	Bacteria	Bacteroidota	Bacteroidia	Bacteroidales	Rikenellaceae	Alistipes	Alistipes_finegoldii	0.878471459
ASV_2129	Bacteria	Firmicutes	Clostridia	Lachnospirales	Lachnospiraceae	Roseburia	gut_metagenome	0.958622451
ASV_2130	Bacteria	Bacteroidota	Bacteroidia	Bacteroidales	Bacteroidaceae	Bacteroides	Bacteroides_clarus	0.966216721
ASV_2131	Bacteria	Firmicutes	Clostridia	Lachnospirales	Lachnospiraceae	Tyzzerella	Anaerotignum_lactatifermentans	0.76213245
ASV_2145	Bacteria	Firmicutes	Clostridia	Lachnospirales	Lachnospiraceae			0.996128984
ASV_2138	Bacteria	Firmicutes	Clostridia	Oscillospirales				0.701318173
ASV_2146	Bacteria	Firmicutes	Bacilli	Erysipelotrichales	Erysipelatoclostridiaceae	Catenibacterium		0.999040732
ASV_2143	Bacteria	Bacteroidota	Bacteroidia	Bacteroidales	Bacteroidaceae	Bacteroides		0.99799906
ASV_2134	Bacteria	Firmicutes	Clostridia	Oscillospirales	[Eubacterium]_coprostanoligenes_group	[Eubacterium]_coprostanoligenes_group	human_gut	0.788109851
ASV_2137	Bacteria	Firmicutes	Clostridia	Lachnospirales	Lachnospiraceae			0.999532159
ASV_2135	Bacteria	Firmicutes	Clostridia	Lachnospirales	Lachnospiraceae	Lachnoclostridium		0.843056558
ASV_2142	Bacteria	Bacteroidota	Bacteroidia	Bacteroidales	Rikenellaceae	Alistipes		0.989378617
ASV_2157	Bacteria							0.716788227
ASV_2140	Bacteria	Firmicutes	Clostridia	Peptostreptococcales-Tissierellales	Peptostreptococcaceae	Intestinibacter		0.838639476
ASV_2153	Bacteria	Bacteroidota	Bacteroidia	Bacteroidales	Bacteroidaceae	Bacteroides		0.999985208
ASV_2147	Bacteria	Bacteroidota	Bacteroidia	Bacteroidales	Prevotellaceae			0.999208397
ASV_2148	Bacteria	Firmicutes	Clostridia	Clostridia_UCG-014	Clostridia_UCG-014	Clostridia_UCG-014		0.999908029
ASV_2155	Bacteria	Bacteroidota	Bacteroidia	Bacteroidales	Prevotellaceae			0.999266987
ASV_2151	Bacteria	Firmicutes	Clostridia	Lachnospirales	Lachnospiraceae	Blautia		0.943469861
ASV_2139	Bacteria	Firmicutes	Clostridia	Peptostreptococcales-Tissierellales	Peptostreptococcaceae	Romboutsia		0.822123365
ASV_2159	Bacteria	Bacteroidota	Bacteroidia	Bacteroidales	Barnesiellaceae	Coprobacter		0.999850483
ASV_2154	Bacteria	Firmicutes	Clostridia	Clostridiales	Clostridiaceae	Clostridium_sensu_stricto_1		0.794962522
ASV_2152	Bacteria	Firmicutes	Clostridia	Oscillospirales	Ruminococcaceae	Ruminococcus		0.992942904
ASV_2166	Bacteria	Firmicutes	Clostridia	Oscillospirales	Ruminococcaceae	Anaerotruncus		0.991018918
ASV_2164	Bacteria	Fusobacteriota	Fusobacteriia	Fusobacteriales	Fusobacteriaceae	Fusobacterium		0.999514954
ASV_2141	Bacteria	Firmicutes	Clostridia	Lachnospirales	Lachnospiraceae	[Ruminococcus]_torques_group		0.965028353
ASV_2160	Bacteria	Firmicutes	Clostridia	Oscillospirales	UCG-010	UCG-010		0.97788173
ASV_2158	Bacteria	Firmicutes	Negativicutes	Acidaminococcales	Acidaminococcaceae	Phascolarctobacterium		0.801423842
ASV_2156	Bacteria	Bacteroidota	Bacteroidia	Bacteroidales	Muribaculaceae	Muribaculaceae	uncultured_bacterium	0.956077409
ASV_2161	Bacteria	Actinobacteriota	Actinobacteria	Bifidobacteriales	Bifidobacteriaceae	Bifidobacterium		0.978571314
ASV_2163	Bacteria	Firmicutes	Clostridia	Lachnospirales	Lachnospiraceae	Lachnospiraceae_NK4A136_group		0.821640731
ASV_2162	Bacteria	Firmicutes	Clostridia	Oscillospirales	Ruminococcaceae	[Eubacterium]_siraeum_group		0.965962446
ASV_2165	Bacteria	Firmicutes	Clostridia	Oscillospirales	Ruminococcaceae	Ruminococcus		0.73781085
ASV_2170	Bacteria	Firmicutes	Clostridia	Lachnospirales	Lachnospiraceae	[Eubacterium]_ruminantium_group	uncultured_bacterium	0.744797423
ASV_2172	Bacteria	Firmicutes	Clostridia	Lachnospirales	Lachnospiraceae			0.995806321
ASV_2187	Eukaryota							0.867497643
ASV_2176	Bacteria	Firmicutes	Clostridia	Oscillospirales	Oscillospiraceae			0.80933409
ASV_2171	Bacteria	Firmicutes	Clostridia	Lachnospirales	Lachnospiraceae	Coprococcus		0.899212651
ASV_2182	Bacteria	Firmicutes	Bacilli	Erysipelotrichales	Erysipelatoclostridiaceae	Catenibacterium		0.998508695
ASV_2175	Bacteria	Fusobacteriota	Fusobacteriia	Fusobacteriales	Fusobacteriaceae	Fusobacterium		0.999985621
ASV_2184	Bacteria	Firmicutes	Negativicutes	Veillonellales-Selenomonadales	Veillonellaceae	Dialister	gut_metagenome	0.831358208
ASV_2181	Bacteria	Firmicutes	Clostridia	Oscillospirales	Oscillospiraceae			0.959964021
ASV_2174	Bacteria	Actinobacteriota	Actinobacteria	Bifidobacteriales	Bifidobacteriaceae	Bifidobacterium		0.992458743
ASV_2183	Bacteria	Firmicutes	Clostridia	Oscillospirales	Ruminococcaceae	Incertae_Sedis	uncultured_organism	0.997212363
ASV_2180	Bacteria	Firmicutes	Clostridia	Lachnospirales	Lachnospiraceae	Frisingicoccus		0.920766331
ASV_2190	Bacteria	Firmicutes	Negativicutes	Veillonellales-Selenomonadales	Veillonellaceae	Megasphaera		0.996575595
ASV_2186	Bacteria	Firmicutes	Clostridia	Oscillospirales	Ruminococcaceae	Subdoligranulum		0.999155945
ASV_2192	Bacteria	Firmicutes	Clostridia	Oscillospirales	Ruminococcaceae	Ruminococcus	Ruminococcus_bicirculans	0.960316672
ASV_2196	Bacteria	Bacteroidota	Bacteroidia	Bacteroidales	Tannerellaceae	Parabacteroides		0.99828041
ASV_2188	Bacteria	Firmicutes	Negativicutes	Veillonellales-Selenomonadales	Veillonellaceae	Megasphaera		0.999957128
ASV_2197	Bacteria	Firmicutes	Bacilli	Erysipelotrichales	Erysipelotrichaceae	Holdemania		0.999796851
ASV_2179	Bacteria	Firmicutes	Clostridia	Oscillospirales	Oscillospiraceae	UCG-002	uncultured_organism	0.875124801
ASV_2189	Bacteria	Firmicutes	Clostridia	Oscillospirales	Ruminococcaceae	Negativibacillus		0.890145572
ASV_2193	Bacteria	Firmicutes	Clostridia	Oscillospirales	Ruminococcaceae	Ruminococcus		0.998408864
ASV_2195	Bacteria	Firmicutes	Clostridia	Oscillospirales	Ruminococcaceae	Faecalibacterium		0.99648883
ASV_2200	Bacteria	Firmicutes	Clostridia	Oscillospirales				0.704925383
ASV_2191	Bacteria	Firmicutes	Clostridia	Lachnospirales	Lachnospiraceae	Lachnospira		0.994914344
ASV_2205	Bacteria	Firmicutes	Clostridia	Oscillospirales	Ruminococcaceae	Ruminococcus		0.75451923
ASV_2218	Eukaryota							0.702066856
ASV_2211	Bacteria	Firmicutes	Clostridia	Oscillospirales	Oscillospiraceae	Intestinimonas		0.763584903
ASV_2204	Bacteria	Firmicutes	Clostridia	Christensenellales	Christensenellaceae	Christensenellaceae_R-7_group		0.939949716
ASV_2206	Bacteria	Firmicutes	Clostridia	Oscillospirales	Ruminococcaceae	Subdoligranulum		0.999547379
ASV_2215	Bacteria	Firmicutes	Clostridia	Lachnospirales	Lachnospiraceae			0.986725357
ASV_2201	Bacteria	Firmicutes	Clostridia	Peptostreptococcales-Tissierellales	Anaerovoracaceae			0.789690595
ASV_2216	Bacteria	Bacteroidota	Bacteroidia	Bacteroidales	Prevotellaceae	Prevotella		0.976880302
ASV_2221	Bacteria	Firmicutes	Clostridia	Oscillospirales	Ruminococcaceae	Ruminococcus		0.713647509
ASV_2220	Bacteria	Firmicutes	Clostridia	Lachnospirales	Lachnospiraceae	Frisingicoccus		0.883146056
ASV_2230	Bacteria							0.913869233
ASV_2208	Bacteria	Firmicutes	Clostridia	Lachnospirales	Lachnospiraceae	[Ruminococcus]_torques_group		0.942854715
ASV_2203	Bacteria	Firmicutes	Clostridia	Oscillospirales	[Eubacterium]_coprostanoligenes_group	[Eubacterium]_coprostanoligenes_group		0.994071982
ASV_2209	Bacteria	Firmicutes	Clostridia	Lachnospirales	Lachnospiraceae			0.999996473
ASV_2210	Bacteria	Firmicutes	Clostridia	Peptostreptococcales-Tissierellales				0.95715103
ASV_2228	Bacteria	Bacteroidota	Bacteroidia	Bacteroidales	Prevotellaceae	Prevotella		0.997935299
ASV_2219	Bacteria	Firmicutes	Clostridia	Lachnospirales	Lachnospiraceae	Lachnospiraceae_UCG-003	uncultured_bacterium	0.972208483
ASV_2229	Bacteria	Bacteroidota	Bacteroidia	Bacteroidales	Tannerellaceae			0.999021508
ASV_2225	Bacteria	Bacteroidota	Bacteroidia	Bacteroidales	Tannerellaceae	Parabacteroides		0.999993736
ASV_2232	Bacteria	Bacteroidota	Bacteroidia	Bacteroidales	Tannerellaceae	Parabacteroides	Parabacteroides_johnsonii	0.902549179
ASV_2227	Bacteria	Firmicutes	Clostridia	Lachnospirales	Lachnospiraceae	Lachnospiraceae_UCG-010	uncultured_organism	0.982303918
ASV_2226	Bacteria	Firmicutes	Clostridia	Lachnospirales	Lachnospiraceae	[Eubacterium]_hallii_group		0.999946626
ASV_2238	Bacteria	Bacteroidota	Bacteroidia	Bacteroidales	Bacteroidaceae	Bacteroides		0.999988092
ASV_2239	Bacteria	Firmicutes	Clostridia	Oscillospirales	Ruminococcaceae	Incertae_Sedis	uncultured_organism	0.924404355
ASV_2235	Bacteria	Bacteroidota	Bacteroidia	Bacteroidales	Prevotellaceae	Prevotellaceae_UCG-001		0.807341705
ASV_2245	Bacteria	Actinobacteriota	Actinobacteria	Bifidobacteriales	Bifidobacteriaceae	Bifidobacterium	Bifidobacterium_longum	0.710149515
ASV_2248	Bacteria	Bacteroidota	Bacteroidia	Bacteroidales	Rikenellaceae	Alistipes	Alistipes_finegoldii	0.781248988
ASV_2243	Bacteria	Firmicutes	Clostridia	Oscillospirales	Ruminococcaceae			0.96346107
ASV_2247	Bacteria	Bacteroidota	Bacteroidia	Bacteroidales	Prevotellaceae			0.999133084
ASV_2253	Archaea	Euryarchaeota	Methanobacteria	Methanobacteriales	Methanobacteriaceae	Methanobrevibacter		0.999963583
ASV_2244	Bacteria	Firmicutes	Clostridia	Oscillospirales	Oscillospiraceae	UCG-005	human_gut	0.837366686
ASV_2256	Bacteria	Firmicutes	Negativicutes	Acidaminococcales	Acidaminococcaceae	Phascolarctobacterium		0.840015685
ASV_2265	Bacteria	Bacteroidota	Bacteroidia	Bacteroidales	Marinifilaceae	Butyricimonas		0.99831076
ASV_2254	Bacteria	Firmicutes	Clostridia	Lachnospirales	Lachnospiraceae			0.999993527
ASV_2269	Unassigned							0.336622282
ASV_2266	Bacteria	Firmicutes	Clostridia	Oscillospirales	Oscillospiraceae	Intestinimonas		0.751173242
ASV_2272	Eukaryota							0.782890375
ASV_2260	Bacteria	Actinobacteriota	Actinobacteria					0.99907551
ASV_2255	Bacteria	Bacteroidota	Bacteroidia	Bacteroidales	Prevotellaceae	Prevotella		0.962151121
ASV_2263	Bacteria	Firmicutes	Clostridia	Lachnospirales	Lachnospiraceae	Lachnospiraceae_NK4A136_group		0.70237823
ASV_2261	Bacteria	Firmicutes	Negativicutes	Veillonellales-Selenomonadales	Veillonellaceae	Allisonella	uncultured_bacterium	0.984901299
ASV_2274	Bacteria	Firmicutes	Bacilli	RF39	RF39	RF39		0.999571869
ASV_2258	Bacteria	Firmicutes	Clostridia	Oscillospirales	Oscillospiraceae	Colidextribacter		0.887468266
ASV_2271	Bacteria	Firmicutes	Clostridia	Oscillospirales	Oscillospiraceae	UCG-002	uncultured_organism	0.810472899
ASV_2276	Bacteria	Firmicutes	Clostridia	Lachnospirales	Lachnospiraceae	Fusicatenibacter		0.995713287
ASV_2273	Bacteria	Firmicutes	Clostridia	Oscillospirales	Oscillospiraceae	UCG-003		0.98043699
ASV_2270	Bacteria	Fusobacteriota	Fusobacteriia	Fusobacteriales	Fusobacteriaceae	Fusobacterium		0.998893748
ASV_2268	Bacteria	Firmicutes	Clostridia	Lachnospirales	Lachnospiraceae	Anaerostipes		0.999965932
ASV_2278	Bacteria	Firmicutes	Clostridia	Oscillospirales	Ruminococcaceae	Ruminococcus		0.992196419
ASV_2277	Bacteria	Proteobacteria	Gammaproteobacteria	Burkholderiales	Sutterellaceae	Sutterella		0.980801678
ASV_2262	Bacteria	Firmicutes	Negativicutes	Veillonellales-Selenomonadales	Veillonellaceae	Megasphaera		0.995549254
ASV_2279	Bacteria	Bacteroidota	Bacteroidia	Bacteroidales	Prevotellaceae	Prevotella	Prevotella_stercorea	0.982902017
ASV_2259	Bacteria	Actinobacteriota	Actinobacteria	Bifidobacteriales	Bifidobacteriaceae	Bifidobacterium		0.999149687
ASV_2285	Bacteria	Bacteroidota	Bacteroidia	Bacteroidales	Bacteroidaceae	Bacteroides		0.999999329
ASV_2267	Bacteria	Firmicutes	Clostridia	Christensenellales	Christensenellaceae	Christensenellaceae_R-7_group	human_gut	0.997219879
ASV_2264	Bacteria	Firmicutes	Clostridia	Oscillospirales	Oscillospiraceae			0.983714362
ASV_2288	Bacteria	Bacteroidota	Bacteroidia	Bacteroidales	Bacteroidaceae	Bacteroides		0.987451843
ASV_2284	Bacteria	Firmicutes	Bacilli	RF39	RF39	RF39		0.999301711
ASV_2283	Bacteria	Firmicutes	Clostridia	Oscillospirales	Oscillospiraceae	UCG-002		0.995040901
ASV_2292	Bacteria	Firmicutes	Bacilli	Lactobacillales	Streptococcaceae	Streptococcus		0.998618437
ASV_2295	Bacteria	Bacteroidota	Bacteroidia	Bacteroidales	Prevotellaceae	Prevotella		0.997927978
ASV_2280	Bacteria	Bacteroidota	Bacteroidia	Bacteroidales				0.983389738
ASV_2281	Bacteria	Bacteroidota	Bacteroidia	Bacteroidales	Rikenellaceae	Alistipes	Alistipes_finegoldii	0.852608065
ASV_2282	Bacteria	Bacteroidota	Bacteroidia	Bacteroidales	Bacteroidaceae	Bacteroides		0.999999819
ASV_2294	Bacteria	Firmicutes	Clostridia	Lachnospirales	Lachnospiraceae			0.999899545
ASV_2293	Bacteria	Bacteroidota	Bacteroidia	Bacteroidales	Prevotellaceae	Prevotella		0.975501527
ASV_2303	Bacteria	Firmicutes	Clostridia	Oscillospirales	Ruminococcaceae			0.738083436
ASV_2302	Eukaryota							0.894503669
ASV_2298	Bacteria	Proteobacteria	Gammaproteobacteria	Pasteurellales	Pasteurellaceae	Haemophilus		0.959597462
ASV_2286	Bacteria	Firmicutes	Clostridia	Lachnospirales	Lachnospiraceae	Blautia		0.989319875
ASV_2301	Bacteria	Firmicutes	Clostridia	Clostridia_UCG-014	Clostridia_UCG-014	Clostridia_UCG-014		0.999966848
ASV_2308	Bacteria	Bacteroidota	Bacteroidia	Bacteroidales	Barnesiellaceae	Barnesiella		0.998258651
ASV_2305	Bacteria	Firmicutes	Clostridia	Oscillospirales	Oscillospiraceae	UCG-005	uncultured_organism	0.91901749
ASV_2309	Bacteria	Firmicutes	Clostridia	Lachnospirales	Lachnospiraceae			0.992434638
ASV_2321	Eukaryota							0.793553359
ASV_2312	Bacteria	Firmicutes	Clostridia	Oscillospirales	Oscillospiraceae	NK4A214_group	metagenome	0.804673126
ASV_2313	Bacteria	Firmicutes	Bacilli	Lactobacillales	Streptococcaceae	Streptococcus		0.99666491
ASV_2320	Unassigned							0.824083354
ASV_2291	Bacteria	Firmicutes	Bacilli	Erysipelotrichales	Erysipelotrichaceae	Erysipelotrichaceae	Faecalitalea_sp.	0.999864008
ASV_2296	Bacteria	Firmicutes	Clostridia	Oscillospirales	uncultured	uncultured		0.767413013
ASV_2316	Bacteria	Firmicutes	Clostridia	Christensenellales	Christensenellaceae	Christensenellaceae_R-7_group		0.898775916
ASV_2315	Bacteria	Firmicutes	Clostridia	Lachnospirales	Lachnospiraceae	Blautia		0.927324662
ASV_2290	Bacteria	Firmicutes	Clostridia	Lachnospirales	Lachnospiraceae	Lachnoclostridium		0.873613573
ASV_2306	Bacteria	Firmicutes	Negativicutes	Veillonellales-Selenomonadales	Veillonellaceae	Dialister		0.999998947
ASV_2314	Bacteria	Bacteroidota	Bacteroidia	Bacteroidales	Bacteroidaceae	Bacteroides		0.999983664
ASV_2317	Bacteria	Bacteroidota	Bacteroidia	Bacteroidales	Tannerellaceae	Parabacteroides		0.999999896
ASV_2319	Bacteria	Firmicutes	Clostridia	Oscillospirales	Ruminococcaceae	Anaerotruncus		0.992100471
ASV_2325	Bacteria	Firmicutes	Clostridia	Lachnospirales	Lachnospiraceae			0.999493065
ASV_2324	Bacteria	Firmicutes	Clostridia	Christensenellales	Christensenellaceae	Christensenellaceae_R-7_group		0.740954376
ASV_2318	Bacteria	Firmicutes	Bacilli	Lactobacillales	Lactobacillaceae	Lactobacillus		0.999928147
ASV_2307	Bacteria	Bacteroidota	Bacteroidia	Bacteroidales	Bacteroidaceae	Bacteroides		0.999996272
ASV_2322	Bacteria	Bacteroidota	Bacteroidia	Bacteroidales	Bacteroidaceae	Bacteroides	Bacteroides_finegoldii	0.76671192
ASV_2328	Bacteria	Bacteroidota	Bacteroidia	Bacteroidales	Muribaculaceae	Muribaculaceae	uncultured_bacterium	0.706689226
ASV_2337	Bacteria	Firmicutes	Clostridia	Oscillospirales	UCG-010	UCG-010		0.981582768
ASV_2331	Bacteria	Firmicutes	Clostridia	Lachnospirales	Lachnospiraceae	Lachnoclostridium		0.894469091
ASV_2339	Bacteria	Bacteroidota	Bacteroidia	Bacteroidales	Prevotellaceae	Prevotella		0.935409571
ASV_2333	Bacteria	Firmicutes	Clostridia	Oscillospirales	Ruminococcaceae			0.948891839
ASV_2334	Bacteria	Bacteroidota	Bacteroidia	Bacteroidales	Tannerellaceae	Parabacteroides		0.999999699
ASV_2327	Bacteria	Firmicutes	Clostridia	Lachnospirales	Lachnospiraceae	[Eubacterium]_eligens_group		0.998199647
ASV_2329	Bacteria	Bacteroidota	Bacteroidia	Bacteroidales	Tannerellaceae			0.999190399
ASV_2332	Bacteria	Bacteroidota	Bacteroidia	Bacteroidales	Bacteroidaceae	Bacteroides		0.999999235
ASV_2335	Bacteria	Bacteroidota	Bacteroidia	Bacteroidales	Tannerellaceae	Parabacteroides	Parabacteroides_goldsteinii	0.829825518
ASV_2345	Unassigned							0.380480201
ASV_2341	Bacteria							0.998031321
ASV_2343	Bacteria	Bacteroidota	Bacteroidia	Bacteroidales	Barnesiellaceae	Coprobacter		0.999889709
ASV_2344	Bacteria	Firmicutes	Clostridia	Oscillospirales	Oscillospiraceae	NK4A214_group		0.950736507
ASV_2348	Bacteria	Bacteroidota	Bacteroidia	Bacteroidales	Bacteroidaceae	Bacteroides		0.999506356
ASV_2346	Bacteria	Firmicutes	Negativicutes	Veillonellales-Selenomonadales	Veillonellaceae	Megasphaera		0.999893704
ASV_2336	Bacteria	Firmicutes	Clostridia	Lachnospirales	Lachnospiraceae	Blautia		0.962333005
ASV_2342	Bacteria	Bacteroidota	Bacteroidia	Bacteroidales	Bacteroidaceae	Bacteroides		0.998727505
ASV_2340	Bacteria	Firmicutes	Clostridia	Lachnospirales	Lachnospiraceae	Anaerostipes		0.999705952
ASV_2355	Bacteria	Bacteroidota	Bacteroidia	Bacteroidales	Prevotellaceae	Alloprevotella		0.996014665
ASV_2350	Bacteria	Firmicutes	Clostridia	Oscillospirales	Ruminococcaceae	Ruminococcus		0.821904338
ASV_2354	Bacteria	Bacteroidota	Bacteroidia	Bacteroidales	Bacteroidaceae	Bacteroides		0.996217179
ASV_2352	Bacteria	Firmicutes	Clostridia	Lachnospirales	Lachnospiraceae	CAG-56	uncultured_bacterium	0.716928866
ASV_2338	Bacteria	Firmicutes	Clostridia	Lachnospirales	Lachnospiraceae			0.999998583
ASV_2347	Bacteria	Bacteroidota	Bacteroidia	Bacteroidales	Prevotellaceae	Paraprevotella	uncultured_bacterium	0.907032772
ASV_2351	Bacteria	Firmicutes	Clostridia	Oscillospirales	Ruminococcaceae	Incertae_Sedis	uncultured_organism	0.962625276
ASV_2366	Bacteria	Bacteroidota	Bacteroidia	Bacteroidales	Prevotellaceae			0.983535506
ASV_2365	Bacteria	Firmicutes	Clostridia	Oscillospirales	[Clostridium]_methylpentosum_group	[Clostridium]_methylpentosum_group		0.730730069
ASV_2361	Bacteria	Firmicutes	Clostridia	Oscillospirales	Ruminococcaceae	Faecalibacterium		0.9924222
ASV_2359	Bacteria	Firmicutes	Clostridia	Oscillospirales				0.903145998
ASV_2363	Bacteria	Bacteroidota	Bacteroidia	Bacteroidales	Tannerellaceae	Parabacteroides		0.999999899
ASV_2364	Bacteria	Firmicutes	Bacilli	Lactobacillales	Streptococcaceae	Streptococcus		0.997177968
ASV_2368	Bacteria	Firmicutes	Clostridia	Oscillospirales	Ruminococcaceae	Incertae_Sedis		0.998496494
ASV_2362	Bacteria	Bacteroidota	Bacteroidia	Bacteroidales	Tannerellaceae	Parabacteroides		0.999999754
ASV_2369	Bacteria	Firmicutes	Clostridia	Lachnospirales	Lachnospiraceae	[Eubacterium]_hallii_group		0.999939035
ASV_2375	Bacteria	Bacteroidota	Bacteroidia	Bacteroidales	Rikenellaceae	Alistipes		0.987813044
ASV_2357	Bacteria	Firmicutes	Clostridia	Oscillospirales	Ruminococcaceae			0.792799441
ASV_2358	Bacteria	Actinobacteriota	Actinobacteria	Bifidobacteriales	Bifidobacteriaceae	Bifidobacterium		0.978910115
ASV_2376	Bacteria	Bacteroidota	Bacteroidia	Bacteroidales	Tannerellaceae	Parabacteroides		0.997523381
ASV_2356	Bacteria	Proteobacteria	Gammaproteobacteria	Enterobacterales	Enterobacteriaceae			0.88397728
ASV_2370	Bacteria	Firmicutes	Clostridia	Lachnospirales	Lachnospiraceae	Roseburia		0.964513645
ASV_2374	Bacteria	Firmicutes	Clostridia					0.755604107
ASV_2373	Bacteria	Firmicutes	Clostridia	Peptostreptococcales-Tissierellales	Anaerovoracaceae			0.748367528
ASV_2372	Bacteria	Firmicutes	Clostridia	Oscillospirales	Ruminococcaceae			0.746778663
ASV_2378	Bacteria	Firmicutes	Clostridia	Oscillospirales	Oscillospiraceae	Oscillibacter		0.999639494
ASV_2377	Bacteria	Firmicutes	Clostridia	Clostridia_UCG-014	Clostridia_UCG-014	Clostridia_UCG-014		0.997069157
ASV_2371	Bacteria	Firmicutes	Clostridia	Oscillospirales	[Eubacterium]_coprostanoligenes_group	[Eubacterium]_coprostanoligenes_group	human_gut	0.825210218
ASV_2383	Bacteria	Bacteroidota	Bacteroidia	Bacteroidales	Prevotellaceae	Alloprevotella		0.997175972
ASV_2379	Bacteria	Firmicutes	Clostridia	Christensenellales	Christensenellaceae	Christensenellaceae_R-7_group	uncultured_Spirochaetales	0.793007251
ASV_2381	Bacteria	Firmicutes	Clostridia					0.924504454
ASV_2382	Bacteria	Firmicutes	Clostridia	Oscillospirales	Oscillospiraceae			0.980899315
ASV_2386	Bacteria	Firmicutes	Clostridia	Oscillospirales	Ruminococcaceae	Faecalibacterium		0.990196091
ASV_2391	Unassigned							0.96041356
ASV_2380	Bacteria	Firmicutes	Clostridia	Oscillospirales	Ruminococcaceae	Faecalibacterium		0.999912941
ASV_2392	Bacteria	Bacteroidota	Bacteroidia	Bacteroidales	Bacteroidaceae	Bacteroides		0.995661726
ASV_2389	Bacteria	Firmicutes	Clostridia	Oscillospirales	Oscillospiraceae	NK4A214_group		0.963957993
ASV_2390	Bacteria	Firmicutes	Clostridia	Lachnospirales	Lachnospiraceae	Coprococcus		0.997982813
ASV_2394	Bacteria	Firmicutes	Clostridia	Lachnospirales	Lachnospiraceae	Blautia		0.913752128
ASV_2384	Bacteria	Firmicutes	Negativicutes	Veillonellales-Selenomonadales	Veillonellaceae	Megasphaera		0.999962442
ASV_2385	Bacteria	Firmicutes	Clostridia	Oscillospirales	UCG-010	UCG-010		0.96541405
ASV_2401	Bacteria	Bacteroidota	Bacteroidia	Bacteroidales	Prevotellaceae	Alloprevotella		0.997628107
ASV_2395	Bacteria	Firmicutes	Bacilli	Lactobacillales	Streptococcaceae	Streptococcus		0.998083083
ASV_2398	Bacteria	Bacteroidota	Bacteroidia	Bacteroidales	Prevotellaceae	Prevotella		0.970813801
ASV_2399	Bacteria	Bacteroidota	Bacteroidia	Bacteroidales	Marinifilaceae	Butyricimonas		0.998663721
ASV_2387	Bacteria	Firmicutes	Clostridia	Oscillospirales	Oscillospiraceae	NK4A214_group		0.955603875
ASV_2396	Bacteria	Firmicutes	Clostridia	Oscillospirales				0.912580481
ASV_2400	Bacteria	Firmicutes	Clostridia	Peptostreptococcales-Tissierellales	Anaerovoracaceae	Family_XIII_UCG-001		0.739809616
ASV_2402	Bacteria	Firmicutes	Clostridia	Lachnospirales	Lachnospiraceae	Frisingicoccus		0.923671263
ASV_2410	Bacteria	Bacteroidota	Bacteroidia	Bacteroidales	Marinifilaceae	Butyricimonas		0.921477542
ASV_2406	Bacteria	Firmicutes	Bacilli	Erysipelotrichales	Erysipelotrichaceae	Holdemanella		0.999998793
ASV_2408	Bacteria	Firmicutes	Clostridia	Lachnospirales	Lachnospiraceae			0.996448235
ASV_2417	Bacteria	Firmicutes	Clostridia	Lachnospirales	Lachnospiraceae	Blautia		0.895254415
ASV_2415	Bacteria	Firmicutes	Clostridia	Oscillospirales	Oscillospiraceae	UCG-002		0.998258496
ASV_2416	Bacteria	Firmicutes	Clostridia	Clostridiales	Clostridiaceae	Clostridium_sensu_stricto_1		0.999263012
ASV_2407	Bacteria	Firmicutes	Clostridia	Oscillospirales	Oscillospiraceae			0.956539532
ASV_2411	Bacteria	Firmicutes	Clostridia	Peptostreptococcales-Tissierellales	Anaerovoracaceae	Family_XIII_UCG-001		0.876135448
ASV_2412	Bacteria	Bacteroidota	Bacteroidia	Bacteroidales	Prevotellaceae	Prevotella		0.94846591
ASV_2418	Bacteria	Bacteroidota	Bacteroidia	Bacteroidales	Tannerellaceae	Parabacteroides		0.99999989
ASV_2413	Bacteria	Bacteroidota	Bacteroidia	Bacteroidales	Rikenellaceae	Alistipes		0.987785599
ASV_2409	Bacteria	Desulfobacterota	Desulfovibrionia	Desulfovibrionales	Desulfovibrionaceae	Desulfovibrio		0.918044184
ASV_2425	Bacteria	Proteobacteria	Gammaproteobacteria					0.760917296
ASV_2421	Bacteria	Firmicutes	Negativicutes	Acidaminococcales	Acidaminococcaceae	Phascolarctobacterium		0.999811112
ASV_2423	Unassigned							0.661451667
ASV_2422	Bacteria	Firmicutes	Clostridia	Oscillospirales	Ruminococcaceae	Negativibacillus		0.892176215
ASV_2420	Bacteria	Bacteroidota	Bacteroidia	Bacteroidales	Bacteroidaceae	Bacteroides		0.998746374
ASV_2427	Bacteria	Firmicutes	Clostridia	Christensenellales	Christensenellaceae	Christensenellaceae_R-7_group		0.753474374
ASV_2426	Bacteria	Bacteroidota	Bacteroidia	Bacteroidales	Bacteroidaceae	Bacteroides	Bacteroides_coprocola	0.963343615
ASV_2424	Eukaryota							0.90589824
ASV_2419	Bacteria	Bacteroidota	Bacteroidia	Bacteroidales	Prevotellaceae	Prevotella	Prevotella_stercorea	0.97156666
ASV_2432	Bacteria	Bacteroidota	Bacteroidia	Bacteroidales	Prevotellaceae			0.979488213
ASV_2433	Bacteria	Firmicutes	Clostridia	Clostridia_UCG-014	Clostridia_UCG-014	Clostridia_UCG-014		0.999854984
ASV_2414	Bacteria	Firmicutes	Clostridia					0.781070643
ASV_2431	Bacteria	Bacteroidota	Bacteroidia	Bacteroidales	Marinifilaceae	Butyricimonas		0.998626603
ASV_2438	Bacteria	Bacteroidota	Bacteroidia	Bacteroidales	Prevotellaceae	Prevotellaceae_UCG-001	Marseilla_massiliensis	0.953295526
ASV_2430	Bacteria	Firmicutes	Clostridia	Lachnospirales	Lachnospiraceae	Lachnoclostridium		0.854381855
ASV_2428	Bacteria	Bacteroidota	Bacteroidia	Bacteroidales	Bacteroidaceae	Bacteroides	Bacteroides_plebeius	0.969721988
ASV_2441	Bacteria	Firmicutes	Bacilli	RF39	RF39	RF39		0.999835432
ASV_2436	Bacteria	Firmicutes	Clostridia	Oscillospirales	[Eubacterium]_coprostanoligenes_group	[Eubacterium]_coprostanoligenes_group		0.999902874
ASV_2448	Bacteria	Desulfobacterota	Desulfovibrionia	Desulfovibrionales	Desulfovibrionaceae	Desulfovibrio	metagenome	0.748980042
ASV_2446	Bacteria	Firmicutes	Clostridia	Oscillospirales	Ruminococcaceae	Incertae_Sedis		0.998018331
ASV_2429	Bacteria	Firmicutes	Clostridia	Lachnospirales	Lachnospiraceae	Anaerostipes		0.999937101
ASV_2455	Eukaryota							0.7797092
ASV_2450	Bacteria	Firmicutes	Bacilli	Erysipelotrichales	Erysipelotrichaceae	Holdemania		0.999782862
ASV_2443	Bacteria	Firmicutes	Clostridia	Oscillospirales	Ruminococcaceae	Negativibacillus		0.792593113
ASV_2440	Bacteria	Firmicutes	Clostridia	Oscillospirales	Ruminococcaceae	Faecalibacterium		0.996463213
ASV_2437	Bacteria	Firmicutes	Clostridia	Oscillospirales	Ruminococcaceae	Subdoligranulum		0.999294219
ASV_2445	Bacteria	Proteobacteria	Gammaproteobacteria	Burkholderiales	Sutterellaceae	Sutterella		0.982550349
ASV_2442	Bacteria	Bacteroidota	Bacteroidia	Bacteroidales	Rikenellaceae	Alistipes	Alistipes_finegoldii	0.98629804
ASV_2447	Bacteria	Firmicutes	Clostridia	Oscillospirales	Oscillospiraceae	UCG-002	uncultured_organism	0.895359213
ASV_2454	Bacteria	Bacteroidota	Bacteroidia	Bacteroidales	Tannerellaceae	Parabacteroides		0.99999276
ASV_2453	Bacteria	Firmicutes	Clostridia	Monoglobales	Monoglobaceae	Monoglobus		0.999962187
ASV_2435	Bacteria	Firmicutes	Clostridia	Christensenellales	Christensenellaceae	Christensenellaceae_R-7_group		0.974013986
ASV_2449	Bacteria	Firmicutes	Bacilli	Erysipelotrichales	Erysipelotrichaceae	Turicibacter		0.999969815
ASV_2458	Bacteria	Bacteroidota	Bacteroidia	Bacteroidales	Prevotellaceae	Prevotella		0.971550332
ASV_2463	Bacteria	Firmicutes	Clostridia	Oscillospirales	UCG-010	UCG-010		0.978208193
ASV_2451	Bacteria	Firmicutes	Clostridia	Oscillospirales	UCG-010	UCG-010		0.816486958
ASV_2464	Bacteria	Firmicutes	Clostridia	Christensenellales	Christensenellaceae	Christensenellaceae_R-7_group		0.946086436
ASV_2459	Bacteria	Firmicutes	Bacilli	Erysipelotrichales	Erysipelatoclostridiaceae	Catenibacterium		0.993014635
ASV_2460	Bacteria	Bacteroidota	Bacteroidia	Bacteroidales	Bacteroidaceae	Bacteroides		0.998755783
ASV_2462	Bacteria	Firmicutes	Clostridia	Lachnospirales	Lachnospiraceae			0.996437654
ASV_2467	Bacteria	Firmicutes	Bacilli	Erysipelotrichales	Erysipelatoclostridiaceae	Catenibacterium		0.99869273
ASV_2470	Bacteria	Bacteroidota	Bacteroidia	Bacteroidales	Marinifilaceae	Butyricimonas		0.946735123
ASV_2469	Bacteria	Bacteroidota	Bacteroidia	Bacteroidales	Bacteroidaceae	Bacteroides		0.999124616
ASV_2478	Unassigned							0.870726596
[truncated: 8,960 more rows]
