# Supplementary material for: Causal relationship between kidney stones and gut microbiota contributes to the gut-kidney axis: a two-sample Mendelian randomization study
Source: Front Microbiol. 2023 Jul 12;14:1204311. doi: 10.3389/fmicb.2023.1204311 (PMC10368867; doi:10.3389/fmicb.2023.1204311)
Supplement: Supplementary file 1 [file Data_Sheet_1.ZIP › Suppl.Image&Table/Table S8.csv]

	baseMean	log2FoldChange	lfcSE	stat	pvalue	padj
ASV_2346	3.27171989938714	23.8099439084247	1.40667741225308	16.9263711075649	2.87571662966081e-64	7.32445025574608e-61
ASV_10474	4.72694421851128	9.70959022663719	1.38085832263793	7.03156150595409	2.04234797898864e-12	2.60093015124204e-09
ASV_2425	8.51302079478064	6.62630864489821	1.17430486867235	5.64274986987818	1.67355396550861e-08	1.42084731671681e-05
ASV_10504	5.86365393349465	4.58959403028858	0.939924654754333	4.8829382302863	1.04516619435065e-06	0.000665509574252776
ASV_3376	5.39268695466902	6.01176709236115	1.25160509543692	4.80324593937715	1.56113937508411e-06	0.000795244397667848
ASV_7065	4.07971385578473	4.77671367591944	1.00703415385085	4.74334823466863	2.10214444912496e-06	0.000892360318653546
ASV_167	8.49456849068592	4.9441673381614	1.05693856785396	4.67781902234886	2.89942268079064e-06	0.00092310369599672
ASV_758	3.64801352265403	-4.8471173654076	1.03451668794965	-4.68539311339122	2.79423093178252e-06	0.00092310369599672
ASV_4244	11.3086377784719	5.44198637531029	1.19173893037577	4.56642494140422	4.96112563350223e-06	0.00140399855428113
ASV_1101	3.83053377873906	5.41971606248257	1.19959092124207	4.5179702234416	6.24352616534875e-06	0.00144566010392212
ASV_514	4.15462122694597	-4.21605301593526	0.931768419168193	-4.52478634090111	6.04565501170712e-06	0.00144566010392212
ASV_12447	2.91455013671721	4.20707373571739	0.943196458029476	4.46044267861947	8.1790533356122e-06	0.0016024652958311
ASV_863	9.28011586713198	-3.54824032550494	0.793341520085992	-4.47252568492865	7.73011118800975e-06	0.0016024652958311
ASV_11861	4.32496230390263	5.59445679610488	1.26350555764328	4.42772630659402	9.52316334712244e-06	0.00161703313634139
ASV_2793	3.85936845856382	-3.65266842089485	0.823777049543999	-4.43404975037455	9.24792708879726e-06	0.00161703313634139
ASV_180	12.5911939116976	6.06204107561702	1.38259559932181	4.38453664874282	1.16232914250913e-05	0.00177867493283265
ASV_37	44.4193791383174	5.63827534156666	1.29097437268338	4.36745721748691	1.25701408680752e-05	0.00177867493283265
ASV_4979	6.84458641531231	5.17671169389483	1.18323016054446	4.37506739306982	1.21394967336611e-05	0.00177867493283265
ASV_10896	3.85050559075365	5.33228851537046	1.2606365976185	4.22983794492704	2.33859717942044e-05	0.00313495106104414
ASV_2424	5.92596009178559	5.48999560034487	1.30828056389936	4.19634423367249	2.71257867830725e-05	0.00344575916625738
ASV_7190	2.66554420971424	6.94056106528207	1.65810130264606	4.18584862951744	2.84102640327463e-05	0.00344575916625738
ASV_182	3.58840786219735	4.22837526510107	1.02637196236729	4.11972990313227	3.79316781708502e-05	0.0043914538318707
ASV_2729	4.37290312206775	4.47380695244468	1.10172988775418	4.06071125252333	4.89234472563245e-05	0.00541774000703733
ASV_295	6.2758529701887	-5.96066757383023	1.47296536969006	-4.04671263594233	5.19419416906673e-05	0.00551233856192206
ASV_761	5.33608225943114	4.5985715109617	1.16976497609347	3.93119267967744	8.45254942687823e-05	0.00861145735610353
ASV_400	6.67370668489252	4.27960240391197	1.09576407920418	3.90558742080694	9.3996768563331e-05	0.00912898284250612
ASV_455	2.99056097654027	-4.26843068811131	1.09487876027208	-3.89854186873677	9.67736697085454e-05	0.00912898284250612
ASV_4135	6.61807230034711	4.94535907074525	1.28620096651377	3.84493496700563	0.000120584414059497	0.0109688750931978
ASV_4479	3.81164426835722	5.1502465050546	1.35462901106698	3.80196087857144	0.000143555398749199	0.0126081241591107
ASV_1896	3.4438744878911	-3.72760313219544	0.983872661428877	-3.78870485818952	0.000151434691087993	0.0128568052733706
ASV_1206	4.01952239558068	3.06099807679095	0.828185790721135	3.69602824762982	0.000218998617048721	0.0156900971187789
ASV_132	10.0128761658847	-4.76598974832405	1.29060467115119	-3.69283472689814	0.000221768157155885	0.0156900971187789
ASV_1655	2.4689506800569	4.03301604504332	1.08865252837766	3.70459438610171	0.000211729259950877	0.0156900971187789
ASV_1800	8.92726926602855	-3.56220877238816	0.963429387055263	-3.69742590401577	0.000217796761991037	0.0156900971187789
ASV_6192	4.33384827956604	3.28941298946222	0.881743342583368	3.73057876436557	0.000191040405716528	0.0156900971187789
ASV_620	3.87870117832716	4.74712895560266	1.27743241206943	3.71614882380536	0.000202282462408413	0.0156900971187789
ASV_1999	5.93771779770104	-2.92383687220996	0.794357821456611	-3.68075543946748	0.000232543965910463	0.0157965560012263
ASV_673	3.20552473505867	-4.20469244655398	1.1434053175285	-3.67734204318949	0.000235676925028112	0.0157965560012263
ASV_2339	10.3657505764342	4.98495160940549	1.36270261262607	3.65813609162968	0.000254056143145974	0.0165918204254563
ASV_3624	2.66760558276786	-4.64931068100057	1.2915000732826	-3.59993063661503	0.000318302078092679	0.0197735461683428
ASV_544	2.27294458699435	-4.00344464170826	1.11153374765885	-3.60173017701033	0.000316106364642513	0.0197735461683428
ASV_2850	13.7135083104942	4.72860983597901	1.32241953692359	3.57572593564324	0.00034925739226649	0.0202172404114261
ASV_6496	3.6773440303814	5.46017923072738	1.52328705962849	3.58447161762081	0.000337761289919474	0.0202172404114261
ASV_839	14.3523022597391	5.00688427473149	1.3988450920647	3.57929859648812	0.000344517644847723	0.0202172404114261
ASV_11345	3.18880861323468	3.8854909956055	1.09047744601681	3.56310991098261	0.0003664871404583	0.0207431721499398
ASV_12461	7.94817889395323	5.0350770641959	1.4223210608451	3.54004254229647	0.000400062537032848	0.0219776475841899
ASV_7794	2.86426136422934	-2.69807252843529	0.762934165267539	-3.53644213519937	0.000405555334297968	0.0219776475841899
ASV_2730	5.03556402916123	3.98369395942294	1.13123128604653	3.52155567880845	0.000429022561784902	0.0227650096847114
ASV_128	12.5597127166287	4.55258803772675	1.3078238727411	3.4810406298708	0.000499469720225206	0.0244644111041077
ASV_186	4.63441194941739	4.18151977766276	1.19691424443001	3.49358343517255	0.000476584033059213	0.0244644111041077
ASV_7330	3.80040800489558	3.87599094284458	1.11037457928069	3.49070576287459	0.000481746489787555	0.0244644111041077
ASV_767	8.00620252747949	-3.25359177227794	0.934363990371549	-3.48214593649328	0.000497412529388597	0.0244644111041077
ASV_10487	6.75875258886969	4.58817240814304	1.32313440059656	3.46765408417646	0.000525022649515863	0.0250645004808219
ASV_3607	5.80603507279395	3.86900270492227	1.11678658555368	3.46440649894097	0.000531402837049227	0.0250645004808219
ASV_134	13.0862745963647	5.06431062037667	1.46813521381282	3.44948515145576	0.000561656618870568	0.0257681541860221
ASV_5335	3.00912756958365	-3.59462100068494	1.04326705611756	-3.44554251915329	0.000569914299491105	0.0257681541860221
ASV_5660	6.07245365565042	4.3973152049301	1.2791638232005	3.43764819265128	0.00058678953387879	0.0257681541860221
ASV_7188	6.09048981980552	4.28667696005114	1.24684685626907	3.43801400989864	0.000585997379313656	0.0257681541860221
ASV_450	1.97342831120923	-4.07289531253562	1.1911526246492	-3.41928920631401	0.000627849570926127	0.0271039467313363
ASV_9823	8.60161547872774	4.05102343570587	1.18941255911698	3.40590269091605	0.000659456796282138	0.0279939410021767
ASV_3412	5.22790096628708	3.96467969463786	1.17149554160441	3.38428918748429	0.000713627967333376	0.0297968923409526
ASV_10887	12.1593946400419	4.56549496206909	1.35307460445553	3.3741635139965	0.000740403732679242	0.0299334651926036
ASV_815	7.20472027847311	4.38333402077947	1.29848429036708	3.37573126860109	0.000736197890932823	0.0299334651926036
ASV_6921	3.37365701237165	4.22940454791021	1.25981708624327	3.35715763351183	0.000787482025289513	0.0313393237251936
ASV_3509	7.70539330929071	5.05885334049142	1.51229114168118	3.34515835017561	0.000822356050270697	0.0321872094345367
ASV_605	2.90715494730789	-4.11452784360065	1.23143873776276	-3.34123632579222	0.000834061964145827	0.0321872094345367
ASV_12450	3.50008087711755	4.26582779831303	1.28112145991195	3.32976062910244	0.000869206737335136	0.0325569052940087
ASV_9538	1.74884252028506	-2.62899233991215	0.78907683581243	-3.33173174093414	0.000863074079397517	0.0325569052940087
ASV_10902	4.08768771229434	4.65506820306279	1.40834975093363	3.3053353401574	0.000948628256372142	0.0345812175578441
ASV_11847	1.56367086613313	3.25630167075683	0.986509172792285	3.30083263345638	0.000963983685358042	0.0345812175578441
ASV_1500	1.99568610222153	3.63602721599263	1.1007180451119	3.30332298279256	0.000955462712185987	0.0345812175578441
ASV_188	7.8614203744801	-3.64359685278892	1.10582991245338	-3.29489807768474	0.000984573832006841	0.034829299307242
ASV_1376	3.29219947323819	3.66563501229302	1.11968195449201	3.27381806734225	0.00106104902126762	0.0367934234644275
ASV_2112	6.09449753124855	4.19268720227505	1.28149685723106	3.27171087359062	0.00106898835350123	0.0367934234644275
ASV_1420	2.40549714281212	3.67962129757412	1.12975461873308	3.25700929791328	0.0011259274477927	0.0382364961270403
ASV_519	2.66594323952352	-4.51157989817491	1.39705473166662	-3.22935085928439	0.00124071575779415	0.0405914569490179
ASV_5332	2.06110875108066	3.62266141254731	1.12198187851052	3.22880563575283	0.00124308348724908	0.0405914569490179
ASV_5837	1.77573335278991	-3.43011366539331	1.06131627508111	-3.23194296170684	0.00122951595544536	0.0405914569490179
ASV_2440	6.06348196698227	-3.53291230497481	1.1054067156844	-3.19602934815486	0.00139332938578397	0.0438124684640958
ASV_770	2.01079380533463	2.44685972438744	0.764431803361355	3.20088687261326	0.00137005310624689	0.0438124684640958
ASV_9506	1.83701041080159	3.38821046033428	1.06000139737662	3.1964207488025	0.00139144045086451	0.0438124684640958
ASV_5825	2.11272522364744	3.66997144858161	1.15263961531765	3.18397129493958	0.00145269417304252	0.0451220982773085
ASV_4938	1.52154717010975	-3.4693560576359	1.09135040356094	-3.17895704836487	0.0014780599149623	0.0453568506434816
ASV_6681	6.31731152232415	3.77751057581116	1.19156415412114	3.17021166065316	0.00152327932345178	0.0461880052003771
ASV_9842	2.78892106357152	4.07986051453959	1.29166552383826	3.15860448331549	0.00158526472778502	0.0475019913137463
ASV_3119	2.18460974022249	3.35549599824685	1.06561888975072	3.1488706051671	0.00163902750679758	0.0485418960443424
ASV_11882	1.7115798259649	3.17918077104115	1.01093490630593	3.14479275689295	0.00166204523581338	0.0486578070760538
ASV_11514	1.43634556252829	-3.06185783805181	0.980295519072576	-3.12340287033906	0.00178772860152269	0.0517425539554352
ASV_11880	1.77341755935338	3.20101874637225	1.03573113675785	3.09058850580894	0.00199760260719123	0.0547085359195276
ASV_1211	1.13450000692614	2.90144174287905	0.934958326773858	3.10328456337801	0.00191385520157272	0.0547085359195276
ASV_12495	1.47952186797786	3.32030175336213	1.07419715635504	3.09096122040443	0.00199509688488979	0.0547085359195276
ASV_341	5.08063400704673	-3.34239245469282	1.08078362745854	-3.09256392285702	0.00198435491831312	0.0547085359195276
ASV_397	4.30925708157744	2.23560506901965	0.72317353345407	3.09138120464918	0.00199227683048927	0.0547085359195276
ASV_6064	0.944421181113637	-2.58334607874402	0.837782651342099	-3.08355165221623	0.00204545599072002	0.0554231532804668
ASV_3175	3.76520506830594	4.3313551302184	1.40928540337805	3.07344070962217	0.00211605731698337	0.0564303926467826
ASV_4785	3.82362708255949	4.20503934461332	1.36886815007958	3.07190969734292	0.00212694059446059	0.0564303926467826
ASV_1897	2.84127319519594	3.24897792363216	1.06202700576678	3.0592234528786	0.00221911562904082	0.0570917930016867
ASV_2907	7.48370571129844	2.05139935026318	0.66955178659827	3.06383970788209	0.00218515956947791	0.0570917930016867
ASV_664	2.22492825027435	-3.68499681636069	1.20439680326847	-3.05962022346824	0.0022161781963541	0.0570917930016867
ASV_11365	1.10883668669028	2.55419511160042	0.835978751131966	3.05533496891146	0.00224809286208824	0.0572589251973874
ASV_12451	2.70875711452013	3.07223889607126	1.01030623174697	3.04089868945864	0.00235873181935528	0.0576162051152372
ASV_1661	2.96301639730733	3.42554711357758	1.12601980754825	3.04217305114396	0.00234876820718281	0.0576162051152372
ASV_5131	2.1433075511802	3.72383418115614	1.2254292547566	3.03879980562057	0.0023752263592854	0.0576162051152372
ASV_5507	5.16978550788556	-5.73041129261137	1.88474672662071	-3.0404145085774	0.00236252752756435	0.0576162051152372
ASV_8730	2.08960786470853	3.72847762573082	1.22474838424634	3.04428050176621	0.00233237561019483	0.0576162051152372
ASV_10437	0.979426008578401	-2.50617060944643	0.829697230580903	-3.0205845181522	0.0025228728603208	0.0589519006902485
ASV_10901	1.27102457366823	3.12518216366983	1.0346257013095	3.02059204571697	0.00252281014795011	0.0589519006902485
ASV_11866	2.31249877328019	4.07829473977583	1.34773289890705	3.02604080013416	0.00247778865778385	0.0589519006902485
ASV_5835	2.16229550205093	-4.35022268517739	1.43806302141412	-3.02505705271498	0.00248586230234914	0.0589519006902485
ASV_7479	1.90715121584419	3.16509229503676	1.04917201510682	3.01675249574257	0.00255498331989752	0.0591594774161726
ASV_5589	1.86632556113633	3.20893374852837	1.06901551409177	3.00176536844245	0.00268418974355546	0.0615912727642861
ASV_2459	2.46090601549086	3.86416706772958	1.28890506905507	2.99802302008363	0.00271737147025455	0.0617959387030209
ASV_3245	6.49762604818937	1.97998180819071	0.661980436739146	2.99099746503676	0.00278067801632892	0.0624547717683051
ASV_9514	2.85696188700586	3.86828422584368	1.29400612624937	2.98938633084818	0.00279538436654369	0.0624547717683051
ASV_11352	3.36571048934349	3.26398661893968	1.10228352418438	2.9611134951462	0.00306528959161075	0.0667289964942955
ASV_3968	2.19234640773667	3.39968164689817	1.14605622346876	2.96641785741398	0.00301290832022204	0.0667289964942955
ASV_9270	1.64293387647415	-3.27209689128343	1.1043844269418	-2.96282418645141	0.00304830625391069	0.0667289964942955
ASV_1127	4.34044316548157	1.52956805208895	0.52072740712611	2.93736805698517	0.00331010992916014	0.0670176489786553
ASV_11354	3.97371644858227	3.1951426604975	1.08194960365466	2.95313446181302	0.00314564911638135	0.0670176489786553
ASV_11376	1.74073987780987	-3.87485450043401	1.31692623862896	-2.94234740471728	0.00325734277124277	0.0670176489786553
ASV_11853	1.58285200114853	2.98481747153089	1.01487801552644	2.94106033027289	0.00327090821152604	0.0670176489786553
ASV_2860	4.35368288005348	3.32946012340869	1.12890378303499	2.94928600067018	0.00318509071787674	0.0670176489786553
ASV_3224	1.37986076939657	-2.03550369100585	0.691513821948764	-2.94354736868392	0.003244741644247	0.0670176489786553
ASV_3463	5.04547315978456	3.4439398398545	1.17265394155836	2.93687653092079	0.00331536072685927	0.0670176489786553
ASV_3933	3.65426619844037	-4.65059106434191	1.57979626752515	-2.94379165208901	0.00324218180971421	0.0670176489786553
ASV_7473	3.43415879727588	3.85876157058379	1.30647387103556	2.95356964737855	0.00314121717795376	0.0670176489786553
ASV_2218	14.8284362491065	3.80340034900517	1.2984735179839	2.92913201257318	0.00339910025949647	0.0671124679142442
ASV_2862	4.15162304693088	-2.41416781433945	0.824081715162146	-2.92952479095406	0.00339480731959537	0.0671124679142442
ASV_786	28.3230314518995	-2.87570049222288	0.980408098959486	-2.93316680602178	0.00335523574109082	0.0671124679142442
ASV_11157	2.28175603222686	2.09327747390017	0.715305744430716	2.9264094272948	0.00342899335307022	0.0671818928482297
ASV_9277	1.66997063965963	-3.59410932334049	1.23360271520822	-2.91350633314215	0.00357394587634472	0.0694873293667939
ASV_1779	2.37097038536618	2.63201414568239	0.905732740356364	2.90595009809055	0.0036613983600069	0.0706483456283149
ASV_164	11.8346082348381	4.79270882567709	1.65117675267505	2.90260192793562	0.00370076708792148	0.070863915265866
ASV_5001	1.90291044679362	-1.59667256768631	0.550522330819207	-2.90028665196991	0.00372821540856931	0.070863915265866
ASV_388	4.54567546938538	2.13346860302657	0.737221960080066	2.893929804797	0.00380453203764833	0.0717788377769652
ASV_12509	6.8365047757929	3.42466924631938	1.18607402462142	2.88739924762494	0.00388440988509986	0.072746999833451
ASV_11890	1.01883487302715	-2.38243053278677	0.827261146497577	-2.87990139857698	0.00397799559078657	0.0734199620995173
ASV_1428	11.5059291288755	3.94897144889961	1.37100275844022	2.88035266492996	0.00397230564569545	0.0734199620995173
ASV_8728	3.25972675155499	3.20741096490476	1.11768424989224	2.86969326553005	0.00410870157135356	0.074749020730268
ASV_9831	1.58703816578782	2.72255522880189	0.948025556260823	2.87181628261174	0.00408120154319778	0.074749020730268
ASV_4543	6.37474765218229	3.29401074156942	1.15169519019211	2.86014109429421	0.00423452563211904	0.0763587720732502
ASV_9535	1.79328076291185	-4.03382617120871	1.41119287692741	-2.85845134081994	0.00425714394754673	0.0763587720732502
ASV_7333	1.66363102541144	3.40667573507703	1.19554997240728	2.84946327104804	0.00437930618077011	0.0780006492477026
ASV_814	1.49316253004822	-3.81998501899606	1.34387414560097	-2.84251693620297	0.00447588529654913	0.0791672211827127
ASV_237	3.36446366769283	3.50717122629035	1.2370081271287	2.83520467600408	0.00457963348867205	0.080443631004467
ASV_804	3.1821655261543	-3.78904303714405	1.34122262619474	-2.8250664454522	0.00472708122471518	0.0824649032832162
ASV_6397	1.96017097271077	3.24113447579565	1.14864088659371	2.82171261150839	0.00477679624623163	0.0827653063887888
ASV_2814	1.54581062401045	3.03683312026294	1.07805174760629	2.8169641457434	0.00484799373708731	0.0834313516781174
ASV_4020	2.86381806491018	3.79501013747098	1.35059556857542	2.80987900876491	0.00495601273426744	0.0847178821085851
ASV_1599	1.31740999339348	-2.69180532937195	0.959574182199369	-2.8052081634817	0.00502840936393107	0.085131736655143
ASV_543	6.33197038228769	3.65577314654241	1.3037642450584	2.80401396218582	0.00504707194147098	0.085131736655143
ASV_1594	1.75512424657267	2.19882042277783	0.785700421336689	2.79854810187965	0.00513329229502338	0.0860164176014773
ASV_235	4.8084583465983	-3.06897867461758	1.0984086368054	-2.79402270865546	0.0052056822962354	0.0860965766786466
ASV_98	27.6818712863521	2.14139017878126	0.766032249420577	2.79543084563476	0.00518305893288178	0.0860965766786466
ASV_964	1.67844174618278	2.49539959167809	0.894226030436933	2.7905691701446	0.00526154563663619	0.0864590757194347
ASV_333	1.64758825489445	2.88858434387309	1.03768780278207	2.78367379488195	0.00537470591318863	0.0877524100057143
ASV_842	11.5846717490942	-1.97309148106343	0.709663105384042	-2.78032134698009	0.00543051309882817	0.0880988335204799
ASV_416	2.27295661176966	-3.68466238700916	1.32712381878607	-2.77642698808583	0.00549599774684022	0.0885968750708989
ASV_84	31.4534281132293	2.15911976871653	0.778928352887129	2.7719106137473	0.00557283371636932	0.0892704872678783
ASV_303	48.5012498169372	2.43714457222463	0.88176544937961	2.76393747786257	0.00571084806918651	0.0909095627013627
ASV_492	5.16379853231291	1.96334741127335	0.711460203504479	2.75960257735061	0.00578717157277986	0.0915523353780765
ASV_11776	1.67433943610767	-2.47101117725281	0.899705054633857	-2.74646803919359	0.0060240755204429	0.0942760152936128
ASV_242	17.8574662857549	-1.76966055749702	0.644459150280386	-2.74596234179791	0.00603336886252803	0.0942760152936128
ASV_1980	1.85324407516869	3.99440830213061	1.45951628189875	2.73680283781014	0.00620394631780795	0.0963503126308344
ASV_4935	5.55980128459222	3.25936527175925	1.19182766254817	2.73476222626903	0.00624253509771005	0.0963620417810152
ASV_1197	2.57505495365382	3.09047114277271	1.13386828258007	2.72559978107905	0.00641847727979664	0.096899244637933
ASV_127	26.3951854594374	2.1734714599873	0.797594667173965	2.72503258790375	0.00642951407295276	0.096899244637933
ASV_1600	1.84037960663656	-3.9109435255201	1.43439288603758	-2.72654972259645	0.00640003091105498	0.096899244637933
ASV_5185	2.62615325606498	-3.36400478784089	1.23317856349525	-2.72791377293013	0.00637362662407181	0.096899244637933
ASV_10557	1.61961353436141	-3.37208870273041	1.24072749809811	-2.71783184293041	0.00657112248748188	0.0973060986954439
ASV_3846	1.8804456085624	-2.69388714913919	0.990842590769206	-2.71878416837925	0.00655223468171383	0.0973060986954439
ASV_435	15.3141446731774	2.54982827743409	0.93720350044108	2.72067728751979	0.00651483272307836	0.0973060986954439
ASV_7841	2.07266082080724	1.99328475102511	0.737706670499911	2.70200179927118	0.00689233894023177	0.101395772358158
ASV_8971	1.83141598994689	3.32537227718402	1.23146549416467	2.70033735654095	0.00692691966639951	0.101395772358158
ASV_10477	5.95831837816349	3.38844407707648	1.26858405629364	2.67104419314265	0.00756156907272161	0.10219059348587
ASV_11430	1.37849939621034	-2.71253444680814	1.01657028081741	-2.66831964104542	0.00762316951798796	0.10219059348587
ASV_12559	3.43471379885779	-5.1807955509431	1.93565098797765	-2.6765132676919	0.00743926202644618	0.10219059348587
ASV_1707	1.56140258648897	2.17338026773304	0.81025521923831	2.68234034922497	0.00731090380782609	0.10219059348587
ASV_3233	2.3573944368111	2.79207153402506	1.04024838219647	2.6840431398986	0.007273771991532	0.10219059348587
ASV_3364	1.60939663878296	2.94545692480422	1.09873012039907	2.68078290575523	0.00734501494200544	0.10219059348587
ASV_3691	11.5404130075706	3.62505691234333	1.34541703138433	2.69437418122575	0.00705209460440425	0.10219059348587
ASV_3949	1.37524321007766	3.23146270817022	1.20169344634054	2.68909073109355	0.00716469426496729	0.10219059348587
ASV_5134	5.84864209037194	-5.99182197868204	2.24286677350046	-2.67150151291892	0.00755127320885127	0.10219059348587
ASV_5174	0.880338384091595	-2.78985475773281	1.0451020954779	-2.66945666820912	0.00759740754806761	0.10219059348587
ASV_5441	1.25655112504899	-3.1874412967679	1.18730243850044	-2.68460772370149	0.00726149783391377	0.10219059348587
ASV_576	1.44576947327362	-3.59976512442947	1.33728666969984	-2.69184252411449	0.00710584888858848	0.10219059348587
ASV_660	1.76982876286462	-3.71951483815474	1.38839517671115	-2.67900299608183	0.00738417331408917	0.10219059348587
ASV_847	1.51721235512	3.22665988439305	1.20092160400888	2.6868197504499	0.00721358682878094	0.10219059348587
ASV_9240	1.21225132609795	2.49158362490771	0.932005308096035	2.67335776230469	0.00750961148905069	0.10219059348587
ASV_993	2.65713155502985	-3.53738007785264	1.32543119100104	-2.66885229642212	0.00761109124973465	0.10219059348587
ASV_10494	2.04923303574337	3.19451824547327	1.20309571771009	2.65524862107693	0.00792499755083717	0.103346066480329
ASV_11875	2.45601303055522	3.56037818366988	1.33720471724134	2.66255281466174	0.00775503985598423	0.103346066480329
ASV_4332	1.06144528953144	2.84611745343181	1.07319735944708	2.65199818875641	0.00800169711359373	0.103346066480329
ASV_5071	1.49933345940865	2.78139479555306	1.04693543133733	2.65670137078098	0.00789093083005977	0.103346066480329
ASV_5826	1.02033451367888	2.54924455678817	0.958992084433644	2.65825401290323	0.00785466671201808	0.103346066480329
ASV_6211	1.50317951414695	1.74110480495253	0.657705143267391	2.64724219169544	0.00811512104282126	0.103346066480329
ASV_8732	1.63501250825496	3.84193423530909	1.4443989309929	2.65988443557494	0.00781674668772284	0.103346066480329
ASV_8820	11.0282142083291	2.2228549778327	0.83934382087886	2.64832470620347	0.00808917881116395	0.103346066480329
ASV_8976	2.92404152245424	3.85052843144372	1.4530286302135	2.6500017627856	0.00804913508815184	0.103346066480329
ASV_940	2.41638456547899	-3.79260794331235	1.43165232513184	-2.64911241139716	0.0080703483148264	0.103346066480329
ASV_8506	2.89257172405218	2.95856510533061	1.11932161111758	2.64317697071589	0.00821320946064918	0.104074848240166
ASV_480	20.8863602566681	2.42461555514013	0.919961544200945	2.63556185627964	0.0083998114418577	0.105912473972334
ASV_6491	1.88174671414014	3.10882001414633	1.18301292809438	2.62788338175989	0.00859179647364969	0.10779953506594
ASV_3930	1.93065029993207	-2.71577389545322	1.03689936571587	-2.61912967183491	0.00881544305916459	0.11006339937104
ASV_1165	4.645468861177	-2.34836533883051	0.899385823401609	-2.61107666779608	0.0090257656719454	0.110522236377139
ASV_11929	4.50939851030128	-1.97410980231325	0.755813072666957	-2.611902166957	0.00900400164273045	0.110522236377139
ASV_2643	3.50671468245969	-1.90416502555032	0.728706288066886	-2.61307615528019	0.00897313051938021	0.110522236377139
ASV_5593	1.03000328116451	-2.38808464772487	0.913719543546075	-2.61358604463783	0.0089597519684472	0.110522236377139
ASV_11353	1.01762739851309	2.49551561026373	0.958975757426286	2.60227184153354	0.00926084130838219	0.112472030145055
ASV_2023	1.32243946184033	-3.09570657245932	1.19137522286288	-2.59843121885674	0.00936508047481037	0.112472030145055
ASV_434	0.879337246073263	-2.90342600788256	1.11801739157799	-2.59694172000724	0.00940578815111768	0.112472030145055
ASV_7115	4.49676271207853	1.9527943084221	0.750968694874854	2.60036712814977	0.00931240742538251	0.112472030145055
ASV_7192	2.8262946865077	2.82984606269506	1.08843906163758	2.59991226191157	0.00932475980682607	0.112472030145055
ASV_12478	2.82880936334208	2.66146050427721	1.02676667765605	2.59207915702222	0.00953978188371707	0.11354123578424
ASV_125	56.1343572028708	2.1533197641857	0.835372710960447	2.57767549254749	0.00994673594143002	0.117686924472321
ASV_174	19.0221679656699	-3.17625669143768	1.23277789676686	-2.57650360196098	0.00998051656302371	0.117686924472321
ASV_10892	1.60668833405619	3.19063131756865	1.24103895901987	2.57093566191387	0.010142416743401	0.118498786446984
ASV_9829	0.933259299909017	2.37533066954742	0.923756058577626	2.5713830480364	0.0101293221358212	0.118498786446984
ASV_10516	2.82772824962841	-4.90091182581145	1.90964510563958	-2.56639928086011	0.0102760463718767	0.118968591405318
ASV_9247	1.83148983879107	2.68843244600572	1.04698784430217	2.56777808895917	0.0102352655613448	0.118968591405318
ASV_1996	1.53067306361401	3.59505082685571	1.40216579974223	2.56392705307504	0.0103495293649144	0.119277155169398
ASV_1508	1.75178512891915	2.79443028986239	1.09222863724132	2.55846641864324	0.0105134973922192	0.120250987686272
ASV_2920	1.17509937775007	-3.48547360861622	1.36259249134646	-2.55797212354517	0.0105284531817976	0.120250987686272
ASV_10177	5.54184210145521	-5.74139276843378	2.2513336021346	-2.55021857399992	0.010765540138759	0.120792205874093
ASV_404	6.65109459067024	2.79338564931835	1.09412866694543	2.5530686963142	0.0106778433675996	0.120792205874093
ASV_6922	1.3113226538261	3.0449638139522	1.19396861709483	2.55028798107041	0.0107633969356255	0.120792205874093
ASV_9957	1.46863669822	2.18512233961152	0.85555757132074	2.55403308071753	0.0106483139266212	0.120792205874093
ASV_3246	3.76647187331925	-2.65859475291078	1.0467065431181	-2.53996191233403	0.0110864541391532	0.123847362686067
ASV_3112	1.18066027733955	-3.34554882802814	1.31867025508516	-2.53706248027265	0.0111787001117786	0.12433252919083
ASV_312	30.424041312811	1.40947608050086	0.556425324204354	2.53309117897591	0.011306153925015	0.124805734963754
ASV_9519	0.873627168784801	2.57854099460944	1.01810550828675	2.53268543743424	0.0113192480473605	0.124805734963754
ASV_12499	5.02117679762187	-5.37543847065589	2.12709571902088	-2.52712580002289	0.0115000301682216	0.125732076503292
ASV_5505	2.75154055380084	3.25478022538305	1.28873529845257	2.52556147821138	0.0115513568518925	0.125732076503292
ASV_7211	1.94709080121903	-3.16319614235168	1.25193018555121	-2.52665538291095	0.0115154436172176	0.125732076503292
ASV_3782	2.3807082902628	3.24851567298023	1.28752695945899	2.52306613785022	0.0116336518522318	0.126088984117593
ASV_1570	2.16734094301749	-4.01273753946877	1.59230652852842	-2.52007855747302	0.0117328645679041	0.12662544938327
ASV_309	2.09750177855739	-4.3288240033596	1.71925111100786	-2.51785441675355	0.0118072112907096	0.126890156782437
ASV_10894	0.995548742810382	2.55874969327534	1.01882512348143	2.51147094265975	0.0120229183427359	0.128665432852725
ASV_1152	3.4963784099315	1.75279164892853	0.69958397292234	2.50547713608515	0.0122286304274245	0.130319337651256
ASV_12787	1.16283264590464	-2.11393422141281	0.845627296946038	-2.49984151297768	0.0124248877686731	0.131859121445043
ASV_3032	6.79212577378341	1.60872735244441	0.644632557976558	2.4955726057245	0.012575401679213	0.132415356199833
ASV_7949	2.11960447858953	2.89695543692943	1.16091507894179	2.49540684713139	0.0125812784453709	0.132415356199833
ASV_346	7.72383916791281	2.37108412053088	0.951391141765249	2.49222850249738	0.0126944339852571	0.133056474734361
ASV_5828	1.71788954954476	2.98982321563496	1.2018125372723	2.48776171233895	0.0128549831948184	0.134187058185256
ASV_6590	16.5923219742488	3.39790517424096	1.36670194418466	2.48620790268069	0.0129112512792805	0.134224314319704
ASV_3301	1.41909988317525	2.90090039995097	1.16902122955391	2.48147794634828	0.0130838806410682	0.134995005348408
ASV_495	4.11814049406596	-2.0257416247534	0.816749725155925	-2.48024769688984	0.0131291142803583	0.134995005348408
ASV_5243	1.36531042337187	-3.74026155017583	1.50827149658102	-2.47983307955783	0.0131443899985886	0.134995005348408
ASV_1460	1.55295253138883	2.28341566669017	0.921709581164794	2.47737000173585	0.013235461428521	0.135384418708606
ASV_10940	0.90575682814949	-2.1218769295946	0.868440364303932	-2.44331910032224	0.0145528634085445	0.141605566431697
ASV_11339	4.95573156583923	2.84263567963659	1.16218323430215	2.44594449113998	0.0144473241697948	0.141605566431697
ASV_1144	1.38367984024056	3.01439356080273	1.23296125177342	2.44484046555964	0.0144916228600315	0.141605566431697
ASV_130	10.8110672457072	3.34691610392133	1.37152684686183	2.44028479032645	0.0146756872947183	0.141605566431697
ASV_171	79.8244873492181	2.25589606005534	0.924457582823626	2.44023749923174	0.0146776087703054	0.141605566431697
ASV_1876	1.1372055697946	2.91786294300646	1.19521841763465	2.44128010408419	0.0146352982977117	0.141605566431697
ASV_2352	1.98131590133113	-2.50664300179091	1.02439269996308	-2.4469551587797	0.0144068761815714	0.141605566431697
ASV_4136	2.34716976549034	2.62800488668947	1.07431353834151	2.44621778735703	0.0144363766990863	0.141605566431697
ASV_4544	2.38111406497621	3.24807912561075	1.32616124248652	2.44923394045259	0.0143160431965388	0.141605566431697
ASV_509	19.8015853419058	2.27284770538553	0.930822751573533	2.44176208794138	0.014615775035541	0.141605566431697
ASV_600	5.32236058412164	1.74851642051263	0.713183425675155	2.45170647208655	0.0142180590530901	0.141605566431697
ASV_783	1.03142759633246	-2.977782170806	1.21490737028371	-2.45103638651119	0.0142445553034607	0.141605566431697
ASV_8122	1.78353874303527	2.65612971146901	1.08040605814711	2.45845503312362	0.013953624967075	0.141605566431697
ASV_840	1.91071018191312	-3.55524161114521	1.45281433283725	-2.44714106323694	0.0143994469732848	0.141605566431697
ASV_8991	1.39540725156503	-3.19669809213005	1.30877151315442	-2.44251808661798	0.0145851987633897	0.141605566431697
ASV_12667	0.891561129779647	-3.08776883239998	1.26760416547777	-2.43590934496194	0.0148544067928085	0.14270395319626
ASV_197	10.8895742161143	4.0789221664871	1.67531798256044	2.43471520567884	0.0149035145466059	0.14270395319626
ASV_11575	2.02844874317643	-1.62607273365633	0.669056110216936	-2.43039815170223	0.0150822443106601	0.142804744458183
ASV_4273	3.1724089382049	2.69556975987138	1.10902181399454	2.43058317325816	0.0150745457101458	0.142804744458183
ASV_5661	0.873730032699966	2.70710297927768	1.11369347989543	2.43074331326053	0.0150678852058682	0.142804744458183
ASV_11343	0.904959441370327	2.63469671823762	1.08629975582772	2.42538645903504	0.0152920983506366	0.143723153133105
ASV_238	47.5046744401499	2.04299722841617	0.842172334527737	2.42586599518473	0.0152719081639416	0.143723153133105
ASV_106	68.0495398897375	1.56466569668839	0.646339857677198	2.42080954485996	0.0154859883965821	0.145010339875347
ASV_1304	3.01547858614781	-4.71182015124581	1.95016274860078	-2.4161163752238	0.0156870467164715	0.145699800532121
ASV_521	1.4508231600503	2.68758843572578	1.11283061383261	2.41509211044228	0.0157312309172883	0.145699800532121
ASV_6290	2.38144803623797	-4.58873107932313	1.898362398878	-2.41720499838979	0.0156402059700064	0.145699800532121
ASV_5663	3.99302549416965	3.12087964905638	1.29323136411466	2.41324154026601	0.0158113374718097	0.145911146886591
ASV_523	27.2019039329647	-1.81657842465949	0.755203630649919	-2.40541537531562	0.0161540928400164	0.14853600889358
ASV_10505	1.56906837248307	2.72638306019675	1.13529634794983	2.40147258917919	0.0163292324009209	0.14960631268038
ASV_5442	2.61453296772855	-4.82210133135281	2.01320688504701	-2.39523387644296	0.0166097668097591	0.150018000228569
ASV_708	3.13816735564216	2.62592092976388	1.09599174928596	2.39593129371154	0.016578197524017	0.150018000228569
ASV_870	30.3241214068467	-1.73312936743308	0.723146507563545	-2.39665040113712	0.0165457016023894	0.150018000228569
ASV_8729	1.55282069784976	3.03128152428393	1.26481807654036	2.39661464404063	0.0165473161158946	0.150018000228569
ASV_2265	2.48316693468221	2.45450296662104	1.02577871887915	2.39281915431335	0.0167194798045673	0.150305337670604
ASV_8752	4.68805094256144	-1.91958504597618	0.802522414887763	-2.39193947778349	0.0167596057708879	0.150305337670604
ASV_2139	4.94992965816805	-1.7962416284439	0.752140710816025	-2.38817232282919	0.0169324002959237	0.150793089348663
ASV_8735	2.51168332284054	3.51912516398895	1.47281182495135	2.3893922525406	0.0168762732918537	0.150793089348663
ASV_80	24.7153318280665	1.8734785582561	0.785741013487089	2.38434614726508	0.0171095005498162	0.151839365506557
ASV_7995	7.07231943266662	2.04120456270868	0.856745191636473	2.38251067252536	0.0171950335486394	0.152068577945779
ASV_278	3.88177429175203	5.01934867363652	2.10902811766235	2.37993445018645	0.0173157179506905	0.152605998686535
ASV_498	6.5562063638801	-2.14230212879087	0.901579276741284	-2.37616611656617	0.0174935852919754	0.153641937029866
ASV_10476	4.96118217496029	2.76271114647917	1.16421643043705	2.37302195214856	0.0176432152937301	0.153732782971403
ASV_12237	1.34340513852518	2.52703691841456	1.06565969714271	2.37133573240141	0.0177239232718737	0.153732782971403
ASV_226	8.96599418905661	3.36750996974172	1.42110998496863	2.36963360004542	0.0178057208388551	0.153732782971403
ASV_2494	4.49774301539966	-5.60428591662682	2.36401395342056	-2.37066532899174	0.0177561007448527	0.153732782971403
ASV_3491	1.86493047441088	3.87614432531967	1.63383842879133	2.37241593600362	0.0176721840463134	0.153732782971403
ASV_880	2.83160718428691	3.5038044301771	1.48300590880527	2.36263686433981	0.0181454399221008	0.156136606356725
ASV_3646	0.956957395307983	-2.39728516571555	1.01559257613015	-2.36047921386964	0.0182513411145315	0.156519076830679
ASV_10898	2.8949003454328	2.59302845350246	1.09965550849323	2.35803707022347	0.0183718582285314	0.157023902376072
ASV_1260	1.78539360754566	2.07067627042036	0.879417039457457	2.35460103399614	0.0185426021631089	0.1579532030416
ASV_3553	3.30641990726372	3.08937055709701	1.31322941996315	2.35249874099203	0.0186477528969933	0.158319422095473
ASV_5376	0.902860990597494	2.81034352287745	1.19847987448233	2.34492341733427	0.0190309881109262	0.159973355506697
ASV_63	33.5847920997257	2.18171180399427	0.929427610131461	2.3473714146341	0.0189063977225005	0.159973355506697
ASV_7372	1.2315201093208	1.56486326744464	0.667162452985763	2.34555056334688	0.0189990014221932	0.159973355506697
ASV_3904	3.39466610293327	-2.13018872247613	0.909490870629836	-2.34217713587487	0.0191716134506261	0.160625327166923
ASV_1338	6.15627871638459	-6.06510338635847	2.59387534759533	-2.33824011318862	0.0193747957065293	0.161795425129607
ASV_606	4.45078467723246	-5.5557890667102	2.37902398029266	-2.33532285203226	0.0195265612534065	0.162529906903354
ASV_2524	1.58384345596965	-1.64440534416488	0.704888871370496	-2.33285757649671	0.0196556215962439	0.163071231940173
ASV_5458	1.70939064260916	1.74496784920726	0.749179530982003	2.32917181669393	0.0198499653213935	0.164148901537627
ASV_154	68.5227246077841	2.01194937424554	0.864371112449091	2.32764531954906	0.0199309448823039	0.164241825818141
ASV_1964	0.959506388082335	-3.136085359815	1.34834556740864	-2.32587656726768	0.020025136446927	0.164241825818141
ASV_2378	3.87676448866279	-1.44851209700682	0.622929216164869	-2.32532374372282	0.0200546556063768	0.164241825818141
ASV_4303	1.29398535368388	-2.19489031489794	0.945516145783601	-2.32136735547643	0.0202670258265885	0.165449085834362
ASV_2416	0.88669226917773	-3.19320137803374	1.37854074037957	-2.3163634446919	0.0205384329203553	0.16712903721452
ASV_7209	4.65905151724493	1.36932092693747	0.591564026500702	2.31474678241924	0.0206267938904792	0.167313516047931
ASV_994	3.32338421783636	-3.64609918375165	1.57606225599286	-2.31342332441986	0.0206993759251308	0.167369239623201
ASV_1186	4.72014246526272	-2.24129792904073	0.969906892837876	-2.31083823157794	0.0208417919023296	0.167987480934283
ASV_1477	3.62866115487428	3.25255048233708	1.41141158994252	2.30446632684201	0.0211964804819834	0.168185158216859
ASV_3562	1.18467351155795	-1.56506050646162	0.678288379149389	-2.30736741859604	0.0210343459781346	0.168185158216859
ASV_4664	1.16650114634603	2.09833240937885	0.910359135749268	2.30495013119392	0.0211693665071265	0.168185158216859
ASV_6287	2.25022954935396	3.25289974572859	1.41130563521019	2.30488681159707	0.0211729134246967	0.168185158216859
ASV_7619	1.36432725783107	-3.81175946304684	1.65339380728122	-2.30541535008817	0.0211433226224448	0.168185158216859
ASV_9830	10.7014359689905	2.96750544654616	1.2922504166779	2.29638575329306	0.0216538348323093	0.171280488564882
ASV_417	6.97622065673607	-3.31575687531213	1.4458850398124	-2.29323686462815	0.0218343718431227	0.172173823790816
ASV_10895	2.85718124072052	2.51073285369452	1.09917453721913	2.28419852232621	0.0223598663809802	0.173981674625558
ASV_11870	7.18989974157339	2.91858968037783	1.27782094579469	2.2840364997795	0.0223693859326346	0.173981674625558
ASV_2007	1.69776296688545	-3.53653913706989	1.54957182857667	-2.28226860597892	0.0224734868283505	0.173981674625558
ASV_2113	2.28774979626107	2.47773117880279	1.08543746292698	2.28270283957341	0.0224478784194929	0.173981674625558
ASV_2228	10.5689471760323	-2.11395754165038	0.92594831905112	-2.28301893113936	0.0224292532532277	0.173981674625558
ASV_4584	1.76559010208314	-4.25744091441702	1.86092062511675	-2.28781435218383	0.0221483346740992	0.173981674625558
ASV_152	18.8489304430607	2.72000740180095	1.19283755930446	2.28028316226643	0.022590899778478	0.174360671926616
ASV_3145	1.97873369279957	1.63238267300242	0.717119043798323	2.27630640563703	0.0228276769978142	0.175655871037561
ASV_8383	0.93193314908934	2.70891068083991	1.19196566046456	2.27264154554934	0.0230477898739993	0.176815424123724
ASV_160	67.9989265880955	1.91542708541691	0.844375940027735	2.2684529421267	0.0233016140830574	0.177833119184808
ASV_678	4.57424513697923	-2.38115555539843	1.049822949556	-2.26814964981045	0.0233200870858759	0.177833119184808
ASV_2193	1.09550684352237	-2.25456965524426	0.998626519852687	-2.25767052088387	0.0239662084209157	0.182214724919619
ASV_11903	2.54585689413535	2.64972332782658	1.17635157862916	2.25249268667992	0.0242911543614513	0.183589228957319
ASV_233	27.6756239742364	2.20590974966862	0.979176401177547	2.25282160294694	0.0242703995152658	0.183589228957319
ASV_459	6.5717859772175	-1.7738584348602	0.78811645135838	-2.25075676545365	0.0244009472459153	0.183873410163746
ASV_1212	1.40830719604029	2.88526219229774	1.28330599965849	2.24830414029511	0.024556802896019	0.184501996979825
ASV_2269	4.21470713940842	2.94186602674929	1.31135706789865	2.2433752779961	0.0248726247212783	0.186325221073811
ASV_315	7.32467293207689	-2.3891243929408	1.06753334359014	-2.23798573345364	0.0252219854898189	0.188388261121902
ASV_11336	1.52747134400298	2.38265187983112	1.06557252503141	2.23602976227347	0.0253498216659342	0.188713897022149
ASV_7056	1.35657874727318	2.86957220871129	1.28389359054193	2.23505454801753	0.0254137678361198	0.188713897022149
ASV_1331	1.15696995937274	2.98982151506786	1.33928597734495	2.23239962610152	0.0255885625099006	0.189229533384422
ASV_524	1.93035136263875	-3.70087070384211	1.65828538463798	-2.23174535464536	0.025631797808255	0.189229533384422
ASV_10890	1.61586419739372	2.32247404406503	1.04132149960841	2.23031412002767	0.0257265964292018	0.189380465621898
ASV_10927	4.62477156681713	-2.12353662325176	0.957374329433347	-2.2180839385036	0.0265491097325988	0.190816385558955
ASV_11358	2.13991050330101	2.66298571169649	1.19893680570075	2.22112266387555	0.0263426543814735	0.190816385558955
ASV_2627	2.73612448113832	1.69421552161772	0.761668831925877	2.22434665907742	0.026125129708801	0.190816385558955
ASV_3591	2.55078356065446	2.95951490497308	1.32986153407552	2.22543086565057	0.0260523274073628	0.190816385558955
ASV_4370	3.75567834797842	2.22536466154099	1.00116190529285	2.22278199937106	0.026230503455855	0.190816385558955
ASV_6401	2.53258991115756	-4.77898025733629	2.15522012636938	-2.21739774924375	0.0265959233896462	0.190816385558955
ASV_6404	1.49333814902056	-3.87625579338213	1.74620361482234	-2.21981890340806	0.0264310631989841	0.190816385558955
ASV_7059	2.04962438615721	3.71845062555908	1.67584065537978	2.21885691436242	0.0264964605324764	0.190816385558955
ASV_9248	10.9429948567125	2.27538177249547	1.02508357486664	2.21970366932422	0.0264388896107419	0.190816385558955
ASV_3137	1.1779269378197	3.08424189053765	1.39210416105125	2.21552522923901	0.026724034617106	0.191196955533059
ASV_4624	2.58953642006011	-4.76780500939292	2.15952394386235	-2.20780372588303	0.0272579582361537	0.193927429127049
ASV_9817	1.25226578573968	2.52087835757605	1.14153477379831	2.20832375450828	0.0272217125703814	0.193927429127049
ASV_2675	9.62966484032342	3.04304586086012	1.38396981300443	2.19878051693486	0.0278935325022363	0.19680007557672
ASV_3353	1.14078564681442	-2.59497577774099	1.17976206294042	-2.19957554091315	0.0278370241178981	0.19680007557672
ASV_8309	0.882453201668348	2.92089418047343	1.32789217009167	2.19964711462361	0.0278319416777736	0.19680007557672
ASV_11858	1.10336977438395	2.90776341958446	1.3237580751964	2.19659730434736	0.0280492189242537	0.197351824862083
ASV_1577	1.06994957928164	2.62474216366564	1.2003474080987	2.18665208585165	0.028767931901012	0.199755748202687
ASV_2853	1.4126643951176	2.91649587163722	1.33389823028189	2.18644556640643	0.0287830230036851	0.199755748202687
ASV_3138	1.08935111568269	2.49449677937433	1.13928128939422	2.18953545765744	0.0285579443103903	0.199755748202687
ASV_3174	1.19001669057274	2.62318776307051	1.19932238111262	2.18722488997242	0.0287261107367346	0.199755748202687
ASV_3608	1.16757534789427	2.9206522157326	1.33317013044628	2.19075731523846	0.0284693590153508	0.199755748202687
ASV_1892	0.948420844012373	1.7382588828128	0.798506559767343	2.17688741758023	0.0294889684531707	0.203545806640178
ASV_2123	1.29580241480236	-3.76640561347752	1.72978125509725	-2.177388385022	0.0294516015609246	0.203545806640178
ASV_1	780.901565936623	1.44807142482306	0.667712555276113	2.16870480176047	0.030105102606995	0.205629370204192
ASV_11888	3.05901203613049	2.00512796709049	0.9239750018139	2.17011062328973	0.0299984666065245	0.205629370204192
ASV_1922	5.88211111086884	-1.87084184743605	0.861729693194947	-2.17103096505788	0.0299288317621066	0.205629370204192
ASV_1948	8.32815021152246	1.64497506892575	0.758545622882224	2.1685908128708	0.0301137632847129	0.205629370204192
ASV_10154	3.73325983393867	2.73792025744507	1.26396605232708	2.16613432963987	0.0303009235614378	0.205803872829286
ASV_6145	3.14547352124702	-2.53016126874954	1.16770144433175	-2.16678782152015	0.0302510364827497	0.205803872829286
ASV_12474	3.26809457823549	2.54549470116591	1.17811634049088	2.16064798838566	0.0307225414741021	0.206405012841939
ASV_2044	1.17069418924114	1.84085804262461	0.852038121920155	2.16053483437578	0.0307312899616688	0.206405012841939
ASV_3571	2.20797233851374	2.75495783031771	1.27388421154328	2.16264383007004	0.0305685843920234	0.206405012841939
ASV_391	2.38723541416593	4.02719921354113	1.86273873534373	2.16197748891392	0.0306199113857398	0.206405012841939
ASV_8129	0.967598336189314	2.48801307739662	1.15200910714141	2.15971650048008	0.0307946230388444	0.206405012841939
ASV_885	5.13396786274727	-1.19422308052097	0.555035504866717	-2.15161565350264	0.031427638218053	0.209545011888432
ASV_9746	3.18655362804083	1.82741711633071	0.849211857363768	2.15189778673559	0.031405405620176	0.209545011888432
ASV_2431	1.78864708165456	2.37751636227739	1.10584148835888	2.14996126235572	0.0315582790606684	0.209866675633218
ASV_4658	1.82840899136657	-2.22983560480322	1.0381334092894	-2.14792779506975	0.0317194919224521	0.210000338405635
ASV_49	216.652101972265	-1.58039338388092	0.735878376783454	-2.14762851272905	0.0317432784790615	0.210000338405635
ASV_1808	5.95548151925972	2.76993370955018	1.2907298282532	2.14602130431807	0.0318712790198278	0.21028544014697
ASV_999	1.94842959221516	-1.75179747119853	0.816682373682192	-2.14501687271659	0.0319514979728612	0.21028544014697
ASV_9849	1.47458374851553	-3.95253480750245	1.84457506291651	-2.14278881188656	0.0321300601007065	0.210915626485823
ASV_255	8.66817310053789	-3.37917504899485	1.58099730395171	-2.13736926720152	0.0325679690301968	0.213240660976635
ASV_8308	1.18869833928299	2.18247202294731	1.02216736037536	2.13514157030593	0.0327494479178854	0.213879086786805
ASV_931	5.40735719161057	-2.41852617708649	1.13395832540238	-2.13281751446049	0.0329396989175232	0.214571389112357
ASV_7608	0.883348035867119	2.84438796881382	1.33473520702592	2.13105037901243	0.0330849920137666	0.214875807244829
ASV_8519	1.40773245514034	-3.89457443476445	1.82826760365002	-2.13019933569308	0.0331551598929006	0.214875807244829
ASV_11346	1.8007379366769	2.50447956136831	1.17760740900105	2.12675255116884	0.033440648615428	0.214898418480052
ASV_4595	1.15233579979961	-2.84790113039451	1.33798693555304	-2.12849696414814	0.033295901394621	0.214898418480052
ASV_5737	3.04458981102534	2.55826511244321	1.20232627684623	2.12776278927687	0.0333567560051313	0.214898418480052
ASV_7189	1.97294821386318	2.87346271207557	1.35152735759962	2.12608549573053	0.0334961413963803	0.214898418480052
ASV_1682	1.45479922325955	-3.15314667769778	1.48517520918851	-2.12308060233555	0.0337470981865747	0.215777981781477
ASV_5443	5.3720409149663	-2.00454618190403	0.944463554270191	-2.12241771833429	0.033802675591209	0.215777981781477
ASV_414	23.4930725139199	-1.69986094405852	0.801938856128707	-2.11968896514687	0.0340322842025515	0.216700569659747
ASV_3234	2.23958119857428	2.78786801932019	1.31968394668845	2.11252703824725	0.0346412693547337	0.220028212086052
ASV_12463	3.06185956834839	2.6176495492719	1.24069289982358	2.1098287494384	0.0348731091795513	0.220949773831635
ASV_11867	2.75601960046055	3.00819361124512	1.42796157901087	2.10663483910321	0.0351492444118412	0.221857114586243
ASV_6495	1.78491992764224	2.92656862992849	1.39151065742225	2.10315933573222	0.0354518435950533	0.221857114586243
ASV_6500	3.92589957243533	-1.93319628018741	0.918851349764336	-2.10392712671449	0.0353848042822041	0.221857114586243
ASV_836	6.01098629637995	-1.69892887201284	0.806796284847716	-2.1057718087206	0.0352241787642803	0.221857114586243
ASV_8510	1.90950441114843	3.52900790041962	1.67640903076042	2.10509955247548	0.0352826431977467	0.221857114586243
ASV_11392	1.80020320421449	-3.9510258889916	1.88360495322342	-2.09758733232794	0.035941615085045	0.224370817700023
ASV_1791	0.937444084669898	2.16196581681652	1.03346381988292	2.09196081683967	0.036442020958279	0.22655615479009
ASV_941	3.53234004805916	-2.4321748340776	1.16280043092028	-2.0916528489353	0.0364695812579258	0.22655615479009
ASV_1729	3.51242058227285	2.36495405415179	1.13122681456809	2.09060996759942	0.0365630415061753	0.22658410393243
ASV_11337	1.01853756486018	2.30860688917915	1.10837524174384	2.08287482635118	0.0372626347726099	0.230359055256887
ASV_4227	40.4405958187272	1.42636608088992	0.685447692859317	2.08092622639065	0.0374406591867113	0.230899174209573
ASV_8503	1.72451616718563	2.17807888514226	1.04762046188621	2.07907249274293	0.0376106879345957	0.231387493162839
ASV_11860	0.956299964269928	2.21420500456991	1.06851634057584	2.07222381211001	0.03824457372125	0.23450224041366
ASV_11868	16.8847265198079	2.69939734830407	1.30358592922483	2.07074753400357	0.0383823955707856	0.23450224041366
ASV_11896	1.40580127722415	-3.76677341128255	1.8312092449322	-2.05698689087932	0.0396874868693783	0.23450224041366
ASV_11911	2.05253138593251	-4.39706926790446	2.13375850629162	-2.06071551908954	0.0393301881951983	0.23450224041366
ASV_11921	0.943041730958529	-3.16373990394107	1.53340351578081	-2.06321419729503	0.0390922818453325	0.23450224041366
ASV_12542	1.77615815191205	-3.72224174902963	1.7992666837506	-2.06875488922551	0.0385690935489562	0.23450224041366
ASV_1620	3.44137326251315	1.69577542222888	0.824840633891644	2.05588249723843	0.0397938435873376	0.23450224041366
ASV_1975	2.27889894922501	-1.84951945573745	0.899316657403943	-2.05658311842734	0.0397263434665293	0.23450224041366
ASV_2027	11.2975468738786	-2.13441866226305	1.03642924194636	-2.05939641210309	0.0394562791932528	0.23450224041366
ASV_2219	1.39509637956389	-1.86634163138194	0.903929725024179	-2.06469770792416	0.0389516116002889	0.23450224041366
ASV_270	1.77420405090747	-2.05169385752655	0.998327270329466	-2.05513153702538	0.0398663015701274	0.23450224041366
ASV_2705	1.11614544752812	2.51999149191331	1.22442560011655	2.05810095090583	0.0395804437621992	0.23450224041366
ASV_3820	2.46476340034806	-4.73610742154367	2.29362517030863	-2.06490035200756	0.0389324297930091	0.23450224041366
ASV_5299	6.41159551727237	1.2222584480691	0.592456681481961	2.0630342880289	0.039109370597484	0.23450224041366
ASV_5420	2.35179125427838	1.40181586561307	0.679719047970166	2.06234600869182	0.0391748056545924	0.23450224041366
ASV_5447	3.19556959295748	1.31315003454998	0.63668202724145	2.06248956051024	0.0391611504441659	0.23450224041366
ASV_59	40.6341835679924	2.07628239531685	1.00996548285353	2.0557954014929	0.0398022414715306	0.23450224041366
ASV_6805	1.73528146796142	2.42303036896661	1.17725874128171	2.05819696554439	0.0395712297927913	0.23450224041366
ASV_978	8.74752199563632	2.77259009068251	1.34709432969444	2.05820040183186	0.0395709000659097	0.23450224041366
ASV_10509	1.49382141694305	2.62031116172746	1.28073253424037	2.04594721510812	0.0407615642875752	0.236545035882433
ASV_11885	1.66494246913236	2.74224305769057	1.33785236068215	2.04973518624457	0.0403902794220158	0.236545035882433
ASV_187	58.4494620157803	1.69852074797009	0.830226115828576	2.04585319057923	0.0407708169424374	0.236545035882433
ASV_4104	1.50662431067696	2.81749846660838	1.37476489469214	2.04944021882325	0.0404190878706027	0.236545035882433
ASV_5694	27.2734912014777	1.43231363946157	0.699495319926968	2.04763863125076	0.0405954211313522	0.236545035882433
ASV_6815	2.45305746764819	-4.69552774362436	2.29310713442754	-2.0476704612393	0.0405923000705075	0.236545035882433
ASV_11907	1.03704114782601	-3.45951495046026	1.69470314559643	-2.04136928608976	0.0412141349423114	0.238032656911717
ASV_2549	0.943878712101642	1.95586625291753	0.958099252772087	2.04140254494363	0.0412108317101476	0.238032656911717
ASV_658	6.7440470737829	2.21286586304735	1.08496091271546	2.0395811840898	0.0413920576940974	0.238519391282503
ASV_593	12.9858366083134	1.45086209543872	0.712359860943247	2.03669826864979	0.0416802881442012	0.239167801156155
ASV_7786	0.920094082908874	2.20043172458224	1.08045560029634	2.03657764740978	0.041692384653841	0.239167801156155
ASV_431	22.6137119167563	2.02710820705884	0.996296662357672	2.03464317772762	0.0418867894889134	0.239205499614938
ASV_8208	68.6736666838516	1.85864270332928	0.913268768409707	2.03515412726286	0.0418353671212164	0.239205499614938
ASV_161	44.7413529775556	-1.68487669342158	0.831312906087386	-2.02676595188631	0.0426863540486353	0.243226272397929
ASV_351	26.7237827239824	1.27816789354908	0.632231521219585	2.02167695005695	0.04320973664297	0.244272574468051
ASV_4636	35.05642487615	1.47081912062931	0.72671327488439	2.02393319547286	0.0429770258356691	0.244272574468051
ASV_4986	3.07412537181573	-5.06516843413489	2.50710364055516	-2.02032670377093	0.0433495106633526	0.244272574468051
ASV_6684	1.82253819988072	2.80909309303212	1.38892843109332	2.02248944592551	0.0431258128356208	0.244272574468051
ASV_6862	1.06486491494227	1.61998832966246	0.801668665797436	2.0207704239644	0.0433035358094806	0.244272574468051
ASV_603	1.856615120182	2.38323917501652	1.18224578537012	2.01585761988605	0.0438148663062841	0.246349811218776
ASV_8749	2.20552182944466	-4.58952862059723	2.27969758353874	-2.01321818022589	0.0440916814641773	0.247360160108501
ASV_1700	1.29539162798677	2.20183861124562	1.09447996778146	2.01176693595298	0.0442445108774621	0.247672020230541
ASV_10148	1.07398467669697	2.5993028750653	1.30186958079369	1.99659237254827	0.0458694821113076	0.247748829263555
ASV_10482	3.7333958839468	2.53437905986317	1.2707360675654	1.99441813650476	0.0461063781197192	0.247748829263555
ASV_10897	9.96514810641405	2.34575405465575	1.17250005786881	2.00064301823532	0.0454308741775386	0.247748829263555
ASV_11402	0.97754438573009	-3.2304736195877	1.61810807650645	-1.99645108166223	0.0458848453864937	0.247748829263555
ASV_11918	2.81956526231567	-4.96307501995455	2.48809134714863	-1.99473183556635	0.0460721352590319	0.247748829263555
ASV_1196	2.70926173563995	-3.49080707640438	1.74301427073575	-2.00274153517451	0.0452050381105986	0.247748829263555
ASV_120	13.6061706646194	2.10685272975054	1.05231930441734	2.00210403905598	0.0452735432231015	0.247748829263555
ASV_12077	1.18874225632419	-2.26938196066443	1.13374755805198	-2.00166425457507	0.0453208533037233	0.247748829263555
ASV_12459	1.19077208539937	2.02571380901735	1.01425024598975	1.99725247001599	0.045797763762496	0.247748829263555
ASV_12714	0.890191895192366	-2.31374749984864	1.15380072204398	-2.00532679139756	0.0449281224668268	0.247748829263555
ASV_138	78.5488996310325	1.74821433422521	0.874902984836229	1.99818078635593	0.0456970637977393	0.247748829263555
ASV_146	64.6269996422883	1.82018454955922	0.912339598313478	1.99507349338333	0.0460348648367966	0.247748829263555
ASV_2399	1.78712205899812	2.11961781366104	1.05711465205726	2.00509737476066	0.0449526380908739	0.247748829263555
ASV_3477	1.35557875281208	-1.93539542814351	0.9701214459485	-1.99500324029148	0.0460425264604367	0.247748829263555
ASV_3671	1.00850517640777	-1.85519634525641	0.924144039428361	-2.00747531348464	0.0446990766353269	0.247748829263555
ASV_4586	2.1684617582595	-4.56042926585747	2.28106835268408	-1.99925147376286	0.0455811517303739	0.247748829263555
ASV_726	7.22874281875728	-1.46705593148903	0.733559320094513	-1.99991451447991	0.0455094955772045	0.247748829263555
ASV_8123	1.27967219464312	2.47005816548986	1.23177613559396	2.00528171809303	0.0449329381418366	0.247748829263555
ASV_9609	8.08494651963269	1.86645171008075	0.931931434219396	2.00277793145171	0.0452011296176377	0.247748829263555
ASV_1621	0.928177377106858	-1.59436179555223	0.800207704005149	-1.99243494854177	0.0463233559873116	0.248390710946701
ASV_1874	10.5631102447342	-1.90904374382638	0.961153987172987	-1.98619968215644	0.0470111561461534	0.251549190555153
ASV_8731	7.75428317513814	2.57160264871965	1.29844259778791	1.98052856021573	0.0476441674062389	0.254401875018219
ASV_2750	5.57043295592815	-1.65417250374766	0.835635440314469	-1.97953847329065	0.047755412425048	0.254462417252295
ASV_2568	1.62376595551273	-1.53425736471462	0.775813857772431	-1.97761015653921	0.047972702604116	0.255086583575539
ASV_5186	2.68245517083086	-4.89116570036648	2.48164284328706	-1.97093861173346	0.0487308979514777	0.258578327255028
ASV_6605	1.1727016233692	-2.76486519793765	1.40370369417735	-1.9696928984418	0.04887357737444	0.258796261065901
ASV_2542	0.89993233993556	2.26714231744657	1.15320838474854	1.96594331729641	0.0493051585838145	0.260539914757211
ASV_12471	3.070482350783	1.81421782833013	0.924394764578772	1.96260071762397	0.049692587281934	0.262043519269329
ASV_12488	1.80404783507941	2.38916030566645	1.2196129503608	1.95894960360962	0.0501186890549636	0.263744423601223
ASV_1514	1.03006007575281	-3.52008248260379	1.80148512519557	-1.9539892022265	0.050702494172716	0.266266500325583
ASV_222	19.6690318253524	-2.44141126117855	1.25213515058799	-1.94979851818079	0.0512001382608435	0.268052005474216
ASV_2398	1.45416768949778	2.87563569643455	1.47517247151294	1.9493555851712	0.051252974741242	0.268052005474216
ASV_10	400.754838772332	-1.00645186834758	0.518960938373481	-1.939359581671	0.0524575685001412	0.269893205560785
ASV_10262	1.22273733304756	1.64602900981682	0.849112370292535	1.93852906565209	0.0525587082678247	0.269893205560785
ASV_1107	21.3006754588882	-1.53360715649029	0.789428251660024	-1.94268086208644	0.0520547299654312	0.269893205560785
ASV_11362	1.10075158680048	1.90508227138106	0.979725076264866	1.9445070025604	0.0518343418100233	0.269893205560785
ASV_353	26.3840834460125	1.27190074798812	0.655774713648785	1.93953917636005	0.0524357189728144	0.269893205560785
ASV_3847	2.22100957114106	-4.44992751756628	2.29034669623663	-1.94290564169964	0.0520275601598254	0.269893205560785
ASV_4463	1.03274602753973	1.5692309653688	0.808019960387715	1.9420695555786	0.0521286805021856	0.269893205560785
ASV_4468	2.08936769056795	1.34708198099987	0.693992860171557	1.94106028795003	0.0522509651882594	0.269893205560785
ASV_8319	2.51803240160884	-4.8000062768436	2.47496468845196	-1.93942414582323	0.0524497127357076	0.269893205560785
ASV_11877	1.4547538963606	2.25304867217137	1.16386091697426	1.93584013288179	0.052887283899564	0.271034028354506
ASV_1048	2.6318491227117	-3.67328610116527	1.89901255085778	-1.93431375664477	0.0530745628568123	0.271067082268761
ASV_1313	3.35664623051528	2.15524901247602	1.11486763571875	1.93318824892296	0.0532130118313234	0.271067082268761
ASV_9309	1.74388669901399	-1.44331160884317	0.746548744513843	-1.93331194975495	0.0531977806202749	0.271067082268761
ASV_339	1.72217966297495	-4.10563705585356	2.12585759457605	-1.93128508058524	0.0534478073772435	0.271719691396885
ASV_381	27.8655838386756	1.313074636515	0.681855693097019	1.92573685283899	0.0541372398055085	0.274174243059178
ASV_4243	1.15351621960802	1.94743697279043	1.0113049392973	1.92566741950612	0.0541459145107053	0.274174243059178
ASV_10478	1.88514516183426	2.58475634697168	1.3463176975675	1.91987103166048	0.0548741918184188	0.275292984142058
ASV_12522	1.00665537828902	2.0261823344158	1.05575631946968	1.91917613662364	0.0549620465009245	0.275292984142058
ASV_1259	2.84645920343573	-3.22933987366248	1.68087199022428	-1.92122891715959	0.054702854070838	0.275292984142058
ASV_2965	1.81097602225996	-4.32562551666889	2.25439193204751	-1.91875487805717	0.0550153627515931	0.275292984142058
ASV_8115	0.936897150038867	2.20440599078931	1.14752242160657	1.92101343667261	0.0547300135390365	0.275292984142058
ASV_987	7.07513994457938	-1.14075049055514	0.59447832959926	-1.91891013306427	0.0549957080116051	0.275292984142058
ASV_1617	1.74596269612282	-1.37831333724082	0.719112926898477	-1.91668552418528	0.0552778953972152	0.275524069621736
ASV_4353	35.6692687101668	1.40990265932812	0.735289634465097	1.917479307802	0.055177067293466	0.275524069621736
ASV_2572	1.88772987483182	2.67115758287532	1.39693766428821	1.91215231084515	0.0558566608741272	0.277865068840629
ASV_2259	1.1748294362584	-2.58533201042843	1.35379086596995	-1.90969822253611	0.0561720799756967	0.278797259491963
ASV_5887	1.099074105462	2.4308499407851	1.27336754166193	1.90899317066971	0.0562629726654374	0.278797259491963
ASV_11906	1.15243435669266	-3.66199750887332	1.91938181167688	-1.90790466315506	0.0564035394805152	0.27895109719781
ASV_2347	1.13526173605072	-2.3413471560634	1.22798214751295	-1.90666221068879	0.0565643434855477	0.27920423034436
ASV_3799	10.9170423343053	-1.76738994178842	0.928672298658816	-1.90313627782467	0.0570227653062573	0.280271074187596
ASV_7247	2.43052461973221	1.41694670958117	0.744277503105394	1.90378817533669	0.0569377771567498	0.280271074187596
ASV_8120	1.49198027942552	1.96208110063174	1.03133709317012	1.90246342696809	0.0571105958002992	0.280271074187596
ASV_10922	2.32089364437396	-4.6822504473746	2.47332478033983	-1.89309971929011	0.0583446095076004	0.283594886289806
ASV_11349	2.21111975283663	2.34852494562181	1.23967248636605	1.89447210569803	0.0581623734773809	0.283594886289806
ASV_1716	1.26757886820984	-2.71607223569092	1.43456949726086	-1.89330125928157	0.058317817799621	0.283594886289806
ASV_3414	1.0454088950279	-1.73532054672516	0.915293127113808	-1.89591781618326	0.0579709126811838	0.283594886289806
ASV_6043	1.16247362178807	1.12080963800588	0.591703567355265	1.89420801198741	0.0581974050780438	0.283594886289806
ASV_557	7.5597588667746	1.76420845485033	0.932643957252281	1.89162052799653	0.0585415587924019	0.284010190941424
ASV_6195	1.70420392502882	-4.23797790958994	2.24352301213273	-1.8889834811907	0.0588940421802657	0.28517704454969
ASV_1664	0.904426176815687	-1.90312052860257	1.00959122079856	-1.88504068715777	0.0594243448399435	0.286656586433075
ASV_715	1.35665505816651	-3.6870440126563	1.95595192946981	-1.88503815308781	0.0594246869401899	0.286656586433075
ASV_988	1.37111069696241	-3.69559179306131	1.96164510772691	-1.88392476218272	0.0595751532349711	0.286839159337375
ASV_1619	1.1704074144476	-3.27322320051002	1.74317312621167	-1.87773844794379	0.0604169542656833	0.288709160440329
ASV_2539	1.63522432311576	-2.07080253594161	1.10136439813146	-1.88021561206705	0.0600786987271813	0.288709160440329
ASV_3512	0.902880835743388	2.39880718523285	1.27732948030752	1.87798623786192	0.0603830477754885	0.288709160440329
ASV_559	4.67661589418163	-2.73152315104328	1.45370491190693	-1.87900799444926	0.0602434016399975	0.288709160440329
ASV_1398	2.76703471462895	-1.72064464403276	0.918184773094962	-1.87396338346247	0.060935472169308	0.290098406757435
ASV_2298	1.58626493578143	-1.55011906787189	0.826899247628906	-1.87461661419669	0.0608454858542433	0.290098406757435
ASV_6985	1.35087228291149	1.49820815315322	0.800428911544605	1.87175666888655	0.0612402755418426	0.290671614612749
ASV_8164	8.01205990917256	-1.62851870714492	0.87019552960358	-1.87143998301945	0.0612841213376704	0.290671614612749
ASV_2161	1.19707009585703	-3.60589652008042	1.93044577708414	-1.86790873014158	0.0617747938155623	0.292395762413512
ASV_6804	1.17539341104037	1.83963545064932	0.98525099192084	1.86717442127389	0.0618772343701935	0.292395762413512
ASV_1078	96.4144258357235	-1.54786271571275	0.830239411647903	-1.8643570685719	0.0622715775422688	0.293171364140774
ASV_6012	1.28062350517026	-3.82738586632486	2.05282175433921	-1.864451143035	0.0622583765243362	0.293171364140774
ASV_11401	1.10022322437945	-3.5545049121207	1.91123345849729	-1.85979629872922	0.0629143512377704	0.293485078026742
ASV_1907	6.62373974290878	-1.74470675883131	0.93735932656106	-1.8612998338985	0.0627018466198637	0.293485078026742
ASV_241	1.65123703594681	3.75349007548835	2.01793515018859	1.86006476726348	0.0628763631900251	0.293485078026742
ASV_4978	1.84412440760116	2.42501218357285	1.30236983695691	1.86199965229468	0.0626031392431838	0.293485078026742
ASV_8317	1.7515154417073	-4.20966126945472	2.26106812863422	-1.8618020466272	0.0626309979271892	0.293485078026742
ASV_653	6.73075979808114	1.36449641556664	0.735134823821665	1.85611723367039	0.0634368498336293	0.29538145617231
ASV_11388	2.16497510366448	-4.55757045300434	2.46683404032299	-1.84753833395602	0.0646691576603049	0.297507198986927
ASV_12534	1.80089173149109	-4.17941344023016	2.2615866822523	-1.84800055334068	0.0646022627859722	0.297507198986927
ASV_1526	0.9838651285233	1.99299287806621	1.0793684560844	1.84644350761939	0.0648278348793657	0.297507198986927
ASV_1745	1.73044768733311	2.31757340641664	1.25297309729967	1.84965935135505	0.0643626626677642	0.297507198986927
ASV_4605	0.907971261956794	-2.14688788738127	1.16008731052606	-1.85062612779356	0.0642233582016702	0.297507198986927
ASV_5135	0.956343551977676	-3.3059859407919	1.79004920824356	-1.8468687483937	0.0647661650529517	0.297507198986927
ASV_5953	1.02928671638955	2.19577141358565	1.18864011461891	1.84729708057147	0.0647040958443551	0.297507198986927
ASV_6934	1.13453187934968	-3.56400836443051	1.92555215483146	-1.85090201555328	0.0641836507469702	0.297507198986927
ASV_489	3.56246893802836	1.40639803416775	0.762212079449132	1.84515316942259	0.0650152606153413	0.297830699257688
ASV_1235	3.44630117881434	-1.67374800571452	0.908069503035802	-1.84319372043544	0.0653007314211931	0.29860136971235
ASV_109	52.9489992282087	1.33640208985507	0.726156886757225	1.84037652775421	0.0657129770597339	0.298876701019897
ASV_2141	1.31002611227279	2.18540598730596	1.18696206586178	1.8411759315318	0.0655957812270812	0.298876701019897
ASV_5098	1.23077044325311	1.50776419876664	0.818889013260725	1.84123144205207	0.0655876495621042	0.298876701019897
ASV_6586	1.14436807260571	3.32589252421839	1.80868992294497	1.83884063377932	0.0659386297167252	0.299368431173795
ASV_9170	2.4096694132692	1.50955935283064	0.821331594555709	1.83794141469405	0.0660710385889697	0.29943582791122
ASV_1552	1.20619120937971	-2.04210783592108	1.11339656129926	-1.83412443230297	0.0666355254331493	0.301457696764176
ASV_7607	1.00075631180052	2.00253393385851	1.09242755619239	1.83310455920598	0.0667870232438519	0.301607354968246
ASV_808	3.17933507747543	-1.50878313170155	0.826795600377924	-1.82485626557749	0.0680227224477906	0.30664402491066
ASV_4443	0.978467443950152	-1.64913412269497	0.90457124431831	-1.82311137243564	0.0682865245086733	0.30728936028903
ASV_1963	2.8756224591603	1.83487036111216	1.00699697888047	1.82212101882577	0.0684366251340456	0.307421665284681
ASV_7370	1.29781788508143	1.28094115633468	0.703334992243711	1.82123905459097	0.0685705261914323	0.307480863045032
ASV_473	22.1428525572375	-1.5195856827673	0.835035397171906	-1.81978594909129	0.0687916083156733	0.307541296531152
ASV_8988	0.975530491700674	-3.26345328146008	1.79353629930653	-1.81956355314464	0.0688254962790564	0.307541296531152
ASV_6928	1.25674729529355	2.29266586324145	1.26214204884188	1.81648798195509	0.0692955498297535	0.30873427390749
ASV_738	5.03974436322213	-1.87362606049723	1.03160104538582	-1.81623125420204	0.0693349056439279	0.30873427390749
ASV_12921	1.97702250301536	1.76004361325408	0.969796010133362	1.81485961466479	0.0695454861982802	0.309131506713821
ASV_1088	3.99582287474654	2.39759917598386	1.3236581822803	1.81134314589697	0.0700877508081364	0.31045826314491
ASV_8114	1.1205250297661	2.14413268950432	1.18331309801504	1.81197410313552	0.0699901980547742	0.31045826314491
ASV_2609	1.33053512390344	-1.53857912489072	0.850837994239147	-1.80831031913023	0.0705582167213932	0.311458887329963
ASV_4103	4.01427812237776	2.21017842513142	1.22214376555085	1.80844388968858	0.0705374422553537	0.311458887329963
ASV_6816	1.20520697613312	-3.70465552209502	2.05229481883004	-1.80512833151669	0.0710546025767904	0.313107392323677
ASV_7951	1.58604625225664	-4.05028076435326	2.24660061453122	-1.80284859629952	0.0714119957598941	0.314138779275389
ASV_10775	2.27714765170198	1.57056544473851	0.872045978880173	1.80101219749368	0.0717009574582127	0.314756736166443
ASV_2358	1.07430390483643	-3.4527667768376	1.92029054334367	-1.79804394121815	0.0721700447055635	0.314756736166443
ASV_2788	3.75787565568221	-1.35781617665203	0.754498856912531	-1.79962655239574	0.0719196255430111	0.314756736166443
ASV_5031	3.91066779248885	1.96977901540229	1.09598846603444	1.79726254102787	0.0722939500028934	0.314756736166443
ASV_7184	1.30685427225629	1.7338968436113	0.964265500060461	1.79815293972727	0.0721527748271471	0.314756736166443
ASV_9854	1.29838154992613	-3.49013770123972	1.94191449428434	-1.79726641492831	0.0722933352957347	0.314756736166443
ASV_9273	1.87591383371363	-4.37569876414905	2.43761498110699	-1.79507379059589	0.0726419439661833	0.315732135293292
ASV_111	3.61184723309889	-1.08335705805579	0.603870140836269	-1.79402322584704	0.0728094617855499	0.315921122943434
ASV_5827	1.24321219724463	2.11886569706687	1.18221947378976	1.7922777826308	0.0730884803608249	0.316592448093573
ASV_1154	0.971165811087655	-2.58526264796427	1.44397933898413	-1.7903737111523	0.0733938536023547	0.317375458616634
ASV_2610	1.02954821747709	2.11862028724239	1.18402067656434	1.78934399472649	0.0735594328828862	0.317552331445273
ASV_11914	1.82529602106985	-4.06110340600503	2.27303482387208	-1.78664372554002	0.0739950897966643	0.318892544352122
ASV_877	1.32502457606145	-3.71803077177604	2.08214386421389	-1.78567429257813	0.0741520101001728	0.319029002914088
ASV_162	22.2085537587488	-2.41637986103786	1.3559390576263	-1.78207113914689	0.074737631548813	0.320465904974456
ASV_9533	0.930016867143357	-3.37308382291174	1.89209893271865	-1.78272064139118	0.0746317895481542	0.320465904974456
ASV_528	5.01742988602786	2.89934582380702	1.62840023337907	1.78048723180949	0.0749962570768412	0.321034397940696
ASV_11905	1.01447913500295	2.5925229559799	1.45730942727043	1.77897906063487	0.0752431949724024	0.321551036232733
ASV_1487	2.79277224691454	-1.30695116823538	0.736628807662525	-1.77423303927334	0.0760246113023362	0.323324712763248
ASV_1775	1.60660321819614	-3.77093941672261	2.12549600085829	-1.77414561834032	0.0760390667236692	0.323324712763248
ASV_6807	7.02979926234087	2.35772733397004	1.3288316476253	1.7742859587845	0.076015861926502	0.323324712763248
ASV_467	17.388270136377	1.23099959500773	0.694646476097409	1.77212386064866	0.0763739989382223	0.324207625492754
ASV_7233	94.9055173245085	1.60538615355967	0.906439506676971	1.77109022911529	0.0765456985698872	0.324395830711319
ASV_12204	1.40879225510795	1.32431249215401	0.748491567827189	1.76930849868941	0.0768424059366605	0.324977066240825
ASV_8993	0.960725687864341	-3.34573793730783	1.89159884640334	-1.76873545026176	0.0769380333503013	0.324977066240825
ASV_6505	1.61656823401601	-1.72127811706028	0.974079774370695	-1.76708126207867	0.0772146201114918	0.325566185548923
ASV_8116	1.03089258343441	2.06357548124058	1.16825524312513	1.76637382402876	0.0773331536148795	0.325566185548923
ASV_1968	0.880713022997397	1.9427850634874	1.10138387173178	1.7639490765673	0.0777405531453156	0.326393796681513
ASV_9859	0.872524818272471	-3.1370116246643	1.77867491769159	-1.76367901377706	0.0777860363508748	0.326393796681513
ASV_2263	1.89217598008299	-1.07559735637732	0.610305063476666	-1.7623929748347	0.0780029247692247	0.326765541755288
ASV_107	29.5003575466807	2.18085966515555	1.24223921460663	1.75558752252571	0.0791588642792532	0.327085498719377
ASV_1492	1.4182054531761	-3.49029168627029	1.98946034634975	-1.7543911808417	0.0793635014560563	0.327085498719377
ASV_1672	1.45240825015328	3.17618610651758	1.8061262864136	1.75856258247838	0.0786518330909929	0.327085498719377
ASV_3419	1.25457043700454	-2.95984509636651	1.68113451963464	-1.76062359186449	0.0783021328835822	0.327085498719377
ASV_3697	9.50085569753117	1.26030726508547	0.716868777559454	1.7580724737045	0.0787351786859172	0.327085498719377
ASV_3711	0.882799759080438	2.10022656721838	1.19485824584163	1.75772027730288	0.0787951159132714	0.327085498719377
ASV_4400	1.87805621416876	-4.31141501898393	2.45122583065525	-1.7588811953044	0.078597689805412	0.327085498719377
ASV_6402	1.85013948092708	-4.28707182570546	2.44340509905783	-1.75454812112758	0.0793366319467789	0.327085498719377
ASV_7796	1.2661363194781	-3.63271119495756	2.06874280358863	-1.75599943533625	0.0790885049776489	0.327085498719377
ASV_8980	1.32976870188618	-3.88080519001431	2.21037167911968	-1.75572516906293	0.0791353470544833	0.327085498719377
ASV_883	6.59124010022156	1.12814731542773	0.643678070746457	1.75265768199847	0.0796607837105025	0.327780316818498
ASV_12523	1.1585301415142	1.94365720240512	1.11069572594489	1.7499456934991	0.0801276850115144	0.328639635626936
ASV_5435	1.20422088590878	1.93826811974962	1.10748514845834	1.75015269725987	0.0800919686275177	0.328639635626936
ASV_592	8.5800107219601	-1.67719801648447	0.959346139787182	-1.74827202291816	0.0804169353206687	0.329295714247176
ASV_108	28.5917878084805	-1.65207259017851	0.948059044427272	-1.74258407204641	0.0814062942684767	0.330658834624487
ASV_133	9.29375330902054	-2.24151924495381	1.28546701918794	-1.7437392103376	0.0812045748215415	0.330658834624487
ASV_279	5.66495559550946	-2.03315563105805	1.1676982041968	-1.74116533171904	0.0816546022267191	0.330658834624487
ASV_3279	1.69996315668129	-4.2337837421671	2.42752186563692	-1.74407646007187	0.0811457581646457	0.330658834624487
ASV_5437	1.06571596936688	2.34296982539429	1.34620266016291	1.74042875915187	0.0817837592988853	0.330658834624487
ASV_7242	2.19338974167532	1.50809188007814	0.865842699655963	1.74176196285696	0.0815501050636784	0.330658834624487
ASV_889	2.65611173644596	1.409299872571	0.808783892920134	1.74249250622771	0.081422301600157	0.330658834624487
ASV_9848	1.48140847908131	-2.25621404350934	1.29637501684396	-1.74040228652517	0.0817884043240781	0.330658834624487
ASV_3559	1.04494404749892	1.59004341560139	0.914779872552032	1.73817052966582	0.0821807702333887	0.331718576520509
ASV_11069	116.896740364509	1.54816406228646	0.893241412339276	1.7331978129317	0.0830605156321925	0.333157690260149
ASV_2345	3.92552804525354	-1.86642674775097	1.07596405272037	-1.73465530101313	0.0828018780168854	0.333157690260149
ASV_4477	0.91074388348619	2.42377337923339	1.3974183558413	1.73446510781962	0.0828355915543729	0.333157690260149
ASV_9242	0.951376566287235	2.18049535389061	1.25792167243305	1.73341107135323	0.0830226311653025	0.333157690260149
ASV_12535	1.06405963995587	-3.52779566117448	2.03701679562931	-1.73184416974068	0.0833013114159738	0.333598176378121
ASV_9605	1.07923076595827	1.42176229862183	0.823054100331398	1.72742265429376	0.0840917849509952	0.336235127582707
ASV_2457	3.18221231590585	1.33205080804364	0.77185059101768	1.72578841494096	0.0843854847868074	0.336353411192486
ASV_9540	1.21934029400371	-3.18921854510647	1.84750571268588	-1.72622932811938	0.0843061637533271	0.336353411192486
ASV_12031	1.07666898416258	1.46321237649722	0.849600202558137	1.72223637905394	0.0850267072922425	0.338379724177096
ASV_261	8.05174156245737	-2.37226740451629	1.37814745162819	-1.72134513016993	0.0851882146548626	0.338493576795531
ASV_369	5.36390247195947	1.72811001732174	1.00632000151583	1.71725695078968	0.085932233962938	0.340475814039856
ASV_71	112.509889849462	1.30344080262359	0.759078640381857	1.71713539715449	0.0859544359747262	0.340475814039856
ASV_316	7.45043160417041	1.65628265592439	0.966774027289358	1.71320557769666	0.0866747258681437	0.342795849046836
ASV_126	75.259824605954	1.30700570491564	0.763831163691857	1.71111859144165	0.0870592228029498	0.343391996789658
ASV_5778	2.57393680074378	-2.42389959523683	1.41671944059498	-1.71092421391413	0.0870951040149662	0.343391996789658
ASV_1691	2.03018339466744	-3.97265076243452	2.32358058520838	-1.70971077470862	0.0873193693147874	0.343744101460222
ASV_1112	2.77767850437183	-4.94068022704758	2.89228381240549	-1.70822801201465	0.0875940427658344	0.343875425473601
ASV_1255	8.12035137920843	-1.54904205836045	0.906894398892951	-1.70807324452701	0.0876227527021465	0.343875425473601
ASV_3603	1.20400992542162	-1.24659970914233	0.730174712600676	-1.70726223139431	0.0877733227477831	0.343936389290159
ASV_10204	3.37306643051488	0.909955197302152	0.533870212958822	1.70445021133317	0.088297010146871	0.344398904814825
ASV_10923	1.03196305395952	-3.48243533651343	2.04206263953174	-1.70535186781145	0.0881288194329243	0.344398904814825
ASV_3737	1.77563443464092	-2.88361599628309	1.69117861094895	-1.70509251809012	0.0881771708106009	0.344398904814825
ASV_1148	5.45097526513192	1.09172504307069	0.641675739379282	1.70136562140678	0.0888743526695753	0.346120758791144
ASV_2872	0.935661101110396	2.18476711916651	1.28622757026398	1.69858520348629	0.089397366328995	0.347626094717481
ASV_1878	2.07697020087606	-1.15528636456584	0.681598882494104	-1.69496516827965	0.0900820286043548	0.349084045896975
ASV_2140	1.326485408322	-1.44129768144981	0.850181353896685	-1.69528262981048	0.0900218183433177	0.349084045896975
ASV_8344	1.24631752701915	2.4472994257467	1.44431958096169	1.6944306911059	0.0901834716137455	0.349084045896975
ASV_809	7.02374667145534	1.10005248633655	0.650010936882752	1.69235996491391	0.0905773608543984	0.350076689068517
ASV_11568	2.89058141085027	1.79523684018044	1.06297358053792	1.68888189984172	0.0912420645825851	0.3512983426581
ASV_349	206.196015574271	1.19933477167142	0.709698712958324	1.6899210182756	0.0910430659290047	0.3512983426581
ASV_5831	2.19488880993242	-4.53367317806786	2.68610650879335	-1.68782330977057	0.0914451516224265	0.3512983426581
ASV_9272	2.06616646187929	-4.51454467341927	2.67457592392597	-1.6879478473703	0.0914212406497463	0.3512983426581
ASV_1421	0.945801874427405	1.83133516365984	1.08775082710862	1.68359804287878	0.0922593772265892	0.351491884219076
ASV_194	11.5845762381448	-1.71032684587755	1.01509899386924	-1.68488675115156	0.0920104232104552	0.351491884219076
ASV_2871	5.24301690711945	2.24158002995781	1.32911664866356	1.68651866050414	0.091695943979485	0.351491884219076
ASV_6497	1.02205090257287	2.41208658416604	1.43297976249174	1.68326632887807	0.0923235455604874	0.351491884219076
ASV_6923	0.921397043607441	1.87398865563597	1.11201693060786	1.68521593876417	0.0919469170143607	0.351491884219076
ASV_8989	2.04027119923441	-4.49603383152518	2.66889660666521	-1.68460397465265	0.0920650040017834	0.351491884219076
ASV_546	5.06991835536094	1.746108641453	1.0379231578022	1.6823101289602	0.0925087180220962	0.351671201197431
ASV_1680	1.467169995054	2.30485157363056	1.37308575559915	1.67859258916048	0.0932314718642279	0.353363926842542
ASV_8070	94.6713288055848	1.47856596215073	0.880667357893116	1.67891536900835	0.0931685387993458	0.353363926842542
ASV_1110	1.98655116718989	1.09550148788837	0.653580285332483	1.67615442581943	0.0937079483911884	0.354115941472339
ASV_248	14.3666419683961	-1.91093293605653	1.13978999408236	-1.67656581122648	0.0936274169612869	0.354115941472339
ASV_1973	1.6060822602655	-2.05245892235198	1.22533915240255	-1.67501292872889	0.0939316950295327	0.354435595911437
ASV_10156	1.38093933443	2.05942734210663	1.23096462712119	1.67301910772443	0.0943235345269866	0.354862691935354
ASV_6	674.258739592754	1.24584386124959	0.744393274825151	1.67363664259625	0.0942020324780215	0.354862691935354
ASV_1195	1.94991399937039	-1.29146547285617	0.772573069446648	-1.67164184713451	0.0945949676817667	0.35501337973369
ASV_7196	1.18893692317881	-3.6847362815498	2.20457849885498	-1.67140171396192	0.0946423576125543	0.35501337973369
ASV_5436	1.39380669653929	2.74576174695143	1.64605079025817	1.6680905371825	0.0952977553800451	0.356475813475785
ASV_966	1.69222878334372	2.0592370167544	1.23454120555219	1.66801805196396	0.0953121432968236	0.356475813475785
ASV_11268	206.121172406896	-1.70253441796982	1.02268637568825	-1.66476689085063	0.0959592718543876	0.356681666874818
ASV_11395	0.870292085382199	-3.15216129497349	1.89128867431798	-1.66667380700632	0.0955792839529649	0.356681666874818
ASV_3888	1.61151084937757	-3.77216319807633	2.26445811293465	-1.66581275075464	0.095750715699033	0.356681666874818
ASV_4369	1.95488207431666	-4.43463847455798	2.6646861194939	-1.66422545684302	0.096067382597615	0.356681666874818
ASV_549	13.3511258028791	-1.30375573680359	0.782793323400157	-1.66551719059198	0.095809616881649	0.356681666874818
ASV_2057	11.5931297734101	1.41162240997682	0.852150619108621	1.65654096625949	0.0976123160756798	0.359001375749217
ASV_2645	2.54927360412717	1.28244660875435	0.77286211102726	1.6593472373096	0.0970458417539706	0.359001375749217
ASV_275	16.3327930899695	1.45670431144224	0.878858191566525	1.65749642595438	0.0974191508692338	0.359001375749217
ASV_4074	1.72869554619902	-4.04988033224592	2.44196986355086	-1.65844812120531	0.0972270505844294	0.359001375749217
ASV_5184	1.43810608119977	2.36054913733556	1.42526959925458	1.65621236751989	0.0976788195501404	0.359001375749217
ASV_8119	3.64737413927222	1.84277528981919	1.11016187471976	1.65991584811393	0.0969313827811423	0.359001375749217
ASV_9065	2.99823418486199	-2.25815557134768	1.36319166940047	-1.65652095889113	0.0976163642332469	0.359001375749217
ASV_2818	1.51416191089766	-1.23171462938587	0.744211824573519	-1.65505920319355	0.0979124893127646	0.359018360093069
ASV_393	26.120835564158	1.07593982731327	0.650586518507042	1.65379975868901	0.0981682050284389	0.359018360093069
ASV_892	0.96383558264633	-2.73619471453894	1.65434012332819	-1.65394931547346	0.0981378113601553	0.359018360093069
ASV_962	2.24534667299622	1.57693316129484	0.953745484915289	1.6534108797746	0.0982472701157711	0.359018360093069
ASV_1062	3.00895764301763	1.99991176571868	1.21091462152395	1.65157124224148	0.0986219864794947	0.359871346079188
ASV_6769	1.2190378138227	1.2904312225637	0.781744285686349	1.65070758583255	0.0987982981058353	0.359998948892078
ASV_1579	1.04520066110747	2.03106825454421	1.2338116575299	1.64617366204046	0.0997280101384127	0.361833677809882
ASV_3889	1.00495516700626	-3.36754596096553	2.04463197174815	-1.64701814678477	0.099554315929462	0.361833677809882
ASV_460	3.82988588441954	-2.12794080786067	1.29260619478104	-1.64624060789151	0.0997142318536972	0.361833677809882
ASV_1253	1.69569445394345	-2.10242605318702	1.27907990398083	-1.64370188808668	0.100237795772196	0.363165954241512
ASV_12541	1.06535304447523	-2.20748140903014	1.34544119077713	-1.64071192718212	0.100857227882131	0.363336095852969
ASV_1730	1.38725877274188	2.39231638535012	1.45670100244527	1.64228375029213	0.100531213112575	0.363336095852969
ASV_209	5.28160728472266	2.27098228906585	1.3847720267055	1.63996834516417	0.101011748861862	0.363336095852969
ASV_385	5.12787230619567	2.6056908988853	1.58687616452036	1.64202535594381	0.100584749403755	0.363336095852969
ASV_725	4.75355267832754	1.70041252557747	1.03614579337769	1.64109388509349	0.100777927899719	0.363336095852969
ASV_9853	0.895941658582644	-3.30782242567133	2.01776629525204	-1.63934863688371	0.101140672147528	0.363336095852969
ASV_4137	1.84647306392493	-4.35239666266577	2.6575108700976	-1.63777191342435	0.101469282643682	0.364003187173883
ASV_2254	2.63353001514645	-1.29044319961229	0.79020862086982	-1.63304115588089	0.102460341147706	0.366961578229666
ASV_504	1.25682836167204	2.00435256089012	1.22780932932288	1.63246239706901	0.102582113741469	0.366961578229666
ASV_1035	5.96216102743408	1.45771230875397	0.893763755446729	1.63098167706002	0.102894185805981	0.367561698804815
ASV_3189	0.933277720688535	-1.48131515073133	0.909228688062267	-1.6291997493923	0.103270740014361	0.367874929813394
ASV_3870	1.40749456933929	-3.92593254922756	2.40932035683013	-1.62947718351278	0.103212041158528	0.367874929813394
ASV_12552	1.82172441394764	-1.32251680939177	0.812492728326519	-1.62772756393247	0.103582665751996	0.368470739763035
ASV_950	4.12778464591567	-0.975894092435668	0.600103878920434	-1.62620860606878	0.103905286020913	0.369102877957133
ASV_1030	10.1326127935477	-1.62829961983737	1.00170915172612	-1.62552135720386	0.104051516892627	0.369107539729139
ASV_3237	1.2322532995028	-2.18137437719601	1.3427948883727	-1.62450303920919	0.104268492278162	0.369362795316382
ASV_830	8.82203453865574	1.46350076419605	0.901434732767905	1.62352382374073	0.104477474797438	0.369589067095938
ASV_1136	2.96283414790516	-1.13435310905507	0.699883434014472	-1.62077433744719	0.10506604411831	0.371155637128068
ASV_4367	1.13729195816558	1.68228568414719	1.03890107611776	1.61929342727576	0.105384144202759	0.371249537046233
ASV_6889	10.8434868441164	1.09627637266573	0.676765318236582	1.61987670337813	0.105258765166197	0.371249537046233
ASV_623	4.47114286158565	2.23657706876808	1.38181640777226	1.61857758830194	0.105538180433229	0.37127865409314
ASV_12939	1.67182699016604	2.83518284281458	1.75312322099197	1.61721823592659	0.105831181314162	0.371700124316299
ASV_441	1.53744574982639	-3.94889121195065	2.44261036367357	-1.61666849149518	0.105949858756825	0.371700124316299
ASV_8615	0.928250674524576	-2.65223353336703	1.64144144344111	-1.61579539980841	0.106138556486849	0.371849935862454
ASV_3706	0.874199638917815	-1.17153309122949	0.726847079993309	-1.61180133136158	0.107005178388969	0.374123834715588
ASV_3905	1.09219283626123	1.61576897185825	1.00267933023376	1.61145136150513	0.107081380254285	0.374123834715588
ASV_2520	0.929831822706015	-2.01178170290393	1.24934731245123	-1.6102661628629	0.107339762854999	0.374499795863494
ASV_7389	1.29585860280195	1.35955824459809	0.844650803706455	1.60960983951254	0.107483058804952	0.374499795863494
ASV_7342	0.879385971204786	-2.62435909075652	1.6325576272564	-1.60751390758983	0.107941681039461	0.37558396394468
ASV_1318	8.60357411059778	-1.84145263102238	1.1462916321813	-1.60644340351526	0.108176520806093	0.375670937994058
ASV_2710	2.15853650548177	-0.988959011422176	0.616026174234659	-1.60538472679484	0.108409163496518	0.375670937994058
ASV_8299	1.45590314435937	-1.51943098753638	0.946292377043559	-1.60566757631869	0.108346968996024	0.375670937994058
ASV_10528	2.11335782241683	-2.04055208987949	1.27381878152787	-1.60191710113739	0.10917394233961	0.376318056898561
ASV_1739	0.948449244716585	-1.65510693826188	1.03268109935897	-1.60272802444944	0.108994713507227	0.376318056898561
ASV_5639	1.39366175682838	1.23693955954921	0.771372305870792	1.60355712816634	0.108811707150125	0.376318056898561
ASV_7870	2.43783158760554	1.23266708942161	0.769523082915706	1.60185849753988	0.109186903827262	0.376318056898561
ASV_1359	2.29912123372492	1.1793505745858	0.736892632457806	1.60043746217442	0.109501570018863	0.376383939052692
ASV_7941	1.02395378311349	2.08695644537707	1.30372982030878	1.60075838787118	0.109430443416763	0.376383939052692
ASV_1446	2.82631286506402	-1.9376027908898	1.2115855289367	-1.59922906358106	0.109769714727718	0.376797120500671
ASV_11047	0.877683481122175	-2.38906278499091	1.49609805074209	-1.59686244080453	0.110296373646443	0.377093592285421
ASV_1222	7.60337283150487	-1.4511159317213	0.908436861911455	-1.59737676063473	0.110181749502224	0.377093592285421
ASV_3	778.584982731042	1.19882604455185	0.750894546186619	1.59653049904281	0.110370402015321	0.377093592285421
ASV_402	5.62060343518212	2.34134434937559	1.46684102121239	1.59618139629092	0.110448299899852	0.377093592285421
ASV_1928	2.36077388625335	-1.28575518517126	0.80643731031475	-1.59436470600478	0.110854372680572	0.377973342995203
ASV_1445	4.17070909413407	-1.62247073966759	1.0187923877587	-1.59254305309148	0.111262737438308	0.378858545795949
ASV_4242	1.18220056694953	-1.1825799197666	0.743538116979179	-1.59047652401621	0.111727433202198	0.379932940408541
ASV_58	116.131818702119	-1.10899776888788	0.698798088215987	-1.58700744548275	0.112510958343634	0.382087214534979
ASV_2546	2.42924265009466	1.21290102199008	0.766463017783235	1.58246515989516	0.113543419775363	0.384567939052991
ASV_2891	0.958959786501511	-1.57267342966795	0.99360504358275	-1.58279533686462	0.113468119922224	0.384567939052991
ASV_11311	59.2892667714863	-1.6067060806124	1.01692967162091	-1.57995791198759	0.114116505354899	0.384973164422419
ASV_2098	4.83741731384606	-1.29258677804916	0.817952214414521	-1.58027175092909	0.114044646263156	0.384973164422419
ASV_7068	1.05287056263468	-3.24279756277378	2.05111428854239	-1.58099311232347	0.113879612597053	0.384973164422419
ASV_1414	1.03068332414729	-2.2312737737338	1.41323635322782	-1.57883978050634	0.114372811502291	0.385327448275576
ASV_3120	1.24876384116164	-3.28520542679554	2.0851904564615	-1.57549417925614	0.115142420970634	0.385878613437112
ASV_410	10.3158898846423	-1.45318612372715	0.921761186442078	-1.57653212686935	0.114903220837624	0.385878613437112
ASV_5377	1.43615610340071	2.08430129142955	1.32252183222161	1.57600520509236	0.115024603653334	0.385878613437112
ASV_705	25.706568313159	-1.28638124221648	0.815978536390551	-1.57648906784576	0.114913136223027	0.385878613437112
ASV_81	99.3403093256518	-1.07904452699866	0.685641453530757	-1.57377375805102	0.115539762898286	0.38670141406299
ASV_149	11.5285912895267	-1.87162142005921	1.19219410674744	-1.56989655414871	0.116439179397307	0.388374159672206
ASV_6289	1.20446092409942	-3.73868050755033	2.38185902062892	-1.56964810896455	0.116496999603284	0.388374159672206
ASV_700	5.29882112406262	-2.09888692933539	1.33713942377483	-1.56968442633312	0.116488546119391	0.388374159672206
ASV_74	41.8302130365564	1.5562230635668	0.993002292021332	1.5671898001353	0.117070333882656	0.38977534692696
ASV_1058	4.03162801445527	-1.58747420406906	1.01475053652129	-1.56439848705194	0.11772401580239	0.390656486453007
ASV_3976	0.867831919648608	1.43401064558887	0.916830573373911	1.56409557799949	0.117795124301496	0.390656486453007
ASV_96	196.287010091832	1.01387646961668	0.648194572538118	1.56415451867588	0.117781285220898	0.390656486453007
ASV_1759	10.4541544216596	-1.40331254918966	0.897886532496719	-1.56290633437559	0.118074627541964	0.391074221520653
ASV_10408	14.5045087361785	-1.39969163169671	0.897206483101048	-1.56005519137457	0.118746839223989	0.392280414401425
ASV_94	38.859541501777	1.54296249959735	0.988720372491229	1.56056509254444	0.118626400426925	0.392280414401425
ASV_11387	0.971546166718163	-3.39700214937249	2.17925433580561	-1.55879104772629	0.119045843754006	0.39230524982658
ASV_1542	11.9683806645859	2.04132189725302	1.30961332448369	1.55872108132208	0.119062409939516	0.39230524982658
ASV_527	5.21277540807026	-1.2754297114956	0.819459076483148	-1.55642880541312	0.119606159925803	0.393587712313979
ASV_10934	1.01644100396477	-3.38696129794249	2.1860389906593	-1.54935996677763	0.121295211712911	0.398117144629877
ASV_1442	1.91161368116599	1.426520525248	0.920379023753286	1.54992724565873	0.121158979340332	0.398117144629877
ASV_267	10.7525986934701	1.00561737498396	0.650158285541449	1.54672700071258	0.121929089396689	0.398145372683805
ASV_479	25.3846966269406	-0.957839348160514	0.618528124881533	-1.54857848758934	0.121483080610933	0.398145372683805
ASV_532	19.8934055312646	-1.23331013315571	0.796954099905079	-1.5475296924912	0.121735570255729	0.398145372683805
ASV_8320	1.15854917954304	-3.68263210998511	2.38033502818676	-1.54710663262826	0.121837534845985	0.398145372683805
ASV_5931	1.16380514901688	-3.43104641953792	2.22495060763288	-1.542077566921	0.12305474557453	0.400961216736081
ASV_627	2.85317610533152	2.47952741527201	1.60948550153999	1.54057145149773	0.123421120502979	0.400961216736081
ASV_6809	4.80180443494162	1.93154060900727	1.25337469850879	1.54107196459713	0.123299272222919	0.400961216736081
ASV_9704	1.81195154633142	2.6322669394991	1.70738536828622	1.54169468029424	0.123147805270405	0.400961216736081
ASV_525	0.907903183873312	-2.53357878195319	1.64534398173063	-1.53984747875534	0.123597535617324	0.40102283212398
ASV_1425	2.80454548559772	-2.14282477838625	1.39234504308158	-1.53900413481107	0.123803286814014	0.401179353072892
ASV_1158	1.6095727683669	1.79599751215638	1.16852250120461	1.53698153891339	0.124297830237538	0.402270106245247
ASV_1046	1.24155660844142	-2.0692660035782	1.35269456474726	-1.52973631853457	0.126082010001986	0.403553633457802
ASV_11391	0.893019214193026	-3.31485888892958	2.16084710641778	-1.53405526891947	0.12501605646455	0.403553633457802
ASV_1654	0.952050947184743	2.43959892378006	1.59041648267747	1.53393714813179	0.125045115927859	0.403553633457802
ASV_3493	1.46229398126837	-4.01662084349788	2.6259610856425	-1.52958125139738	0.126120413126192	0.403553633457802
ASV_5907	7.12340468105748	-1.4399700488686	0.939400143341392	-1.53286121901867	0.125310052922856	0.403553633457802
ASV_6031	2.0516714918904	2.07487231737338	1.35488001381746	1.53140669004874	0.12566891170048	0.403553633457802
ASV_702	7.78648779610546	1.03225514132671	0.673639945482586	1.53235441016968	0.12543500111817	0.403553633457802
ASV_921	0.994921759413755	-2.07703231007005	1.35691122822467	-1.53070611169425	0.125842042614736	0.403553633457802
ASV_9516	1.56487270789365	1.9091329953154	1.24621825919729	1.53194111964393	0.125536965246465	0.403553633457802
ASV_1418	3.91859737848838	-1.45046120181103	0.951068500541061	-1.52508594384723	0.127237662665387	0.406617724979599
ASV_1545	1.92123410403591	-4.40917211935108	2.89262376164106	-1.52428123485013	0.127438472703477	0.406749110245309
ASV_11390	1.14445719905069	-3.62896305192621	2.38311173230698	-1.52278342753706	0.127812897478531	0.407433604352715
ASV_224	10.6205178258197	2.2401234051482	1.47327693285942	1.52050395630673	0.128384365169606	0.407946156294275
ASV_38	220.115142196511	-0.982085483868739	0.645821096708443	-1.52067730347326	0.128340837054929	0.407946156294275
ASV_8318	1.21108176430443	-3.38510627463074	2.2267125435301	-1.52022598716949	0.128454188201024	0.407946156294275
ASV_12464	1.01450392001528	1.87986491334229	1.23872566282621	1.51757969480771	0.129120388876117	0.40872973950829
ASV_283	30.5615245905774	1.209029269529	0.796811495890417	1.51733411950581	0.129182347979652	0.40872973950829
ASV_2932	1.60680952882818	-1.43291543550452	0.943627738581362	-1.51851771299003	0.128883937616938	0.40872973950829
ASV_5503	1.23822539915985	1.58481763574546	1.04506601333602	1.5164761034439	0.12939900833576	0.408907288128016
ASV_1159	1.50454357313671	1.80753107486019	1.19419400898422	1.51359918175915	0.130127528793213	0.409684568400881
ASV_4056	1.07265733280748	1.18369809168395	0.781678445899201	1.51430309725668	0.129948983383563	0.409684568400881
ASV_9851	0.892689674363097	-3.29599578900571	2.17723917621724	-1.51384185302609	0.13006595468477	0.409684568400881
ASV_1269	3.60193016183412	-1.15957857876733	0.766621899253516	-1.51258212150794	0.13038583834562	0.409991025020116
ASV_249	20.125091995399	-1.41619930985744	0.938792440899836	-1.50853292821574	0.131418185684621	0.412727643574266
ASV_3236	0.902530877765706	-1.49813026766637	0.995366399918053	-1.50510431916299	0.132297258753265	0.414976746360302
ASV_639	16.9911516705382	-1.20430350933178	0.80115155921445	-1.50321558446773	0.132783460018968	0.415989511277135
ASV_1098	6.04169157330772	1.01357123867971	0.674758925154725	1.50212350054842	0.13306521669159	0.416360082203293
ASV_10930	1.07208091401936	-3.09829038165251	2.06493709782068	-1.5004284561125	0.133503452986612	0.417096150888579
ASV_9532	2.41166526291617	-4.12038153901407	2.7470169966324	-1.49994759554284	0.133627977669839	0.417096150888579
ASV_1016	1.881137489923	1.67739799574818	1.12200491653706	1.49500057533196	0.134914291991077	0.417960963015399
ASV_1866	1.30359862495313	-3.37323082971679	2.2590448390706	-1.49321110027395	0.135381937372479	0.417960963015399
ASV_2118	17.940196405721	-1.41947741667416	0.950212342629464	-1.49385285055983	0.135214084295849	0.417960963015399
ASV_2181	1.31923156950837	1.41835444582226	0.949533214634108	1.49373863279634	0.135243946769234	0.417960963015399
ASV_408	16.7396476224973	1.00561406886199	0.671673225691803	1.4971775416926	0.134347067436396	0.417960963015399
ASV_6687	1.04691956261176	-3.53931217690283	2.36632355717012	-1.49570085890346	0.134731626393757	0.417960963015399
ASV_7060	5.78372114296436	1.96474938533156	1.31452285325918	1.49464832844878	0.135006246214816	0.417960963015399
ASV_9733	3.14897382304775	1.01397274307732	0.678608367504695	1.49419428293493	0.135124846463367	0.417960963015399
ASV_9856	0.897831933948519	-3.24729944860144	2.16974973768139	-1.49662396183605	0.13449113159558	0.417960963015399
ASV_3051	1.78380213776582	-1.91037152339777	1.28026927846641	-1.49216384047435	0.135656199159848	0.418300652857304
ASV_11	367.894500498735	-1.04468767755018	0.701603722230005	-1.48899962250728	0.136487468139343	0.419340870145845
ASV_2689	1.15767941050626	1.00644860534231	0.675847723317265	1.48916474912775	0.136443990866114	0.419340870145845
ASV_5675	8.87347937482455	-1.76760046678757	1.18701993986451	-1.48910764463597	0.136459025073839	0.419340870145845
ASV_3031	1.34108138096305	-3.89166739663147	2.61660732831669	-1.48729515297011	0.136936874129988	0.420214720974794
ASV_14	292.676033720333	-1.0265068987768	0.691341881147961	-1.48480357803914	0.137595863822623	0.421242947486372
ASV_1790	0.968219241409825	-1.9359280582834	1.303850442931	-1.48477769730363	0.13760272175448	0.421242947486372
ASV_1628	2.37338389153994	-1.97758184223678	1.33566676279622	-1.48059523327264	0.138714466359376	0.424136549600637
ASV_2172	3.60552448551337	-0.840255801145644	0.569117176796669	-1.47641968192755	0.13983126224186	0.427038639004816
ASV_1431	19.6142724867918	-1.56564526033339	1.06237466576916	-1.47372232299973	0.140556369924096	0.428730029346324
ASV_8557	0.938346207986324	1.04382114557168	0.708583970167307	1.47310860747417	0.140721752859649	0.428730029346324
ASV_1390	1.53158177730975	1.29825004242602	0.882911306765596	1.47041954551693	0.141448160937244	0.429914637120717
ASV_43	165.203912313807	-0.8362793333613	0.568677741752663	-1.47056807742095	0.141407962327936	0.429914637120717
ASV_3085	33.6315561889827	1.02965266164117	0.701266562294869	1.46827571283546	0.14202934535473	0.43065326502202
ASV_563	6.64972857904439	1.57665836098806	1.07377913740191	1.46832649850407	0.142015556387728	0.43065326502202
ASV_428	9.34418023959002	-0.70842857709171	0.484488796788621	-1.46221869687689	0.143681289687538	0.434627369161709
ASV_8753	0.982966489965498	-3.44939996889139	2.35895523772047	-1.46225749167867	0.143670662402139	0.434627369161709
ASV_7947	1.24804360195242	-3.78897615917835	2.60496345873422	-1.45452180777209	0.145801691844332	0.440518278917574
ASV_1817	1.5716924254632	-1.60616685075516	1.10649545919898	-1.45158015552807	0.146618379863676	0.441937294097969
ASV_3637	1.01168459055421	-2.21445856645465	1.52534707768918	-1.4517735660591	0.146564576239508	0.441937294097969
ASV_11878	1.302982656464	1.72501684856689	1.19008170399895	1.44949446980861	0.147199543615623	0.442198659248733
ASV_1419	1.1410489909717	-2.01491208982296	1.39022734827754	-1.44933998911717	0.14724265868657	0.442198659248733
ASV_1468	4.1484213410105	-1.13761050384989	0.784256616732008	-1.45055901292909	0.146902695410194	0.442198659248733
ASV_1543	1.51176312984027	-1.4064821350221	0.971222187126587	-1.44815692399208	0.147573168575353	0.442198659248733
ASV_5930	1.67257772219032	-4.1894511263216	2.89277799089964	-1.44824495329443	0.147548556543854	0.442198659248733
ASV_208	29.3833454544125	-1.56153764549741	1.08134624778134	-1.4440681222146	0.148719813998201	0.445110888664417
ASV_3437	1.32363495078445	1.28223362137804	0.889142017128636	1.442102157672	0.149273556470025	0.446243836067082
ASV_100	83.6801413246213	-1.00334261116247	0.697119600047182	-1.43926897349403	0.150074329915138	0.4475870237633
ASV_602	6.89269272455393	1.58659819526202	1.10214349518596	1.43955682920791	0.149992820929948	0.4475870237633
ASV_4478	5.05977308369068	1.74051125716538	1.20983243899028	1.43863827838672	0.150253035102912	0.447595883517095
ASV_2060	1.41459484054931	1.37972139248528	0.960698854529454	1.4361642943366	0.150955596500546	0.449163439587489
ASV_497	4.17114745458989	-1.09402428239098	0.762455559961279	-1.43486957121348	0.151324268159959	0.449735018673763
ASV_12264	0.88120142596791	1.23054155499481	0.859346797552027	1.43194989322143	0.152158161833304	0.451686291596066
ASV_10183	1.08540690158461	-3.18165074461485	2.23090381280469	-1.42617118961077	0.153818933660878	0.454657287968166
ASV_165	1.45245728886887	-2.21869536371157	1.55541093655058	-1.42643677730076	0.153742304155336	0.454657287968166
ASV_177	3.53411350249187	1.65537422057269	1.16136810278529	1.42536566709783	0.154051527097184	0.454657287968166
ASV_29	250.720871831509	0.795606549789978	0.557625828555488	1.42677492513389	0.153644781013609	0.454657287968166
ASV_926	1.69492291878241	3.85258092419889	2.70231250533994	1.42566076891031	0.153966285878211	0.454657287968166
ASV_12475	0.879552466052358	1.99452032007191	1.40022239399391	1.42443109653665	0.154321717827051	0.454704734920347
ASV_3143	1.36844485631743	-1.07780182072499	0.756843241518727	-1.42407537201787	0.154424654772713	0.454704734920347
ASV_4553	1.02827582878211	-1.29413804948183	0.909964412618734	-1.42218534212509	0.154972452833909	0.455790805274788
ASV_5883	2.74638061452826	-1.62934151632955	1.14800109475169	-1.41928568167609	0.155815744791201	0.457742447500793
ASV_6207	1.43886739588646	1.01050728179285	0.712389795899781	1.41847523309416	0.156052064526367	0.45790853496389
ASV_741	6.32488328631146	0.926063395093304	0.653424542926661	1.41724611528288	0.156410983344536	0.458433572587494
ASV_12545	0.9516685420546	-3.10273884668272	2.19140631987841	-1.4158665230348	0.156814588106286	0.458561143406096
ASV_7197	1.1652582430028	-3.68992839890729	2.60568090978784	-1.41610908114138	0.156743569690658	0.458561143406096
ASV_3261	1.46727950755058	1.2534158974084	0.887564444686639	1.41219705781582	0.157891946583255	0.460530028147614
ASV_4108	2.49864607622876	-2.0166730769074	1.42777979723479	-1.41245385374772	0.157816369070868	0.460530028147614
ASV_8381	1.16099178814782	-0.846573863534245	0.599672456117267	-1.41172711018879	0.158030327680021	0.460530028147614
ASV_706	3.51466480318673	-1.53052565184885	1.08472226210979	-1.41098390372479	0.158249360235007	0.460641280592642
ASV_848	0.998875938188476	-2.48005130931978	1.75857310416917	-1.41026341380984	0.158461917308505	0.460733451352468
ASV_1925	1.37906394594245	-2.84175251522579	2.02368239820165	-1.40424827421098	0.16024493128517	0.464672949733654
ASV_4985	1.3222081184837	-3.4053676834329	2.42573843960749	-1.40384784601258	0.1603641628645	0.464672949733654
ASV_944	6.35119317847235	1.57744524422531	1.12278374987581	1.40494128490886	0.160038738649679	0.464672949733654
ASV_1648	2.73705904247205	1.38160335981838	0.986947101372097	1.39987579668416	0.161550514996715	0.466997850762856
ASV_4898	39.3145114380833	1.02210817562975	0.730020181593329	1.40010947834198	0.16148053715049	0.466997850762856
ASV_835	3.74791715076933	-1.96571056866811	1.404759700937	-1.39932158315543	0.161716570228834	0.466997850762856
ASV_3861	0.928459524439599	-0.9570974342784	0.68532846404413	-1.39655287134954	0.162548070932969	0.468867425443116
ASV_1027	6.92617561908298	1.44910631805361	1.03909306725925	1.39458761078622	0.163140233242425	0.470043183335357
ASV_562	34.9449184795461	-1.06790012025086	0.767330142232204	-1.3917088114697	0.164010592951912	0.472016926834485
ASV_1532	5.8536803082604	-1.1008721080541	0.791711833911401	-1.39049596191497	0.164378324672941	0.472164518390324
ASV_6095	1.3704792692839	1.40625155846366	1.0114610966283	1.39031700097155	0.164432637539151	0.472164518390324
ASV_8302	1.01573456557767	1.19849323262188	0.864322713478468	1.38662702475855	0.165555523273464	0.474853511010714
ASV_2505	3.54436455655111	-1.39387601115809	1.00681491004263	-1.38444116913115	0.166223410332483	0.476223206560324
ASV_3937	1.35958056376887	-2.40653865370607	1.7390277361114	-1.38384144412053	0.166407009752135	0.476223206560324
ASV_1247	2.00370001000849	1.64174515506812	1.19101110790725	1.37844655198293	0.168065459006709	0.479353554412193
ASV_462	21.2157236377175	-0.947354883686064	0.687105692290515	-1.37876151269827	0.167968296779212	0.479353554412193
ASV_8174	1.00752824112883	-1.47985910178136	1.07288526872403	-1.37932651786834	0.167794104046935	0.479353554412193
ASV_103	96.0003479400833	0.963331338716918	0.701208786134485	1.37381527123672	0.169499038920393	0.482259434110683
ASV_1202	6.5582109215131	-1.15453532882799	0.840894268425502	-1.3729851328274	0.169756968618655	0.482259434110683
ASV_1662	0.919892558907218	-2.17568516329284	1.58565594493502	-1.37210418832819	0.170031005823083	0.482259434110683
ASV_2079	1.06667628442415	-1.40768090981516	1.02457599046074	-1.37391557378009	0.169467894142092	0.482259434110683
ASV_257	10.2158460939688	1.20986745297802	0.881662972437779	1.37225616908099	0.169983705207339	0.482259434110683
ASV_264	3.42559965906097	-1.50035682379158	1.09504489163572	-1.37013270894349	0.17064547906672	0.482926705758818
ASV_4312	1.14730500093518	1.07818567264851	0.786710893365181	1.3704979576888	0.170531512490842	0.482926705758818
ASV_12548	0.932131797260412	-3.00014144088247	2.19109237773226	-1.36924461577816	0.170922823954412	0.483174730978788
ASV_1911	3.00626509957644	-0.896293910087775	0.65523478778698	-1.36789731985226	0.171344218817535	0.483828963778561
ASV_1781	1.25999316016864	-1.74087326008446	1.27388748107631	-1.36658322335784	0.17175597869664	0.48445457114102
ASV_10475	1.51720232878069	1.59035028759399	1.16689900467409	1.36288597489905	0.172918449518616	0.487193905889286
ASV_1580	4.58243164796137	-1.07073602580056	0.786101629853799	-1.36208345732561	0.173171548368305	0.487367882534886
ASV_10503	1.14807310095178	1.59694685895227	1.17539818548127	1.35864329099538	0.174259650085291	0.488030857929558
ASV_179	5.66794451039865	1.60365367207025	1.17975496243108	1.35931080871714	0.17404812041125	0.488030857929558
ASV_2	201.001416256072	1.34584460635355	0.990606498399022	1.3586066803808	0.174271257173171	0.488030857929558
ASV_2154	2.7542948418314	-1.00353136814359	0.737719058869807	-1.36031644577682	0.173729806307601	0.488030857929558
ASV_4700	1.37243926388091	-3.92407298430853	2.88893656353069	-1.3583105402331	0.174365167144051	0.488030857929558
ASV_3263	3.57692251931049	-0.780492183434417	0.574922222134208	-1.3575613420144	0.174602916561216	0.488159855632729
ASV_9542	0.891329627213181	-0.984193833626451	0.726046324762704	-1.35555239391663	0.17524162754037	0.489408361124257
ASV_2121	8.35156078902711	1.3054110562467	0.963578264322466	1.35475353127085	0.175496096259385	0.489582209389544
ASV_2065	6.04451060190717	1.04910613773725	0.775531705461245	1.35275725073458	0.176133193917021	0.49082193097008
ASV_101	122.833063101331	0.895159928300315	0.662342421265702	1.35150625954127	0.176533316129028	0.491399296372277
ASV_8823	107.156132828909	1.04152393087545	0.77362193099848	1.34629576688862	0.178207150479818	0.495517043965172
ASV_9064	1.03766097533215	-1.16090728512836	0.863363552549615	-1.34463318691189	0.178743720619427	0.4964670189942
ASV_7335	3.50623619420454	1.63078703680225	1.21891762090597	1.33789766333032	0.180929798977694	0.501445264413696
ASV_789	1.85213057621275	-1.74005688399617	1.30044360238876	-1.33804870953257	0.180880558879796	0.501445264413696
ASV_1074	6.81245723553603	0.919317754149719	0.688716407098192	1.33482772397297	0.181932737426056	0.503676828504526
ASV_516	0.96058491843387	-2.13462269531178	1.59997296820882	-1.33416172505808	0.182150860315747	0.503733160938336
ASV_1104	2.07518516932208	-1.76603761649517	1.32661728467752	-1.33123368502203	0.183112130853808	0.505842296404176
ASV_3857	1.22792199629254	-0.939663434409789	0.708799731741462	-1.32571076473338	0.184935520389914	0.509985112468158
ASV_457	4.5155617568918	1.33295740338592	1.00564189392337	1.32547919039607	0.185012266949579	0.509985112468158
ASV_2992	0.953987947991576	-3.4064729096867	2.57315280296309	-1.32385177660806	0.185552276491536	0.510368950565813
ASV_7	583.488506643838	0.985728779875251	0.744434232563732	1.32413145010881	0.18545939219385	0.510368950565813
ASV_10302	1.90414668780694	1.63385128831963	1.23803353174177	1.31971489174529	0.186930226157225	0.51360440779121
ASV_3096	0.961409145489167	1.82578781970749	1.38867713541924	1.31476768295482	0.188587991687155	0.517097371912839
ASV_90	33.9706075207144	1.66245056457939	1.26450033044786	1.31470947420835	0.188607561251287	0.517097371912839
ASV_10928	1.25161795475708	-3.79182410616623	2.89320982721592	-1.3105942301513	0.189994889614152	0.517879154506466
ASV_1354	1.6478914816629	0.912459133662659	0.695051924585624	1.31279275891028	0.1892527906936	0.517879154506466
ASV_1573	10.4590851463007	-1.12224018788628	0.856007176393591	-1.31101726578315	0.189851930423452	0.517879154506466
ASV_3425	0.952431020878266	1.55785736904512	1.18778852603781	1.31156122061708	0.189668224702598	0.517879154506466
ASV_6960	1.3468413350666	1.51291382864713	1.15430894840529	1.3106662914961	0.189970531851959	0.517879154506466
ASV_781	0.889519641277533	2.30269129634843	1.75825631426472	1.30964483259165	0.190316014376935	0.517879154506466
ASV_9582	0.894407559026989	2.29135079859533	1.74897601122123	1.31010990653633	0.190158657597772	0.517879154506466
ASV_7478	1.32089736094528	1.60372862104548	1.22569156424885	1.30842755863162	0.190728330353703	0.518447233095925
ASV_4025	0.892371271801216	1.25417632134939	0.959998480542859	1.30643573585677	0.191404419860816	0.518898887848251
ASV_672	6.10834659303392	1.53236938164918	1.17320645223956	1.30613787430507	0.191505675138342	0.518898887848251
ASV_7334	1.55459145521204	1.23597440229829	0.945634667539458	1.30703161033034	0.191201976076095	0.518898887848251
ASV_247	11.1657737348639	1.33158856730228	1.02089909450798	1.30432926668824	0.192121340740336	0.520013873395999
ASV_2889	1.23066745291982	-2.23845703983847	1.71862735022622	-1.30246794893833	0.192756467605354	0.52117911145524
ASV_2455	6.88441676718671	1.66354513790158	1.27923354246576	1.30042332590423	0.19345591956296	0.522515617313741
ASV_9268	0.906695035848525	-3.33418161688775	2.56568868364493	-1.29952696059409	0.193763147219805	0.5227910338653
ASV_2906	1.05924416690157	1.25945071946842	0.970056668706189	1.29832695356675	0.194175008156694	0.52334787912709
ASV_5449	2.6942183198569	-1.99460297338122	1.53772407433861	-1.29711370633195	0.194592066185966	0.523917539720566
ASV_240	19.6915772354467	1.50968853182387	1.16790597380779	1.29264561161696	0.196133656606547	0.52751047875066
ASV_5108	0.994873768941716	0.855242964486304	0.661968392750629	1.29196948653783	0.196367711891198	0.527582871505149
ASV_1064	4.16500703886299	-0.849282736341151	0.65908264958568	-1.28858305839948	0.197543076323649	0.530181470386022
ASV_12015	4.75163846579269	-1.39347310190166	1.08205584738123	-1.28780146170284	0.197815083347523	0.530352649774885
ASV_2669	1.83731813501514	-0.829825939718917	0.644899642369831	-1.28675205442746	0.198180723162112	0.530544344197205
ASV_5662	2.09886002859397	1.44071993222761	1.11996185503126	1.28640089459779	0.198303186366603	0.530544344197205
ASV_121	26.1003481883618	0.728328154270524	0.56651427765406	1.28563071223295	0.19857197294194	0.530705996939267
ASV_145	2.32677305378812	-1.49400880568815	1.16281614933676	-1.2848194502117	0.198855383901047	0.530906355132041
ASV_4148	1.76427039168679	-1.3543230619781	1.05645619792948	-1.28194909039524	0.199860505642916	0.533031107719904
ASV_1887	3.9800539370611	-1.01627281519337	0.793274239631175	-1.281111580865	0.200154476697468	0.533256749109258
ASV_3184	2.06998264298192	-1.4369723531505	1.12255427807026	-1.28009164565365	0.20051290649394	0.533653472142179
ASV_4254	0.951595162046634	1.2920969616756	1.00984985907786	1.27949412485483	0.200723107203738	0.533655275624134
ASV_1889	11.5966733235604	-1.22775355466603	0.960636739102923	-1.2780622525561	0.201227477160682	0.534182933045373
ASV_2115	1.54151405820087	-1.11839872511674	0.87529428740065	-1.27774023116047	0.201341034834534	0.534182933045373
ASV_232	8.51810308480756	-1.19411684218979	0.93540539471621	-1.27657681785348	0.201751690556502	0.5347154587382
ASV_8300	0.930755842626667	1.37769861361221	1.08015507211728	1.27546372662186	0.202145155167244	0.535201361965665
ASV_140	10.7760504024424	-1.08215693073401	0.849502189893786	-1.27387185531483	0.202708834341966	0.53613644970819
ASV_1950	8.35953051479959	1.19321898375292	0.937460991262997	1.27281987717201	0.20308196604358	0.536566148872404
ASV_2335	1.05452871901842	1.49340886272549	1.17471668874942	1.27129279512947	0.203624504558396	0.537442086124595
ASV_5595	0.948365483390962	-0.934530074387269	0.73648896196584	-1.2688989552441	0.20447710500651	0.538576201087468
ASV_9857	1.12590718223201	-3.64041074370791	2.86817220635657	-1.26924413242687	0.204354005230066	0.538576201087468
ASV_3222	1.16826182747727	-1.23268566850505	0.972091611328105	-1.26807561565201	0.204770948535265	0.538792981321611
ASV_50	75.697481843871	-0.821855023432511	0.649504780384391	-1.26535638882615	0.205743601138951	0.54079355221972
ASV_2116	0.970077914687118	2.35324410838609	1.86375997254098	1.26263260455034	0.206721244809412	0.541954113436483
ASV_4631	1.14930353673977	-0.973476252017719	0.770610756321093	-1.26325287316921	0.206498316749857	0.541954113436483
ASV_5464	1.51163482118798	1.1371094634583	0.901211178774417	1.26175694469823	0.207036259275107	0.541954113436483
ASV_723	5.9195645453994	0.931727889892413	0.738136863324872	1.26226982580917	0.20685171049353	0.541954113436483
ASV_1859	1.64969724866661	-1.06774431161743	0.847555347194948	-1.25979302136576	0.207744037933139	0.542490132662864
ASV_7208	1.05893424282579	-1.32062848605591	1.04776615847706	-1.26042292487807	0.207516835985831	0.542490132662864
ASV_8304	1.02032464495391	1.68191139837097	1.33546897378341	1.25941630347734	0.207880003721616	0.542490132662864
ASV_376	1.83355222744958	-1.21620746354031	0.966228250704823	-1.2587165223674	0.208132741405755	0.542593748577747
ASV_1692	1.14025157486251	2.2565332354914	1.80006012235929	1.2535877038006	0.209991902848734	0.54632214152781
ASV_3702	1.27005772304077	-1.29069992697501	1.02929613075573	-1.25396364409468	0.209855220136752	0.54632214152781
ASV_1187	2.95771772253325	1.40613974658302	1.12292969222027	1.25220639931854	0.210494664795025	0.547071337992784
ASV_1493	1.29065612710459	-2.0741678543514	1.65985534552651	-1.24960759980772	0.211442925563139	0.548975669122645
ASV_1199	3.27494660600531	0.904803175828059	0.726953826863057	1.244650130989	0.213260384440515	0.550980899386651
ASV_4699	1.04827483917537	-2.99633344482108	2.4057810754884	-1.24547219834323	0.212958228772335	0.550980899386651
ASV_583	4.54607931611078	1.54327254548038	1.238883962129	1.24569579771482	0.212876097008695	0.550980899386651
ASV_595	19.5623280121272	-0.77164290041986	0.619857717517393	-1.24487100605988	0.213179170130483	0.550980899386651
ASV_8165	22.1667455413437	0.860909871484906	0.691743410911845	1.24455088101247	0.213296885274927	0.550980899386651
ASV_5576	1.16134035811079	-1.47735600640844	1.19296291137898	-1.23839223526298	0.215570658341241	0.556290239914023
ASV_5664	0.948822554969567	1.6542115271148	1.33674991794469	1.2374876593658	0.215906093013836	0.556591921969878
ASV_1336	2.24410473824487	-1.17837051069585	0.95380401376357	-1.23544301941672	0.216665670592092	0.557421679796019
ASV_47	205.529211935329	-0.916669510529895	0.741625603730068	-1.23602732419084	0.216448407143143	0.557421679796019
ASV_8657	4.28417660785284	1.10831510104513	0.897796994560319	1.23448297082784	0.217022988457335	0.557777549546753
ASV_55	69.6601051476563	1.13435708987499	0.919435756845028	1.23375350744183	0.217294768730622	0.557913080601708
ASV_1367	5.05795083946428	-0.953635077331655	0.774292120508102	-1.23162182860116	0.218090382965347	0.558267543128381
ASV_1689	2.63276731261193	-0.937360586545976	0.761012548650408	-1.23172816034152	0.218050646835932	0.558267543128381
ASV_7020	0.948451974471685	-1.97358313762202	1.60129889148419	-1.23248891766407	0.217766503916768	0.558267543128381
ASV_12	325.129272810645	-0.896132277663765	0.728053255078893	-1.23086089020598	0.218374897237878	0.558434601671562
ASV_7066	1.01704356543161	-3.49673814626943	2.8522992979709	-1.22593661498181	0.220222528676012	0.562594564230494
ASV_144	25.2172086774966	-1.09886103839905	0.896995255357143	-1.22504665641908	0.220557641978906	0.56283264168893
ASV_4087	2.08357420363562	0.750994100410594	0.613298783845164	1.22451588066445	0.220757679249015	0.56283264168893
ASV_1077	1.73124844565261	-1.57839791308796	1.29091954342368	-1.22269270856481	0.221445781987628	0.56402240672249
ASV_2302	1.15211966364294	1.71529140995081	1.40388775264469	1.22181521045361	0.221777515208831	0.564303028208684
ASV_2804	0.957943627461903	-1.3341276127295	1.09436722758236	-1.21908585994192	0.222811606144709	0.566368424002569
ASV_598	1.40551833838167	-1.8208522628112	1.49477267939671	-1.21814660376727	0.223168266578534	0.566709446635618
ASV_1204	8.62210220341675	0.881690671596314	0.725706266830359	1.21494151545258	0.224388398241746	0.569240289165066
ASV_3027	0.887155419213202	2.24857816426388	1.85258439873366	1.21375207834035	0.224842410892631	0.569824498053266
ASV_11049	1.38780704933813	0.897866602657623	0.741414289794025	1.21101874487348	0.225888220694094	0.571077738269982
ASV_11475	0.937816231276984	-1.93260403360911	1.5970382326431	-1.21011757521337	0.226233780099887	0.571077738269982
ASV_1495	3.59010981918881	-0.947250810087328	0.782581703030054	-1.21041778311414	0.22611862154019	0.571077738269982
ASV_4046	0.963867628395128	1.98769870080679	1.64029480201956	1.21179357415478	0.225591408694525	0.571077738269982
ASV_1610	1.46264618165961	-1.5245290698284	1.26433230104721	-1.20579777054314	0.227895475357265	0.574702748252431
ASV_961	3.58588618819082	-1.32889018116234	1.10285415039271	-1.20495550630076	0.228220478883618	0.574953075881874
ASV_1935	14.0824649951901	0.921460967169437	0.76525257183395	1.20412658654793	0.228540655395864	0.575190760171212
ASV_1268	1.8431825769018	-1.9257689836506	1.60029682820718	-1.20338236613769	0.228828388543341	0.575346402388834
ASV_2826	1.57673488024958	-1.07282607231523	0.892078869389989	-1.2026134786141	0.229125929341824	0.575526372814225
ASV_3071	1.0466827007072	-1.10294947665361	0.918183992488032	-1.20122925870763	0.229662282708557	0.576305255230242
ASV_1957	8.37103863448832	1.57095145799999	1.30900354897	1.20011245136509	0.230095670416099	0.576463674552022
ASV_2283	1.98628041632765	-0.912031475245214	0.760432973862521	-1.19935813752614	0.230388717936884	0.576463674552022
ASV_3768	0.97305048504084	1.97729599588656	1.64868397224587	1.1993177765858	0.230404405455029	0.576463674552022
ASV_10400	2.86014815698108	1.11851181813953	0.934918224729746	1.19637395929773	0.231550658704162	0.57787771277524
ASV_675	2.00485958212347	1.73789316764034	1.45294370799982	1.19611871958398	0.231650233507467	0.57787771277524
ASV_9269	0.948725514552173	-3.39829464379484	2.83931970616924	-1.1968693192285	0.231357494310072	0.57787771277524
ASV_11541	1.64420312097459	-0.779484612303249	0.652130340266322	-1.1952895980655	0.231973902436939	0.577918246347213
ASV_2350	1.2372494192704	1.23445166031664	1.03308752084249	1.19491488902115	0.232120285046407	0.577918246347213
ASV_3073	0.969775911545494	-1.13344734637776	0.949104769113844	-1.19422784845558	0.232388852368381	0.578021881818621
ASV_3942	1.01565405381996	-1.63835800170225	1.37390924604101	-1.19247905669407	0.233073457948159	0.579159119408743
ASV_158	10.106707345131	1.76110059334202	1.48280122007876	1.1876848828385	0.23495758177453	0.583267219210102
ASV_704	13.0433865211286	-0.842114835376561	0.709383018517082	-1.18710881624562	0.235184701267678	0.583267219210102
ASV_10614	2.08176068438817	-1.84060458828852	1.55915471469693	-1.18051439728116	0.237795687702693	0.586885287382518
ASV_1527	1.58431727923129	0.704623915431314	0.596076760664207	1.1821026450455	0.237164975014968	0.586885287382518
ASV_4498	0.964681001738444	2.47675052541095	2.09502724944443	1.1822044443898	0.237124589595768	0.586885287382518
ASV_548	22.3768924087748	-0.757194527992873	0.641033217850796	-1.18120950195301	0.237519507482463	0.586885287382518
ASV_763	4.24859483988785	-1.31306038005026	1.11209336484924	-1.18071056041978	0.237717724856034	0.586885287382518
ASV_2338	2.47432308788781	0.838322546352616	0.710506074840582	1.17989497350985	0.238041989289746	0.586924440194563
ASV_464	5.69143425785475	-1.32015531918111	1.12064126774942	-1.17803560976508	0.238782410153673	0.587612365856431
ASV_7657	1.34165147038515	0.879232657746676	0.746227072626685	1.17823741592732	0.238701970000396	0.587612365856431
ASV_1226	1.87537332779929	-1.06633942773266	0.906357263820347	-1.17651115106419	0.239390679053967	0.588540598021675
ASV_3549	5.07710651020507	-1.15402837417217	0.98194515718747	-1.17524727906148	0.239895800059009	0.589213695998356
ASV_3610	1.37234326318818	0.98093099679163	0.835187292383704	1.17450421688285	0.240193123886073	0.589375613234902
ASV_11662	2.14214198922369	0.828351040979073	0.705757328681593	1.17370519201904	0.240513129901191	0.589552254990765
ASV_3467	0.992858493532251	0.882061200098419	0.751862023833729	1.17316897534046	0.240728050722574	0.589552254990765
ASV_1340	1.46559709274543	-1.44009410783567	1.22917036170752	-1.17159846405274	0.241358305029065	0.590527956684946
ASV_2600	2.32363223663645	1.44131854573036	1.23151333585534	1.17036373360041	0.241854623734691	0.590607599858349
ASV_956	1.4715487493345	-1.82350751501233	1.55772969156158	-1.17061870547278	0.241752075113881	0.590607599858349
ASV_716	3.586987985322	-1.00411333465204	0.860389987534869	-1.16704442078522	0.243192431105614	0.593305672438696
ASV_1706	6.44152042318308	-0.858112514342265	0.737650727313077	-1.16330464075861	0.244705923471521	0.596226914901827
ASV_6733	5.96269382595173	0.90716477977359	0.780068433922714	1.16292973837148	0.244858010595725	0.596226914901827
ASV_297	44.2109660685169	-0.591352424306908	0.509110117726031	-1.16154129277221	0.245421840774775	0.596505850622914
ASV_9750	5.03378158083109	-1.04152115510164	0.89670797782838	-1.16149424434024	0.245440962486382	0.596505850622914
ASV_12019	11.1838190662123	-1.9135845266972	1.65080529584639	-1.15918244962746	0.246381823679325	0.597651909439277
ASV_1864	1.18941171756852	1.39247323915464	1.20074191377696	1.15967738210669	0.246180182226618	0.597651909439277
ASV_828	1.0911107266057	-0.86036109543505	0.743376741384322	-1.15736886498881	0.247121688928631	0.598876252808015
ASV_2918	0.945442452473821	-1.22852123247763	1.06278387257734	-1.15594643857209	0.24770306605827	0.599699144408319
ASV_5933	1.74781510614873	-1.19233861478427	1.0323998585568	-1.15491938990678	0.248123438316198	0.599699144408319
ASV_7434	1.71884376504522	-0.674240512002617	0.583853283103836	-1.15481154515099	0.248167608247495	0.599699144408319
ASV_5429	1.38374365581757	-1.25580940193987	1.08974717255732	-1.15238601536616	0.249162485040151	0.601255505710078
ASV_5679	9.10127205217634	1.10651146850962	0.960437781358458	1.15209073402397	0.249283790353295	0.601255505710078
ASV_1895	1.96177332561654	-0.984617357095791	0.858654019547742	-1.1466985941723	0.25150621170305	0.605990323712871
ASV_477	16.09152783735	-0.836210117349435	0.729931929332507	-1.14560013577446	0.251960641072607	0.605990323712871
ASV_5716	1.01900112136847	1.09290092210155	0.953595871405366	1.14608394905369	0.251760418281342	0.605990323712871
ASV_1986	1.45914027733538	-0.867667642861071	0.759582608227256	-1.14229529936983	0.253331294486047	0.607565731691112
ASV_2286	1.55648008024756	-1.33559138392789	1.16890187196606	-1.14260351185978	0.253203246795887	0.607565731691112
ASV_644	17.7970506639672	-0.745744471894767	0.652517169089235	-1.14287333302763	0.253091185893427	0.607565731691112
ASV_11894	1.9188351253006	-0.930333913176084	0.815224884923111	-1.14119911006376	0.253787074605904	0.608086245551495
ASV_11196	0.868349412394007	1.60530482786239	1.40914990379056	1.13920089235657	0.254619373473121	0.608289542068413
ASV_1227	5.87057917106662	1.00778272125953	0.885027166573655	1.13870258374228	0.254827224729877	0.608289542068413
ASV_2087	0.942998032528795	-2.11431352204876	1.85605486842695	-1.13914386800466	0.254643153123638	0.608289542068413
ASV_929	0.96032537211893	-3.29656646885602	2.89367794087656	-1.13923060416924	0.254606984001036	0.608289542068413
ASV_13110	1.57477621089919	-1.1165015324609	0.982047895583005	-1.13691148617357	0.255575289930016	0.609503991996021
ASV_1366	1.168956935733	1.318780646278	1.16142469108539	1.1354852849267	0.256172043951518	0.610355655701137
ASV_1391	2.83215009527018	-0.847581716389987	0.746856514604266	-1.13486553282472	0.256431663324954	0.610403221017437
ASV_615	18.9803189221708	-0.739846989892928	0.652469289550876	-1.13391848741601	0.256828741463505	0.610777595245142
ASV_287	18.1741145843559	-0.843317416131003	0.744442559676999	-1.13281730761995	0.257290981673984	0.611306091719811
ASV_865	5.30844521537155	0.925138180150218	0.817277212411903	1.13197598819622	0.257644529572341	0.611575598155409
ASV_1061	6.96602921313334	0.665197701432476	0.588598135713636	1.13013898799725	0.258417663553259	0.611948950954265
ASV_1108	2.4934596549478	-1.24803539528903	1.10546335948185	-1.12897038566164	0.258910326615442	0.611948950954265
ASV_2560	1.5409695783524	-0.783991688150031	0.694831956491009	-1.12831840969044	0.259185471351257	0.611948950954265
ASV_2880	1.55329557551536	-1.22143913820763	1.08266217467707	-1.12818122474072	0.259243391472184	0.611948950954265
ASV_3771	3.64661808335893	0.782220750411437	0.693225279732501	1.12837885934177	0.259159952074037	0.611948950954265
ASV_4308	3.19980581032321	0.740714879271788	0.656068147543304	1.12902124885265	0.258888870013759	0.611948950954265
ASV_1882	2.14103503789487	-1.19098240081707	1.05671174269269	-1.12706460305081	0.259715167804535	0.612494937405695
ASV_832	0.961044042327055	1.82830882851463	1.62507829419808	1.12505891872541	0.260564068097239	0.613928474971015
ASV_1003	2.24732126152607	1.12980972699497	1.00608991304808	1.12297093166561	0.261449840176604	0.614310648459234
ASV_1814	2.2306208825599	1.12746267714628	1.00328748353731	1.12376830733616	0.261111329738981	0.614310648459234
ASV_454	18.355495276036	-0.965004773763858	0.859267336118902	-1.12305534401266	0.261413990194185	0.614310648459234
ASV_11695	1.05590993228528	1.41044396441895	1.25932930150113	1.1199961461531	0.262715404360746	0.614384313695939
ASV_1356	5.15469858698515	0.648376771255529	0.577970997109299	1.12181541028592	0.261940932616532	0.614384313695939
ASV_156	25.4346985134991	1.42554430808895	1.27111788043327	1.12148867546654	0.262079909260197	0.614384313695939
ASV_2340	1.6108320909005	-1.34836441406888	1.20443856478818	-1.11949621465833	0.262928504879691	0.614384313695939
ASV_2485	1.28669143067084	-1.28489233122293	1.14759324941967	-1.11964089355937	0.262866821866185	0.614384313695939
ASV_9988	0.982499321845892	-1.30634813271758	1.16606813473208	-1.12030171634673	0.262585210919656	0.614384313695939
ASV_2196	8.63243295598309	1.04429288867629	0.934327860900077	1.11769426170196	0.26369759438872	0.615616657110972
ASV_293	19.0576732258379	-1.41819114565737	1.27162137418347	-1.11526211689231	0.264738114234835	0.617479832377404
ASV_3303	0.931341731608294	-1.00213687401592	0.899437412444718	-1.1141818876447	0.265201164055295	0.617993929413392
ASV_12138	0.97851918225907	-0.760303395291619	0.684316783576517	-1.11104011115724	0.266551084319941	0.618142734598236
ASV_2046	1.22955038144573	-1.08485244085965	0.977331580723292	-1.11001471993444	0.266992683477281	0.618142734598236
ASV_3205	1.91373587860635	-0.858211324215347	0.773049521857588	-1.11016345001174	0.266928599596618	0.618142734598236
ASV_3309	1.07136410787039	-1.01352932921868	0.91362906988316	-1.10934444035181	0.267281620624055	0.618142734598236
ASV_3714	1.13442391449678	0.98255894972954	0.88563083669527	1.10944527789475	0.267238138891581	0.618142734598236
ASV_3952	0.965973036448068	-1.25582219818139	1.13243670608853	-1.10895575128347	0.26744927111396	0.618142734598236
ASV_541	7.79785965019595	0.716098233195458	0.643545305996053	1.11273942412976	0.265820358318365	0.618142734598236
ASV_878	4.52550450650384	-1.13877671735874	1.02350823963691	-1.11262095727018	0.265871255792565	0.618142734598236
ASV_924	4.23456327079081	-1.50777175691024	1.35779577490023	-1.11045547849126	0.266802802983006	0.618142734598236
ASV_1300	5.12385222207902	0.767197447807348	0.692618266904248	1.10767717870977	0.268001258683716	0.61829638212629
ASV_1553	2.69227925660529	1.00957358298075	0.911184970370197	1.10797874834412	0.267870994027368	0.61829638212629
ASV_173	81.8145006664569	0.869564998666979	0.786295849361483	1.10590053269786	0.26876957421304	0.619507787801461
ASV_10947	0.988128659119686	-1.0516510482272	0.95207246732484	-1.1045913880717	0.269336684385475	0.619908812803514
ASV_9189	1.82532432597939	-0.889736375118718	0.805646688392693	-1.10437538928359	0.269430332066545	0.619908812803514
ASV_2208	3.73804567294576	-0.977396241133293	0.886549544210848	-1.10247221660162	0.270256430752483	0.62068812364885
ASV_729	3.22468530452849	0.939045979420208	0.851497572468171	1.10281697773755	0.270106653693928	0.62068812364885
ASV_2385	1.12042007288695	-1.26934700506095	1.15270921556997	-1.10118578728747	0.270815806135223	0.62141248488866
ASV_12657	3.7338259186721	-1.1683450880374	1.06166840233459	-1.10048023042621	0.2711229386689	0.621557268037524
ASV_1245	3.6596375300472	-0.814242734017216	0.740410379946385	-1.09971815100185	0.27145494376531	0.621758760584753
ASV_5747	1.18413670029283	-1.20261273874754	1.09647508760161	-1.09679896273621	0.272729283740563	0.624116339341611
ASV_648	6.0760987166654	0.735977928782687	0.67153894748019	1.09595717648885	0.273097515432081	0.624397999825414
ASV_123	86.1845419284515	0.792671868510474	0.726187717685073	1.09155229316923	0.275029934975016	0.626566408212312
ASV_4194	7.21275023472334	-1.29352958775472	1.1844929445943	-1.09205343405213	0.274809615386391	0.626566408212312
ASV_5866	1.1921979455646	-1.66645568993346	1.52570581000915	-1.09225230644134	0.274722217328587	0.626566408212312
ASV_795	3.42229769215187	-1.35144066508182	1.23682313320409	-1.0926709153481	0.274538314125243	0.626566408212312
ASV_2585	1.11768376069007	0.990923012060804	0.909061952146694	1.09005003423672	0.275691104507078	0.626951109981721
ASV_4875	1.86311321973477	0.846398196768871	0.776089813711766	1.09059310122993	0.275451966510335	0.626951109981721
ASV_3636	3.29360590870248	1.02285754637489	0.943686181842446	1.08389586078062	0.278410975096881	0.632571591054197
ASV_2032	1.05010071998989	-1.20648997890746	1.11453625707759	-1.08250402016619	0.279028630028868	0.632845877723532
ASV_2655	4.66490153187377	0.827072913463812	0.763769902386313	1.08288230641155	0.278860666380477	0.632845877723532
ASV_1109	1.1218898981463	-1.36008033056443	1.25830844097507	-1.08087992281964	0.279750530564289	0.633918684472636
ASV_151	49.2329055766847	0.808825239776991	0.750185879769503	1.0781664405967	0.280959485517418	0.636092275211434
ASV_3321	2.50765588178713	-0.823200231191189	0.765039440315582	-1.0760232581625	0.281916854752724	0.637177454423893
ASV_357	10.0143212261786	-1.38128106103323	1.28375016119355	-1.07597342753126	0.281939140610808	0.637177454423893
ASV_1879	1.35662965378415	-1.49440312053366	1.39141590609594	-1.07401612557864	0.282815454227246	0.638591278295031
ASV_3037	0.993230738265124	-1.21823454147426	1.13661988439496	-1.0718047063929	0.283807758762835	0.64026427065451
ASV_2239	3.09495784447295	-0.856707366913849	0.800761345678215	-1.06986603628857	0.284679612762073	0.640889248166396
ASV_5732	0.916222669685986	-1.00556983651629	0.939606526004791	-1.0702031208659	0.28452788990945	0.640889248166396
ASV_7090	6.52864790269393	-1.08468113990697	1.01418458519167	-1.06951057602791	0.284839665851732	0.640889248166396
ASV_718	2.05284071345102	1.21888290938161	1.14032612534509	1.06888975205469	0.285119350227799	0.640952325710684
ASV_112	14.8425865358986	-1.43080141751855	1.3430945132745	-1.065302108956	0.286739238740759	0.643458009755693
ASV_3999	1.13887162335565	-1.30521409207212	1.22507270810248	-1.06541765516413	0.286686970793052	0.643458009755693
ASV_2148	0.956872550948109	-1.72470567012947	1.6199062917356	-1.06469471655771	0.287014101764256	0.643507849642217
ASV_1174	12.6442064544259	-0.755111651129801	0.711636189584149	-1.06109225778843	0.288647976020263	0.643770923750972
ASV_1485	2.10048976031572	-0.81994605480533	0.771874750422876	-1.06227863310222	0.288109211471767	0.643770923750972
ASV_175	44.262951192985	0.814495817010076	0.766759086019316	1.06225779630286	0.288118668161419	0.643770923750972
ASV_1900	2.22370881830771	-0.712299215001924	0.669797369087193	-1.06345478181357	0.287575760903122	0.643770923750972
ASV_2083	2.26414957734869	-1.10204599852233	1.03816600130952	-1.06153158274517	0.288448387766764	0.643770923750972
ASV_631	16.6345276618095	-0.680775604261087	0.641280445253425	-1.06158796716787	0.288422778686244	0.643770923750972
ASV_12075	6.73655331788548	1.11550255199212	1.05330423201208	1.05905066939798	0.289576704404317	0.644390671763562
ASV_3252	0.898694847291302	-0.66199307448992	0.625221769914952	-1.058813218516	0.289684852441805	0.644390671763562
ASV_371	305.809538193144	-0.852160449709716	0.804564320668459	-1.05915764323443	0.289527991589865	0.644390671763562
ASV_7360	6.91774244830169	0.905233436816393	0.8558941934976	1.05764642837121	0.290216667219315	0.645010341542403
ASV_12437	5.91415803173124	1.05971602029483	1.00310775260119	1.05643288823843	0.290770487001816	0.645115357485737
ASV_1637	2.20456870007199	-0.913879748940719	0.865039287360574	-1.05646039699442	0.290757925041231	0.645115357485737
ASV_1851	1.15533329421558	1.39311523656996	1.32121608569542	1.0544189187923	0.291691164352722	0.646594774244024
ASV_491	15.7945539476239	0.645350122462077	0.61261972704181	1.05342693676927	0.292145364006873	0.647038471413483
ASV_281	40.761450662249	-1.14044974928791	1.08420940427585	-1.0518722165573	0.292858180470523	0.648053679981253
ASV_2034	1.44982122761488	0.883828967470292	0.841528347531767	1.05026642306536	0.293595638075646	0.648253326068809
ASV_359	16.8708107951636	-0.644360357453484	0.613805099345226	-1.0497800655955	0.293819242410953	0.648253326068809
ASV_4053	29.8589250623555	0.77007484283528	0.733782002859192	1.04945997562583	0.293966467063005	0.648253326068809
ASV_8545	1.50866407838933	-1.34388234291455	1.27905144846897	-1.05068669796135	0.293402507376478	0.648253326068809
ASV_1596	1.63623304892862	1.39363497599115	1.32925700850309	1.04843154264092	0.294439827252107	0.64873550173972
ASV_1560	1.10955805145429	-2.38514483882518	2.28904086816278	-1.04198438393961	0.297418919044914	0.649937842921052
ASV_2679	1.51497152895075	-0.716338976930407	0.687980760268763	-1.04121949086275	0.297773691781797	0.649937842921052
ASV_3369	4.59169955181912	0.80505081151554	0.769885183067746	1.04567645828391	0.295710435472621	0.649937842921052
ASV_3786	0.939321128593663	0.968196631902105	0.929362698028896	1.04178555256798	0.297511113832086	0.649937842921052
ASV_4249	0.991317134456052	0.745939729142841	0.714742191941419	1.04364865759034	0.296647972089954	0.649937842921052
ASV_4557	1.90323697375359	0.755637838741132	0.725752102604539	1.0411789866393	0.297792486332496	0.649937842921052
ASV_485	6.46375798277795	-1.20828231048828	1.16015193295352	-1.04148627103713	0.297649921690936	0.649937842921052
ASV_611	16.7335237503118	-0.622677793801159	0.597347572352676	-1.04240449383383	0.297224183909815	0.649937842921052
ASV_64	31.717636421911	0.843214230256527	0.809031191924821	1.04225181757254	0.297294944654665	0.649937842921052
ASV_7573	2.61726198827962	0.699916264048195	0.669267127938921	1.04579507169829	0.29565565703795	0.649937842921052
ASV_9943	1.03913711649718	1.8728450216582	1.79609724117845	1.04273030363846	0.297073218755055	0.649937842921052
ASV_3183	1.82736894800287	-1.24510074331293	1.1983791789258	-1.03898729651579	0.298810644406548	0.651243877072003
ASV_3732	2.09587218667815	0.937002937374242	0.902490965868018	1.03824079443613	0.299157964732722	0.651243877072003
ASV_6297	1.189930358361	0.675572987833824	0.650565298528653	1.03843993733101	0.29906528443411	0.651243877072003
ASV_4637	1.07012886049868	-0.729207104301718	0.70320011992502	-1.03698375987119	0.299743425831457	0.651961149097114
ASV_4082	1.05598115054474	1.26069692768604	1.21676988995834	1.03610135169371	0.300154861695905	0.652299004043917
ASV_69	38.2924843732949	1.37100123233143	1.32402460733289	1.03548017517074	0.300444720143842	0.652372295146092
ASV_1793	2.80373608054881	-0.880458901639835	0.851281627025324	-1.03427452641785	0.301007842070812	0.653038308138295
ASV_10527	1.59602656648076	1.22542528503875	1.18582619137369	1.03339367434547	0.301419705527702	0.653375310620475
ASV_1241	5.7565738944663	0.605223894860954	0.586395489719303	1.0321087141217	0.302021192081025	0.654122428767321
ASV_2197	1.50698882504954	-0.763435790834627	0.741519935775721	-1.02955531470099	0.303218800903549	0.656016378479303
ASV_2211	1.20512887094253	0.950120668251719	0.923704069891637	1.02859855144211	0.303668358942716	0.656016378479303
ASV_2376	1.54940924090563	1.21692735295589	1.18303556373982	1.02864815754898	0.303645039450348	0.656016378479303
ASV_1372	7.98231204821544	-0.672355772472113	0.655724600800449	-1.02536304364875	0.305191919056211	0.65814520993056
ASV_350	10.3207074781556	-1.13957277343023	1.11176575978056	-1.02501157586932	0.305357725677735	0.65814520993056
ASV_753	6.13870529847788	0.658483634532103	0.642510469552813	1.02486055206292	0.305428990238682	0.65814520993056
ASV_195	3.42397031340364	1.25184020047872	1.22391445972209	1.02281674224437	0.306394500540059	0.659667618660634
ASV_3400	0.9650795532749	-0.901616974207362	0.883250068605735	-1.02079468347013	0.307351723807914	0.661169628833409
ASV_113	15.9197129556733	1.2095688596853	1.18623118293365	1.01967380143721	0.30788319068625	0.661753997196523
ASV_1432	5.50122649022886	0.580199542572118	0.569460260797761	1.01885870272899	0.308270051905606	0.661865740358576
ASV_355	6.29771688785974	-1.29222040864497	1.26878658982305	-1.0184694723367	0.308454901376376	0.661865740358576
ASV_1953	4.54888850245418	-0.87941295574468	0.866743481870952	-1.01461732812386	0.310288276058814	0.664538281348555
ASV_2508	1.10571360983095	1.08261562299848	1.06802424628098	1.01366202758814	0.310744049111162	0.664538281348555
ASV_517	1.728963803525	-2.81586803264648	2.77651252305621	-1.01417443979217	0.310499522793337	0.664538281348555
ASV_821	1.77073558446331	-1.51350627216152	1.49090514298717	-1.01515933410027	0.310029881810358	0.664538281348555
ASV_12663	1.13703512108495	1.53814824126076	1.52020299459624	1.01180450685093	0.311631534676087	0.665877113104021
ASV_2106	1.97661751520781	0.692827747784299	0.685592787761493	1.01055285316876	0.312230490825483	0.666597703380138
ASV_172	12.9779300582917	0.770365401182921	0.762912501921157	1.00976900921534	0.312605971144074	0.666840375631454
ASV_10738	1.05996981232625	0.943515170201974	0.938475735621294	1.00536980807218	0.314718812316733	0.670785619222358
ASV_1293	13.1701564314002	-0.619088936992676	0.616271072462498	-1.00457244329012	0.315102771953275	0.671042441609524
ASV_2166	1.08555709595275	0.751518263960111	0.749750752083467	1.00235746596016	0.316170977156419	0.671561566125926
ASV_2846	1.09734189593032	0.829564427045637	0.829659160389106	0.999885816552155	0.317365769120901	0.671561566125926
ASV_2927	2.85977371401574	0.944669427617388	0.943928879452458	1.00078453809503	0.31693098629335	0.671561566125926
ASV_3389	0.975595794271249	0.996935871929852	0.994138256509731	1.00281411101706	0.315950559116636	0.671561566125926
ASV_378	4.13638687308797	1.23744948024239	1.23491891338195	1.00204917653541	0.316319842465512	0.671561566125926
ASV_3994	1.0875612656219	1.22315758563236	1.2225389879168	1.00050599426413	0.317065698217336	0.671561566125926
ASV_4084	0.965582503816857	-1.77352831380624	1.77390104599963	-0.999789879940473	0.317412204352107	0.671561566125926
ASV_4746	0.967864525139991	2.44295647233598	2.44369042568097	0.999699653713385	0.31745587970774	0.671561566125926
ASV_4794	28.5510761864715	0.965604735508407	0.966832372306429	0.998730248558916	0.317925383336957	0.67199664013214
ASV_1160	3.15298764306351	-1.13556916218535	1.13823459630477	-0.997658273498216	0.318445093268976	0.672537025336719
ASV_585	23.6864545037679	0.810912269581913	0.813647943447833	0.996637767122808	0.318940367093002	0.673024950278273
ASV_1092	1.7395580825335	-0.992517045163097	0.998917823052479	-0.993592287832224	0.320421400327923	0.673116421984598
ASV_159	84.4980441256214	0.745340388984233	0.751006334974416	0.992455528367313	0.320975363010517	0.673116421984598
ASV_2576	2.43504378726222	0.847159843651327	0.851047888916114	0.995431461242752	0.319526463414699	0.673116421984598
ASV_2972	0.866798364059444	1.01661625906947	1.02437609444156	0.992424817980237	0.320990337391962	0.673116421984598
ASV_3774	0.875295308711314	-0.921423163534038	0.928662863387787	-0.992204167799562	0.321097939815974	0.673116421984598
ASV_513	1.72990446702261	1.37928408837269	1.3897969971473	0.992435651540346	0.320985054897112	0.673116421984598
ASV_568	1.41919305978593	2.19165267552133	2.20503300014693	0.993931916381879	0.320256014745826	0.673116421984598
ASV_9762	26.7392515650488	-0.842661295174665	0.846099196897633	-0.99593676281035	0.319280871656866	0.673116421984598
ASV_189	12.5154291822639	0.904105724887925	0.912049781260663	0.991289887311022	0.321544049552629	0.673497281423147
ASV_1102	4.46217049426425	-1.13733203919373	1.15278384006957	-0.986596098645079	0.323840683568682	0.674425364717443
ASV_12874	8.79297728718389	0.74484339369475	0.753796274746581	0.988122943357817	0.323092440533338	0.674425364717443
ASV_1297	4.71137543442974	0.639663665410982	0.648242933227393	0.986765350801901	0.323757684542401	0.674425364717443
ASV_277	15.5467873792916	-0.879031980919874	0.88910163670321	-0.988674347939934	0.322822497347448	0.674425364717443
ASV_642	10.6809251961599	0.689572577139382	0.698368300713664	0.987405322427588	0.323443976184899	0.674425364717443
ASV_7236	44.0567488883374	0.674406176895715	0.683558656648931	0.98661054224946	0.32383360007457	0.674425364717443
ASV_905	2.50347328042818	-1.11896435337589	1.13372733789645	-0.986978364173567	0.323653245292963	0.674425364717443
ASV_1423	3.75021815088773	0.733764369097487	0.746011291271789	0.983583462720217	0.325320359526295	0.675849066650467
ASV_1614	4.55221502178089	0.586937271488832	0.596544332004182	0.983895479346735	0.325166906661474	0.675849066650467
ASV_4062	1.49730147120323	0.913607464578873	0.928317666560963	0.984153913566479	0.325039841817562	0.675849066650467
ASV_1941	1.89871019081316	0.988440261398147	1.00665835457167	0.981902407017449	0.326147929839973	0.676464802363528
ASV_5394	0.977144135243296	0.646231281058698	0.657857738503062	0.982326790787899	0.325938880088441	0.676464802363528
ASV_4337	2.51911735597255	0.756358844840202	0.770881175384947	0.981161389059095	0.326513161221008	0.676671295060949
ASV_466	10.4308606198287	1.20319825731164	1.23394716199568	0.975080857891585	0.329520152999339	0.681793525336569
ASV_6106	1.17905441856957	-1.07532419359759	1.10278131518771	-0.975101934343671	0.329509699221442	0.681793525336569
ASV_429	22.6989984252514	-0.883782895031345	0.907255095425134	-0.97412833445395	0.329992822445641	0.682217304195656
ASV_1067	3.96434686961598	0.711367446242437	0.732848156815161	0.970688729482413	0.33170330593855	0.68519734000445
ASV_1910	1.32113021139842	-1.00867663244638	1.04111387132997	-0.968843716545479	0.332623170960123	0.686540694031956
ASV_1547	2.0012313819764	-0.858623632652237	0.887533571752833	-0.96742665289438	0.333330791459717	0.686887965896358
ASV_9824	0.904548990299857	1.07242463905409	1.10832217422734	0.967610920355105	0.333238721323288	0.686887965896358
ASV_1236	3.05497850075012	-0.815488352857354	0.84398047221524	-0.966240783648582	0.333923709542757	0.687553507037512
ASV_12082	3.91882006981325	-0.744803973966386	0.775499595308993	-0.960418262590611	0.336844750368738	0.691485210504522
ASV_2462	1.82278879365572	-0.67021133207687	0.697821888812447	-0.960433232063608	0.336837219481717	0.691485210504522
ASV_3729	0.86556027414727	1.04349536063564	1.08788936604679	0.959192536670828	0.337461759593565	0.691485210504522
ASV_3893	2.44510298605524	0.674624448667144	0.703959714458102	0.95832820374737	0.337897286224101	0.691485210504522
ASV_5252	3.96977181564133	0.723412383582866	0.755037684786502	0.958114274504619	0.338005138232481	0.691485210504522
ASV_552	6.87997318388142	0.665506093613387	0.69451299749734	0.958234181378205	0.337944684694073	0.691485210504522
ASV_7472	7.40014079710881	0.94866760431776	0.988271606389545	0.959925994214819	0.337092462530863	0.691485210504522
ASV_8291	1.51533928597511	-0.868680312804761	0.905542044879397	-0.959293185464905	0.337411067376728	0.691485210504522
ASV_1093	3.03421542154316	-0.874542851230002	0.916631000641371	-0.954083868664795	0.340041190861237	0.694179253676456
ASV_11128	2.03615214877058	-1.13160278194573	1.18714650981571	-0.953212406884297	0.340482461450464	0.694179253676456
ASV_2156	1.10835817806882	1.17096621837828	1.22737591657857	0.954040406497835	0.340063189535719	0.694179253676456
ASV_2531	2.89889901084448	0.689590527512987	0.723741619158238	0.952813143888323	0.340684753472937	0.694179253676456
ASV_3136	0.953864315722632	1.31546175455957	1.37949472632472	0.953582300429848	0.340295118548247	0.694179253676456
ASV_893	8.08108413724217	-0.850244554171611	0.894097272462762	-0.950953078997366	0.341628195160582	0.695545174319746
ASV_7694	0.980992051627281	-0.84192938512888	0.885923316476199	-0.950341151960751	0.341938935216917	0.695621779550709
ASV_3679	1.16831495589823	-0.677264655199962	0.71374257156325	-0.948892054619365	0.342675515996704	0.696265424991036
ASV_4403	1.01298332458729	-0.595388101628185	0.627620622945476	-0.94864330434838	0.342802058476152	0.696265424991036
ASV_3934	3.53108651012156	-0.593631520498708	0.628129245604636	-0.945078619810609	0.344618739663613	0.699397553723683
ASV_228	9.8340409069738	-0.955242084094292	1.01369751038191	-0.942334448206753	0.346021436713556	0.701685190532984
ASV_920	3.29223914011395	-0.976566015367799	1.03716955135476	-0.941568342506973	0.346413684041115	0.70192176074202
ASV_1612	1.17310324959575	1.4342223368693	1.52586786513009	0.939938752001321	0.34724897828863	0.703054966376106
ASV_183	10.6805207000558	1.40707456623004	1.49787839710135	0.939378369400994	0.347536514644024	0.703078238918451
ASV_7634	20.9372970343404	-0.792525453158465	0.847864207798702	-0.934731583039797	0.349926646176612	0.70735172048558
ASV_2373	2.11083837926371	-0.775810996666152	0.830868094313499	-0.93373545328776	0.350440372167213	0.707828412299676
ASV_10492	1.04449737158903	1.05171083843213	1.12846945806691	0.931979887372169	0.35134691969344	0.708375344626035
ASV_1836	1.69701177435217	0.757999131121582	0.814434976246764	0.930705523742042	0.352005911591514	0.708375344626035
ASV_4079	3.12252069842995	0.734022673614006	0.788830375792721	0.93052029452639	0.352101761404225	0.708375344626035
ASV_443	26.6156093060392	-0.47485781128364	0.509590594483927	-0.931841789121989	0.351418294512412	0.708375344626035
ASV_4708	1.56915866668642	0.631012490339692	0.677974754781949	0.930731544041989	0.351992448295711	0.708375344626035
ASV_735	4.55406561883115	0.590758772599251	0.63556154863714	0.929506786346717	0.352626509896491	0.708871129207862
ASV_3250	1.4483396207442	-0.663788513815602	0.715906189017708	-0.927200412565763	0.35382248867691	0.710714415347074
ASV_2427	1.78082252704076	-0.753232055121556	0.813882848430858	-0.92547970088541	0.354716437860002	0.711632936852455
ASV_2658	1.19120784441896	1.62155474445473	1.75256827603421	0.925244834468905	0.354838566864004	0.711632936852455
ASV_273	29.958722821714	-0.766976978687886	0.829498378479426	-0.924627459903961	0.355159724191878	0.71171661488333
ASV_3125	29.9476560969742	0.719143916238137	0.778788675000646	0.92341342307981	0.355791799189543	0.712422729980948
ASV_1676	2.24969549823756	1.41437127690807	1.53415591241309	0.92192147190789	0.356569538256079	0.71341917827041
ASV_2580	1.9080708969726	-0.982102616798114	1.06741838974225	-0.92007279079693	0.35753472202623	0.714788804553225
ASV_12681	1.44042080612424	-1.20462124169856	1.3143451930675	-0.916518162848183	0.359395185573196	0.716954221015644
ASV_36	11.1631369266069	-0.817396735773729	0.891395964605217	-0.916985008043803	0.359150496179103	0.716954221015644
ASV_6307	1.54539806132589	0.686938056431151	0.74961313331505	0.916390102976548	0.359462324396143	0.716954221015644
ASV_463	2.2629376143277	2.11325632104428	2.30764164757024	0.915764509307312	0.359790421921958	0.717047108478269
ASV_239	8.3301121401485	-1.1370200661774	1.24432598332312	-0.913763821873151	0.360840960242893	0.717890701122971
ASV_2682	1.28766182835577	0.709311159763736	0.776338575422401	0.913662134305002	0.360894406574307	0.717890701122971
ASV_3365	1.39059980068595	1.48172776855571	1.62325525990064	0.912812547206167	0.361341138138849	0.717890701122971
ASV_3366	34.8953649011403	0.696097190708378	0.762225327035461	0.91324332322533	0.361114583325149	0.717890701122971
ASV_328	12.5900305516975	-1.22329584580507	1.34206650491018	-0.911501659067885	0.362031111851708	0.718247924694752
ASV_4791	0.995539353236171	0.880789070361343	0.96641385875392	0.911399461403647	0.362084937301948	0.718247924694752
ASV_1494	5.32907046011958	0.933554919926309	1.02647888230251	0.909473089044208	0.363100456638237	0.719321781811834
ASV_2187	0.898651392153996	1.30188102014765	1.43173785476954	0.909301249394714	0.363191131295649	0.719321781811834
ASV_2336	0.933958254850921	0.860395732361961	0.948466575461922	0.907143967559354	0.364330669936859	0.721018039105811
ASV_117	57.6641532030073	0.680701475041443	0.75324966723127	0.903686393309016	0.366161716127873	0.72266769762727
ASV_4554	0.87911298946798	0.657513041626916	0.727530037147038	0.903760680734654	0.366122315087108	0.72266769762727
ASV_534	4.00728861879845	-0.730109697449038	0.807756506014931	-0.903873496545433	0.366062484173454	0.72266769762727
ASV_93	16.5063322785271	0.996339814717048	1.10284452606028	0.903427265741885	0.366299174572754	0.72266769762727
ASV_1476	4.05104378904817	0.758352505165916	0.840630429701159	0.902123547247163	0.366991241563155	0.723472672028912
ASV_2288	7.32223723396185	0.931537699408023	1.03794617810814	0.897481699008641	0.369461934642879	0.727780005827853
ASV_677	9.84555809317416	-0.793028109594081	0.884603042496357	-0.896479066312217	0.369996955778347	0.728270669526622
ASV_13010	1.01199426891548	0.685700360846474	0.767480631698396	0.893443212148629	0.371619870385946	0.729773176463381
ASV_6343	1.21435218051348	0.679498171218466	0.760212262305076	0.893826901920954	0.371414513128823	0.729773176463381
ASV_899	3.87717311967502	0.626729309881814	0.700935888324597	0.894132145779902	0.371251191743819	0.729773176463381
ASV_1930	2.13790046075259	-0.615090459547187	0.688904920166222	-0.892852469973324	0.371936183244349	0.729831632298426
ASV_1598	1.49793239027834	-0.891166595008455	1.00021543104633	-0.890974651407052	0.372942769321274	0.731243443773121
ASV_11109	2.25240026921437	0.632020953127359	0.713794801523437	0.885437876233407	0.375920511713294	0.732176228862165
ASV_1666	1.14980096870088	-1.2494159000827	1.41020116668549	-0.885984162826434	0.375626061370579	0.732176228862165
ASV_217	11.5418655103113	0.777174649065861	0.876728542919033	0.886448439876599	0.375375926452665	0.732176228862165
ASV_2437	1.11076236633736	-0.996446586719586	1.12035429367824	-0.889403104305649	0.373786477213062	0.732176228862165
ASV_373	5.26109074195632	-1.02264978227325	1.15283709042092	-0.887072241837628	0.375040007593344	0.732176228862165
ASV_407	54.6891240339273	0.563313137263907	0.635101018917003	0.886966199840915	0.375097098354888	0.732176228862165
ASV_564	5.42138081769809	-1.00462644260215	1.13325986282773	-0.886492564993342	0.375352158863983	0.732176228862165
ASV_833	6.09810538737024	-0.850836278310311	0.959879836725203	-0.886398740505985	0.375402697675238	0.732176228862165
ASV_855	5.04260551875008	0.92702070483214	1.04764253441048	0.88486356212502	0.37623022259429	0.732176228862165
ASV_89	121.191838053808	0.507665284834873	0.573797198937523	0.884746885789781	0.376293161986877	0.732176228862165
ASV_2053	1.0700480242467	0.749902452515857	0.848970257464513	0.883308273667294	0.377069734770894	0.733127186611806
ASV_190	4.95022024929593	1.20222103247258	1.36326943709145	0.881866049192398	0.377849248697415	0.734082407652415
ASV_2091	1.54470282675651	-1.65689801374101	1.8803458708504	-0.881166619092086	0.378227643832354	0.734257476250767
ASV_754	2.64698685784593	-1.36730172549391	1.55279191527179	-0.88054407808698	0.37856463781313	0.734351966877412
ASV_12314	20.253774365713	-0.770587062741533	0.877147000121255	-0.878515303176103	0.379664136667297	0.735364681438484
ASV_358	15.3747586840014	-0.587048494745358	0.667960149257941	-0.878867542318999	0.379473099182147	0.735364681438484
ASV_2640	0.88100099509939	0.704021384730909	0.803665854387101	0.876012562793049	0.38102320425579	0.737436247142474
ASV_8056	3.49975489920758	0.816289701321656	0.935952774114872	0.8721483860055	0.383127432627026	0.740945763782107
ASV_1397	1.42815831954328	-1.22323168747275	1.40430837118691	-0.87105632393182	0.383723400226053	0.741197834664775
ASV_17	47.8847396210784	0.786330979639378	0.904501328928504	0.869353039614532	0.384654060346694	0.741197834664775
ASV_2704	1.95494735539823	-0.650662500445084	0.748537013094709	-0.869245593821769	0.384712814066287	0.741197834664775
ASV_4993	2.81482794648767	1.20221255573741	1.38224993591665	0.869750487591925	0.384436774758695	0.741197834664775
ASV_713	4.01424911887105	0.708913488642446	0.814958035680997	0.869877291350422	0.384367466697074	0.741197834664775
ASV_2509	1.27184401955945	0.743523565179454	0.857368753743159	0.867215608142154	0.385823885889026	0.742776596643499
ASV_1141	3.87502494210444	-0.781258083358472	0.903327781353267	-0.864866662451227	0.387111977241758	0.743054208013645
ASV_1510	4.40438764142069	-0.684624550270669	0.791633938483519	-0.864824658202704	0.387135034956461	0.743054208013645
ASV_430	48.7736617696804	0.551043773308785	0.636626678531494	0.865568145180277	0.386727030749501	0.743054208013645
ASV_937	1.62275746808094	1.33634824560028	1.54268828297598	0.866246448065546	0.386355026662414	0.743054208013645
ASV_1379	5.85355300178193	-0.638125420315559	0.738731712809962	-0.863812138087695	0.387691098822885	0.74356116619118
ASV_2307	2.45422110278516	0.722190313367861	0.837658720758279	0.862153399076545	0.38860310972995	0.744749526322184
ASV_76	18.6221703891323	0.961425040364535	1.11612315433139	0.861396913623279	0.389019475336096	0.744986920060929
ASV_2800	3.28560513688225	-1.03480704549657	1.20321618272801	-0.860034182012406	0.389770200407881	0.745863786956327
ASV_1198	5.25021977526136	0.694203196618905	0.809094108273268	0.858000558303956	0.390892155140273	0.746888461472075
ASV_22	246.673489579641	0.593401216538573	0.691493403426152	0.858144435794238	0.390812713186197	0.746888461472075
ASV_2049	9.44180083647391	0.82817821204157	0.969605531078738	0.854139323153589	0.393027798048072	0.748815531747142
ASV_3579	3.94356337667498	0.653669362974276	0.765375047563945	0.854051049945764	0.393076704336839	0.748815531747142
ASV_4816	1.03705193962935	0.620815096685127	0.726767601365027	0.854214050707685	0.392986399383294	0.748815531747142
ASV_679	4.52168366828907	-1.19865104769276	1.40224132442822	-0.854810813810187	0.39265589063913	0.748815531747142
ASV_131	91.1068139644563	0.654038855203069	0.768667439079677	0.850873631366703	0.394839553972378	0.751611617315132
ASV_9392	0.941681926911596	-1.20828195796242	1.4209461190307	-0.85033622442113	0.395138182343038	0.751618334897474
ASV_11231	0.946160824602832	0.690473805376559	0.816183513805149	0.845978623309216	0.397564669555137	0.753981543824969
ASV_12655	1.50899134458443	2.44784444359101	2.89267974350711	0.846220342602884	0.3974298356635	0.753981543824969
ASV_1396	8.22944774072627	-0.509373247615417	0.602009819095637	-0.84612116191164	0.397485156494417	0.753981543824969
ASV_2890	0.977845316363462	-1.13071127192435	1.33645739460955	-0.846051117293334	0.397524228655196	0.753981543824969
ASV_1285	2.96538334659399	-1.17308426465515	1.3915772654845	-0.842988954872526	0.399234621075063	0.756585252885555
ASV_11623	1.32024469045571	0.556568941290236	0.663002917392487	0.839466805785948	0.401207408861036	0.757931681896019
ASV_1890	1.32525505329807	-0.838767442621159	0.999645709883488	-0.839064714956783	0.401432995240569	0.757931681896019
ASV_352	9.84059615560104	0.835923965700289	0.99395604717964	0.841006972161627	0.400344028506524	0.757931681896019
ASV_558	3.80122262601256	-1.11345499814726	1.32608382473165	-0.839656571765042	0.401100970254305	0.757931681896019
ASV_727	13.725792303939	-0.60583319531477	0.720733926914895	-0.840578156086035	0.400584300280909	0.757931681896019
ASV_654	1.20886270794391	1.95212009212248	2.33124723757081	0.837371541148341	0.402383757305453	0.759164022116289
ASV_244	8.24118661845209	1.36914217774296	1.63734517741993	0.836196421270441	0.403044411375572	0.759847606050023
ASV_1564	1.56924286159687	0.94846755283291	1.13506291589685	0.835607911728397	0.403375516382909	0.759909349280524
ASV_10396	1.17398913031783	0.680925719872323	0.815742577829074	0.834731125209209	0.403869112751925	0.760053520901229
ASV_818	2.91186628234141	-1.26792831953011	1.51954711653828	-0.834411980866123	0.404048868197984	0.760053520901229
ASV_2201	2.37921854386374	-0.618842765533558	0.743387872558135	-0.832462821062718	0.405147755427251	0.760435764976573
ASV_259	10.7909883845732	-0.821533131271722	0.98658994887689	-0.832699676503836	0.405014127018257	0.760435764976573
ASV_6709	0.886704374091506	-0.649032808509823	0.77952069220456	-0.832604977648888	0.405067550779126	0.760435764976573
ASV_11520	1.88422903561435	-1.0337687073167	1.24315352957085	-0.831569619300011	0.405651916414011	0.760821377839827
ASV_10641	1.98167725248615	-0.557727784963832	0.671520373135674	-0.830544846107222	0.406230803338243	0.761346472481607
ASV_712	15.151818656933	-0.537069658633544	0.647565429142783	-0.8293674036066	0.406896540564651	0.761644328394217
ASV_769	8.21839188550212	0.597593501287521	0.720681518533069	0.829206086072401	0.406987801705744	0.761644328394217
ASV_522	41.9862917243217	0.523079993762302	0.631323831897247	0.82854466651504	0.407362110015962	0.76178509119725
ASV_1034	15.4351996276536	-0.50151549503855	0.606849315322688	-0.826425081771531	0.408563000286287	0.762875637290718
ASV_1073	6.94529274006541	-0.71760351669872	0.870164977918111	-0.824675245394962	0.409555989333385	0.762875637290718
ASV_11056	12.8942259127272	-1.28181640779355	1.55710874444672	-0.823202883141606	0.410392629602898	0.762875637290718
ASV_206	14.6222499754543	-0.69336241517084	0.84222021151851	-0.823255492670638	0.410362717811522	0.762875637290718
ASV_2226	2.09275186331146	-0.733263130740592	0.891216864166909	-0.82276622023533	0.410640949637053	0.762875637290718
ASV_348	15.4684276958137	0.878203144193091	1.06525486046075	0.824406606146104	0.409708562486637	0.762875637290718
ASV_370	2.13838730510485	1.62075534393975	1.96004290684682	0.826897889978903	0.408294939474798	0.762875637290718
ASV_469	3.62646302380701	0.962758202845986	1.16978308758818	0.82302284334694	0.410495003233116	0.762875637290718
ASV_5256	0.905294032167677	-0.574353868436527	0.697140827654836	-0.823870652316604	0.410013057412077	0.762875637290718
ASV_1072	5.31592973584157	0.502117611654801	0.611154740798	0.821588344384227	0.411311225159879	0.763007786221568
ASV_1307	4.78646433252508	-0.918517238121026	1.1177024719765	-0.821790468528499	0.411196159376904	0.763007786221568
ASV_11638	1.55713810518314	0.752679297242301	0.917727021137734	0.820155972207489	0.41212719735767	0.763965044883541
ASV_3140	0.884379251631276	-0.972324395915073	1.1879090261496	-0.818517558593431	0.413061720122647	0.765140509929006
ASV_12711	1.99560934436732	-1.02651007595863	1.26007669954854	-0.814640947115682	0.41527786477304	0.768686570913469
ASV_1213	1.67740239592834	0.586016482471229	0.720991297755663	0.812792726202673	0.416336906599349	0.768922342261299
ASV_1273	1.29260856216889	-1.58643928705048	1.95303172146849	-0.812295709082303	0.416621972123736	0.768922342261299
ASV_5085	48.4203422901705	0.597283300012911	0.73441978747454	0.813272341240693	0.416061931245397	0.768922342261299
ASV_5924	1.15465472313329	0.744381011071618	0.916381059650851	0.812305103026936	0.416616583133828	0.768922342261299
ASV_874	2.29781822363785	0.85320776664267	1.05102608163511	0.811785531825537	0.416914705403555	0.768922342261299
ASV_1143	3.54383146991794	-0.496383838499732	0.613492207129348	-0.809111888841117	0.418450790362774	0.771196934192463
ASV_87	96.3018974722268	0.515327445866651	0.637334800489563	0.808566306862275	0.418764651727864	0.771217330405545
ASV_722	4.95539998746394	-0.788631367723724	0.978127417425373	-0.80626649828461	0.420089203132326	0.773097688134418
ASV_436	6.8822362491918	-0.754421428690192	0.938090318366894	-0.804209801465121	0.421275819129813	0.774162706582708
ASV_691	15.4209252018705	0.777285683282832	0.966504347302431	0.804223680371724	0.421267805077491	0.774162706582708
ASV_8408	0.899762385511587	1.43581028324592	1.78720923360603	0.803381191327496	0.421754442881384	0.77448346504606
ASV_1399	4.3644816366436	0.493836244369386	0.615147155706658	0.802793672681597	0.422093999910883	0.774548571882578
ASV_6508	2.91534551894322	-0.811945369053068	1.01331916176771	-0.801273083237315	0.422973569930742	0.775603803177537
ASV_1656	4.3006461613593	-0.454588685806779	0.56806052612904	-0.80024691894102	0.423567750634211	0.775726388249044
ASV_2092	0.908088643154129	0.875677434639976	1.09445216968798	0.80010571397526	0.423649550865497	0.775726388249044
ASV_1207	1.36368192004626	-1.24973379906969	1.56500800325777	-0.798547864591237	0.424552628480335	0.776544877382421
ASV_9802	1.14856496591228	-0.854401091266146	1.07029859788432	-0.798282921191394	0.42470632673487	0.776544877382421
ASV_3109	1.3982845106241	-0.695859035445421	0.873381285440808	-0.79674140841501	0.425601229724016	0.776764910575349
ASV_697	6.81188859952861	-0.941670732870414	1.18184295807612	-0.796781608280111	0.425577878303066	0.776764910575349
ASV_7565	1.33242072047883	1.04129150059728	1.3073342690923	0.79649981279865	0.425741584280796	0.776764910575349
ASV_1095	3.85340154190785	-0.696936661191388	0.876525652704075	-0.795112680434786	0.426547959103037	0.776958139948335
ASV_2145	1.60239730412522	-0.607764651637555	0.76473043116961	-0.794743646735772	0.426762637529533	0.776958139948335
ASV_99	231.765730917052	-0.556666238755947	0.700058580692975	-0.795170938701891	0.426514074205811	0.776958139948335
ASV_4392	5.60131927519345	-0.984649099032141	1.24137089385065	-0.793194929822966	0.427664261062713	0.778043480661951
ASV_7109	1.18171762223886	-0.745201398523438	0.940156200354599	-0.792635732490377	0.427990083871472	0.778080473676402
ASV_1774	4.16689250768408	-0.447755562399317	0.566027674290022	-0.791048888132446	0.428915463561135	0.779206623174187
ASV_2110	1.42348146982798	0.713099350009251	0.906108582358648	0.786991055920711	0.431287101958686	0.781842169885248
ASV_2759	0.876877593235445	-1.33012889106903	1.68865556149602	-0.787685139230309	0.430880900193101	0.781842169885248
ASV_5798	4.07106270030877	0.892186437863521	1.13344637288154	0.787144817090315	0.431197096418098	0.781842169885248
ASV_11010	7.95898093801746	0.945555226387789	1.20313353298414	0.785910458369924	0.431919947060272	0.782432507227961
ASV_1180	9.98821409949077	0.521853010529757	0.665897591169477	0.78368358355713	0.433225797568909	0.783049302523289
ASV_12462	1.33890258314338	0.721272137787825	0.920890676954358	0.783233184826318	0.433490191031738	0.783049302523289
ASV_3197	942.302975037409	-0.848240662073051	1.08090534841435	-0.784750175690581	0.432600057853377	0.783049302523289
ASV_755	0.953724973285414	0.915347247361687	1.16712363413779	0.784276164570946	0.432878082277744	0.783049302523289
ASV_3248	1.17873876999253	0.623991729297941	0.797542977814476	0.782392606612723	0.433983877494862	0.783385496796183
ASV_6650	1.13532824865799	0.541166814809075	0.692873073126895	0.781047547953944	0.434774529858921	0.784256889200192
ASV_2626	1.09249660392697	-0.746814646416497	0.957127734164619	-0.780266436504754	0.435234064261208	0.784530192267019
ASV_1069	6.66218556587758	0.478767146510998	0.61834930330966	0.774266492981296	0.438773214070381	0.788024455677047
ASV_2544	2.33734967825929	0.555063286218508	0.717346015398435	0.773773429145222	0.439064788073561	0.788024455677047
ASV_2638	2.17978308423667	-0.508182645655317	0.655413437733081	-0.775361956893956	0.438125808268773	0.788024455677047
ASV_329	16.6487966032099	0.927568650793383	1.19947681608865	0.773311028901815	0.439338330216493	0.788024455677047
ASV_403	15.2392619829245	0.453132921203904	0.585776354639521	0.773559597643296	0.439191272228171	0.788024455677047
ASV_860	6.33534524157928	0.87635787017104	1.13127041444086	0.774667010631752	0.438536449302787	0.788024455677047
ASV_965	9.51593335393855	-1.26879783309203	1.63455667056167	-0.776233614865148	0.437611061718282	0.788024455677047
ASV_1797	1.81946665321742	0.806499052671648	1.04710898831344	0.77021500309214	0.441172365663902	0.790052342279892
ASV_484	8.43560847422952	-0.872742643783962	1.13367917436001	-0.769832121399468	0.441399482946323	0.790052342279892
ASV_8549	5.84876112515537	-1.50466625864645	1.95359098765676	-0.770205364456161	0.441178082276269	0.790052342279892
ASV_2516	3.87965238685168	-0.471606583830125	0.614647355061921	-0.767279936936545	0.442915094458405	0.791883625620902
ASV_5960	1.36878618283101	0.706598439615113	0.921658150909763	0.76666000177792	0.443283690779164	0.791883625620902
ASV_707	3.77746796326319	-0.464545362248099	0.6060292306092	-0.766539531073646	0.443355339668396	0.791883625620902
ASV_1008	1.2405625609984	-0.833157147004444	1.08806359769003	-0.765724677099063	0.443840140601935	0.79204391575983
ASV_9906	0.959183129675993	-0.727009895232996	0.949913196731496	-0.765343504790253	0.444067024619174	0.79204391575983
ASV_2303	1.36497195503921	0.512435855306035	0.670382608370655	0.764393122535645	0.444633005976487	0.792498436824432
ASV_617	2.25616244134883	-0.671536789206825	0.879327713535349	-0.763693420405121	0.44504996264134	0.792686891501743
ASV_4945	0.97464174551429	-0.546961362551197	0.717056521341263	-0.762786957892941	0.445590460413239	0.793094970421048
ASV_1246	5.28131316133989	0.407010771125646	0.53456421838014	0.761387981333632	0.446425363936111	0.793097238446801
ASV_13015	1.51898436969325	0.668992716675191	0.878843216047342	0.76121964015838	0.446525889255089	0.793097238446801
ASV_1333	1.48421478453234	-0.94316036894931	1.23807497405542	-0.761795843316266	0.44618186164214	0.793097238446801
ASV_2160	1.72677394167529	-0.963052786766288	1.26781547103091	-0.759615897401216	0.447484213719843	0.794245499891596
ASV_1383	1.46782218563857	0.769964861191886	1.01639036504323	0.757548366920163	0.448721400451007	0.795886773641166
ASV_11496	1.53770061234722	0.643978626535537	0.851145595124903	0.756602196174246	0.449288225208198	0.796337584972359
ASV_4518	0.893957568971401	0.598914173101954	0.79220279028706	0.756011188606056	0.449642487493496	0.796411276527075
ASV_48	79.5177986071697	0.739505277952832	0.979530844819256	0.754958643583384	0.450273796997455	0.796975233462486
ASV_7598	1.11673519963716	-0.715476181406824	0.95033427091662	-0.75286791532492	0.451529290100974	0.798642431866097
ASV_575	13.266002269258	-0.547169989898808	0.727375227111558	-0.752252715660452	0.451899097378755	0.798741846650721
ASV_505	25.1441474136913	0.524970504995832	0.698468447363874	0.751602319298962	0.452290248157045	0.798878822507624
ASV_1341	3.93341620377234	-0.521033968426232	0.694933137880574	-0.749761293604872	0.45339848448415	0.80028131668824
ASV_7220	20.2570316105235	0.498378524432246	0.665883595711775	0.748446917211589	0.454190632087161	0.801124335128808
ASV_4052	1.41074493654418	-0.565439227445565	0.756389706665068	-0.747550135152677	0.454731551658367	0.801493034200503
ASV_512	18.1897492782235	0.573105425670579	0.767150647384859	0.747057214413153	0.455029025305821	0.801493034200503
ASV_13	52.5642150569286	1.21397379656907	1.62629514986187	0.746465853183032	0.455386051551325	0.801567569662216
ASV_10607	2.8860289339717	0.720868664177756	0.966902546906698	0.745544281048746	0.455942752336073	0.801993225276228
ASV_1400	3.58350074946937	-0.62021706513641	0.833985790681795	-0.743678216183245	0.45707117128251	0.802074873894328
ASV_5298	1.06628576932608	-0.510045743410742	0.68566801457032	-0.74386690435074	0.456956999339854	0.802074873894328
ASV_6020	1.05636312964125	0.796439397664806	1.07115577612487	0.743532747912815	0.45715920255149	0.802074873894328
ASV_652	2.16097334668309	-0.894988409354388	1.20393709773875	-0.743384692634992	0.457248809145883	0.802074873894328
ASV_10603	0.968750722764155	0.634284871369369	0.85584251438239	0.741123350044247	0.458618652973874	0.803018455815921
ASV_2306	3.03140019533669	-0.681453778795825	0.919720823686455	-0.740935467856865	0.458732568987894	0.803018455815921
ASV_372	53.278512410862	0.455939894702743	0.614712561019144	0.741712344297685	0.458261639024131	0.803018455815921
ASV_169	6.64545482152296	1.04899548313982	1.41787530022568	0.739836206310137	0.459399386853069	0.803633405435966
ASV_1130	5.08283386744293	0.508847451310421	0.690260013159909	0.737182281472444	0.461011507005263	0.803974311556687
ASV_1854	3.13864975397908	0.556659001349151	0.754640639324024	0.73764779199777	0.460728505311603	0.803974311556687
ASV_2264	2.48891519425732	-0.447525879708124	0.606468616640976	-0.737920920272541	0.460562505388744	0.803974311556687
ASV_343	6.25101669489956	-0.972418177792854	1.32236797563624	-0.73536125776563	0.462119510058496	0.803974311556687
ASV_384	4.50717832817581	0.863415833351197	1.17347076364168	0.73577958659296	0.461864846190083	0.803974311556687
ASV_4192	1.54191558057976	0.415272885232609	0.564261126395191	0.735958700337199	0.461755832006835	0.803974311556687
ASV_5708	1.4155182208914	0.689339376202223	0.933482087425379	0.738460207740546	0.460234839403453	0.803974311556687
ASV_734	7.99022853258634	0.622887569330201	0.845847281179699	0.736406657785153	0.461483254113405	0.803974311556687
ASV_2180	1.28961614857013	0.926200359923503	1.2614320626977	0.734245138769291	0.462799347367571	0.804325834572681
ASV_2731	1.52737391186628	-0.859272003535206	1.17068185063635	-0.733992760772817	0.46295315017022	0.804325834572681
ASV_1788	4.21344146482844	0.447323888710498	0.61063401718423	0.732556451363795	0.463829000286321	0.804749634692955
ASV_570	1.24779183482783	0.768882177583005	1.04885070352631	0.733071136814773	0.463515043123298	0.804749634692955
ASV_1823	1.58062297619545	-0.6752737558178	0.923087893877745	-0.731537874449943	0.464450679267785	0.805279700541217
ASV_2324	2.50139365931663	-0.63662387921833	0.873814419410875	-0.728557305849383	0.46627250258166	0.807888478962917
ASV_1952	1.11200568114754	1.11631171787799	1.53402324583777	0.727701956868551	0.466796052197711	0.80824578174546
ASV_10069	1.55185635384232	0.529237660734094	0.73403427702742	0.720998565458442	0.470910397355002	0.808494083300643
ASV_12670	9.2189287102577	-1.30400462918252	1.80919662549199	-0.720764460207805	0.47105444503729	0.808494083300643
ASV_1458	5.41838781834987	0.419550591857108	0.580775164819626	0.722397611453323	0.470050055002848	0.808494083300643
ASV_1783	1.55413691060411	-0.83603977915986	1.15728823941316	-0.72241274963945	0.470040750537229	0.808494083300643
ASV_231	12.6438760390461	0.69310448750922	0.962117372446554	0.720394940740687	0.471281864124902	0.808494083300643
ASV_2334	2.00635012301388	0.580863297698516	0.799466034655107	0.726564072167372	0.467493044038159	0.808494083300643
ASV_2908	2.12090019967293	-0.544248122687059	0.755658916470415	-0.720229869355835	0.47138347612935	0.808494083300643
ASV_3379	0.974787136675203	-0.595596793814427	0.822288329714498	-0.724316243210238	0.468871607074816	0.808494083300643
ASV_451	2.35590094351736	1.16591283935478	1.60893913928984	0.724646949585302	0.468668648325974	0.808494083300643
ASV_475	23.3351789568669	0.594636789423256	0.823434205616038	0.722142443643557	0.470206905492426	0.808494083300643
ASV_482	5.63474671659925	-0.624549744072027	0.867093242819593	-0.720279796024163	0.471352741794437	0.808494083300643
ASV_5524	0.897459206151347	0.449048921521634	0.620284425747509	0.7239403455608	0.469102359330455	0.808494083300643
ASV_626	6.91016315808851	0.471100407287945	0.653287296584414	0.72112286546976	0.470833923993929	0.808494083300643
ASV_8206	2.90317678995431	0.642776767405521	0.886563443739961	0.72502060844509	0.468439387603376	0.808494083300643
ASV_424	13.6302763325152	-0.494036590680336	0.686564976763562	-0.719577326838318	0.471785276084819	0.808638693262473
ASV_4170	1.08777947754147	0.493972222288787	0.688026452168003	0.717955277347635	0.472784862733487	0.80980702446684
ASV_5565	1.85049721200661	-0.421386310186349	0.5894407925039	-0.714891666042202	0.474675987084484	0.812499824666789
ASV_2071	3.81782177748301	0.591248025005447	0.83025762920712	0.712125976571968	0.476386769864856	0.813972029627069
ASV_3399	1.23191474161876	-0.455786367621443	0.639354416893795	-0.712885303640837	0.47591673395427	0.813972029627069
ASV_7663	0.987806566984298	-0.957224554460743	1.34450811339831	-0.71195148985848	0.476494815930098	0.813972029627069
ASV_4550	1.08125161997363	0.745515704747533	1.04795041384197	0.711403607365677	0.476834164228668	0.814005774993578
ASV_2159	2.83832438141147	0.92614079411243	1.30372877758139	0.710378423824134	0.477469499310813	0.814544417109605
ASV_6953	2.14393805831548	1.12607709002121	1.58760949755153	0.709290975997488	0.478143927199135	0.815148984321417
ASV_7549	5.58204100022709	0.686867449814222	0.971030043103913	0.707359627739878	0.47934301912439	0.816100715046672
ASV_806	11.7628654872804	-0.502095439644627	0.709639093202698	-0.707536330021788	0.479233244036337	0.816100715046672
ASV_4940	2.91879614491127	0.441830983643824	0.625219579851667	0.706681297071101	0.479764554858273	0.816272759668685
ASV_2798	2.40702941048462	0.554473790466283	0.785597417999753	0.705798896180254	0.480313208619901	0.816660709182168
ASV_1049	4.19414659346285	-0.451762390358827	0.640695770757768	-0.705112178006912	0.480740428516117	0.81684180882625
ASV_5234	1.15576450361777	-0.717294613789825	1.01908817082634	-0.703859228596679	0.48152044428851	0.81762171440189
ASV_2552	2.35966850841627	-0.451948369359113	0.642888541220803	-0.702996461098673	0.482057954903524	0.817989081371936
ASV_11762	49.5516886864045	-0.737634095591764	1.05055134718453	-0.702139973994246	0.48259187534574	0.8183498711755
ASV_286	6.83008757670157	-0.914302813265264	1.30500126724529	-0.700614502233592	0.483543625517254	0.819418239648999
ASV_11378	1.36889644650558	0.514411858618039	0.73728133331995	0.697714475289456	0.485355773740326	0.819680163458863
ASV_11799	1.64164574468716	-0.454888167360947	0.650466004304095	-0.69932658179056	0.484347958522604	0.819680163458863
ASV_1323	3.72000900941833	-0.4450627223539	0.639745890869034	-0.695686722972655	0.486625042104533	0.819680163458863
ASV_2157	2.36240159257867	-0.408018650655368	0.583901587958754	-0.698779827062553	0.484689637371191	0.819680163458863
ASV_3095	1.44406981514942	0.90231139381482	1.29761738295597	0.69536013131957	0.486829639239316	0.819680163458863
ASV_3472	0.981686878404868	-0.598430507466831	0.858011641268989	-0.69746199082073	0.485513718241254	0.819680163458863
ASV_581	26.1056751763418	-0.483231713936377	0.695075755936842	-0.69522165002729	0.486916406483416	0.819680163458863
ASV_742	3.62372958200041	-0.571722591581651	0.820275464693527	-0.696988531523687	0.48580997101557	0.819680163458863
ASV_792	1.33702259292011	-0.936288107793698	1.34612771351431	-0.695541811073294	0.486715818111461	0.819680163458863
ASV_881	3.52629131094828	-0.696714296816648	0.996655750108198	-0.69905210173223	0.484519470720527	0.819680163458863
ASV_1066	7.90133150823828	0.456609459679935	0.659038222801712	0.692842150700746	0.488408616844114	0.821106763763668
ASV_280	10.7932421733947	0.597564830083262	0.862395964570343	0.692912368138199	0.488364547434779	0.821106763763668
ASV_3277	1.40711625156086	-0.664824114263863	0.960548294459348	-0.692129815958983	0.488855808901828	0.821316454665538
ASV_3016	1.16767340193383	0.677223186870453	0.979986900520417	0.691053305417467	0.489532042981568	0.821751188415489
ASV_3381	1.0550170724937	-1.00984080762972	1.46424906716983	-0.689664641263239	0.490405106553413	0.821751188415489
ASV_8856	2.9067258374237	0.526428510239	0.762368662740319	0.69051698471808	0.489869132620092	0.821751188415489
ASV_9118	1.42483164466356	-0.971976919804772	1.40859668022025	-0.690032096094952	0.490174003515482	0.821751188415489
ASV_1081	7.10561513343097	0.420883012825144	0.611627635949635	0.688136029320627	0.491367123566637	0.82261365633343
ASV_11044	16.5320197660978	-0.612043320120028	0.889829868578517	-0.687820606761327	0.49156575773046	0.82261365633343
ASV_205	20.597727970949	-0.660613765387773	0.963337790913191	-0.685755060809509	0.492867579134673	0.823709792687673
ASV_9331	3.07515160042862	-0.434134623912355	0.63296649333976	-0.685872994037495	0.492793201386997	0.823709792687673
ASV_1522	1.94245656647932	0.596703243075433	0.87175270100486	0.684486830253143	0.493667802745423	0.823965854254647
ASV_3450	2.05311721615463	-0.761941791535873	1.11254391412969	-0.684864464097955	0.493429451993839	0.823965854254647
ASV_3638	1.10731632251764	0.502851345951455	0.735744451785444	0.683459242854197	0.494316695897943	0.824508594926038
ASV_1506	10.3052949408905	0.520817533673914	0.76342884960541	0.682208347173554	0.495107217303641	0.825286703188727
ASV_12079	3.82876000644369	1.0021988930682	1.47054840322457	0.681513706635304	0.495546496813509	0.825478696784831
ASV_1024	6.80132643002458	-0.629539608912435	0.927960585011053	-0.678412013485397	0.497510494095635	0.826114760184033
ASV_1085	1.65597730470669	0.848060447000033	1.25543526686477	0.675511091159573	0.499351107182598	0.826114760184033
ASV_10946	1.00172036043771	0.696382407607365	1.03124571905674	0.675282713652702	0.499496164382965	0.826114760184033
ASV_1191	6.25711437661515	-0.455300259651927	0.669337296792804	-0.680225443634387	0.496361724138051	0.826114760184033
ASV_1838	3.66248827936161	-0.371056764964962	0.547914198859265	-0.677216917790206	0.498268335345709	0.826114760184033
ASV_2143	1.65926631523343	-0.647773263714553	0.954072116109951	-0.678956289337672	0.497165558144217	0.826114760184033
ASV_2529	1.10157455878859	-0.834794600897564	1.23335474702379	-0.676848735460748	0.498501932996904	0.826114760184033
ASV_4602	24.9282243799388	0.473942402141803	0.697919808464755	0.679078593834949	0.497088064949799	0.826114760184033
ASV_638	16.0259842794902	-0.421031479052407	0.621211972685732	-0.67775815271578	0.497925048154723	0.826114760184033
ASV_689	2.07407383204874	-0.628999697404035	0.929541387105805	-0.676677452052427	0.498610625633079	0.826114760184033
ASV_8895	1.50146975932855	0.551338643781009	0.815990595040565	0.675667890208465	0.499251527006563	0.826114760184033
ASV_7971	5.16172548865493	0.870272175148433	1.29163411948851	0.673776081026	0.500453683831731	0.827161280155366
ASV_10309	4.97638901119045	0.686656041619859	1.02810017609371	0.667888263796262	0.504204919476462	0.828891180249026
ASV_10964	1.69296177760764	-0.407780291806758	0.610510110107886	-0.66793372469245	0.504175898797858	0.828891180249026
ASV_1140	4.80576854873199	0.406952447537609	0.610098644566637	0.667027293310369	0.50475469986896	0.828891180249026
ASV_11480	0.98698274142236	1.27737164181749	1.90856319552989	0.669284435961702	0.50331405318348	0.828891180249026
ASV_1824	1.14014821022471	-0.684073903661409	1.02373871893558	-0.668211420559209	0.503998646403303	0.828891180249026
ASV_2183	1.79553870116274	0.640075573617251	0.955849751258363	0.669640362174704	0.503087077671464	0.828891180249026
ASV_3088	1.248744920689	0.810234087183846	1.21453156068725	0.66711653563401	0.504697698710871	0.828891180249026
ASV_419	10.0818601316017	-0.574925136112617	0.860672910847625	-0.667994924513667	0.504136832320369	0.828891180249026
ASV_442	5.47707767372345	-0.987178114852897	1.47154239583057	-0.670845853744982	0.502318733012631	0.828891180249026
ASV_62	133.753847265686	0.469415061808125	0.699458334156972	0.671112257707089	0.502149018784692	0.828891180249026
ASV_2215	3.11914491449141	0.455058700586042	0.683658965346266	0.665622369708206	0.505652504438182	0.829830495363434
ASV_23	48.2205501249384	-1.22570587998247	1.84450496974256	-0.664517526430707	0.506359135274687	0.830063771347362
ASV_731	11.190272929028	0.568643118183457	0.855899040404881	0.664381067554956	0.506446447064704	0.830063771347362
ASV_1054	14.8071051839912	-0.337196222383822	0.510110434179869	-0.661025926525006	0.508595686926784	0.83199160565397
ASV_1118	1.81456802624989	-0.846949378048696	1.28524490008938	-0.658978983686141	0.509909264399626	0.83199160565397
ASV_12013	1.58408267457019	1.09958635656372	1.66120551842861	0.661920722249861	0.508022030532418	0.83199160565397
ASV_2245	0.955963308844208	-0.467467051505324	0.708570100839482	-0.659732962132455	0.509425210014547	0.83199160565397
ASV_296	35.0157448403862	-0.422854463384892	0.641668261035803	-0.658992331492765	0.50990069301169	0.83199160565397
ASV_335	6.30902011621982	-0.819578102945086	1.24314913425745	-0.659275770187164	0.509718698660123	0.83199160565397
ASV_901	3.54480361693534	-0.941164579156757	1.4281918265927	-0.658990313228534	0.509901989049428	0.83199160565397
ASV_10996	2.40499955300695	-0.86687379773749	1.3179235547993	-0.657757268682782	0.510694116433701	0.832205959409236
ASV_827	3.29178728153536	0.536405542608819	0.815284308093403	0.65793679245862	0.510578747519452	0.832205959409236
ASV_1813	1.51782217912668	-0.734613253502588	1.1213732278914	-0.655101473114296	0.512402423703558	0.834455865200104
ASV_1251	13.2671788990344	-0.408485841226586	0.627448152867909	-0.651027243222407	0.515028900870379	0.83520521289108
ASV_1663	1.80054845110682	-1.10326891043285	1.68934157075102	-0.6530762810403	0.513707102617357	0.83520521289108
ASV_199	15.2200910903992	-0.637410608036112	0.978513404334435	-0.651407129644448	0.514783709489852	0.83520521289108
ASV_30	59.1053302695116	0.652024196151947	1.00124584507147	0.651212885787712	0.514909073382155	0.83520521289108
ASV_3622	1.46494529730327	-0.751940472278932	1.15085593603708	-0.653374978338473	0.513514565786707	0.83520521289108
ASV_6711	3.20119377130986	0.865285585363554	1.32951645813625	0.650827283910826	0.515157985650525	0.83520521289108
ASV_9328	1.77976129790059	-1.14349572461156	1.75426963483381	-0.651835785050165	0.514507113830238	0.83520521289108
ASV_1515	4.41624299746178	-0.599004029069118	0.923091135557753	-0.648911040302847	0.516395878241707	0.835700846880789
ASV_2273	2.28486236561097	-0.515476242705879	0.795334585516559	-0.648125018191035	0.516904093827695	0.835700846880789
ASV_5683	1.48789241170328	-0.531987295919132	0.820155458152604	-0.648642023449348	0.516569786373486	0.835700846880789
ASV_584	19.2914010738789	-0.424360340676818	0.654650323003834	-0.648224442523238	0.5168397950719	0.835700846880789
ASV_788	3.51830026175818	-0.491266317102193	0.758342886124516	-0.64781555427096	0.517104253900324	0.835700846880789
ASV_10559	6.79277177989156	0.349633863427998	0.540733134231085	0.646592267598273	0.517895863760289	0.83618649595578
ASV_2828	1.88980438219688	0.482157262805373	0.745984726028885	0.646336642000768	0.518061362629847	0.83618649595578
ASV_8791	1.1896554593836	-0.598754139357929	0.928180113706264	-0.645083998801782	0.518872752654945	0.836965738449743
ASV_8	5.01328382869855	0.859379115595249	1.33379992975072	0.644308862541224	0.519375169790938	0.837245922441467
ASV_1469	4.47854914589608	0.416281817182001	0.649511675426073	0.640915064242569	0.521577867926386	0.839546074548743
ASV_1847	22.2513994877	-0.463561417681518	0.724224076015348	-0.640080098181787	0.52212052692784	0.839546074548743
ASV_465	17.0409752324488	0.535019132709998	0.834093757470034	0.641437641654115	0.521238383453132	0.839546074548743
ASV_526	6.79344550622587	0.457219482289483	0.714003084845584	0.640360653887602	0.521938156510212	0.839546074548743
ASV_33	238.341896987941	0.495985447188633	0.776302864426789	0.638907145544106	0.522883339258067	0.840242186176844
ASV_822	3.76726598150646	-0.866348298949806	1.3600228922587	-0.637010085551569	0.524118274182918	0.841695614340412
ASV_438	30.2924530940572	0.447001216095418	0.703819241401574	0.635107979152811	0.525357993397716	0.842093649580857
ASV_4711	1.21165764835076	0.396929225804102	0.624943409805961	0.635144269986534	0.525334326407837	0.842093649580857
ASV_6750	0.925926969703518	0.478127499872215	0.752446776013869	0.635430325590766	0.52514779495323	0.842093649580857
ASV_1018	1.59778615664448	0.684171468714569	1.09632161476206	0.624060913788568	0.532587581798274	0.842750602252354
ASV_1080	4.26116184228539	0.667249752620446	1.06574012014049	0.626090488676064	0.531255590442092	0.842750602252354
ASV_11447	2.09245731714589	0.781657879413357	1.26032992573603	0.620200999319184	0.53512546368006	0.842750602252354
ASV_1146	3.7143047618338	0.728500362852494	1.16931004027162	0.623017281783768	0.533273165323217	0.842750602252354
ASV_119	95.5066036918268	-0.512466890243991	0.812153096079732	-0.630997890321014	0.528041903858871	0.842750602252354
ASV_12676	1.01697489547996	0.470333970813174	0.745624530936463	0.630791975449708	0.528176550958023	0.842750602252354
ASV_12718	1.59642263295559	-0.649456505672474	1.04705717887094	-0.620268423518947	0.535081080210229	0.842750602252354
ASV_1436	2.10358072848865	0.75647062743958	1.22628309646249	0.616880905903216	0.537313281961229	0.842750602252354
ASV_1611	7.82626045203009	-0.369500076137884	0.590500386444961	-0.625740616974725	0.531485087457417	0.842750602252354
ASV_1622	7.64859835617455	0.396154792219306	0.636812248126039	0.622090409512504	0.533882420840873	0.842750602252354
ASV_1827	1.95227229942233	-0.86298762590198	1.37462247862127	-0.627799733616713	0.530135140649628	0.842750602252354
ASV_1914	1.70152118951405	-0.713087039797353	1.13801365232073	-0.626606753217037	0.530917040488945	0.842750602252354
ASV_1966	2.98673282722531	-0.545563153709239	0.864913607943285	-0.630771846689471	0.528189714030739	0.842750602252354
ASV_20	59.5228776304377	0.581476515485323	0.926728280284067	0.627450923702345	0.530363696130041	0.842750602252354
ASV_2292	2.1470713731996	0.299114978274508	0.485453202960637	0.616156153570095	0.53779146379811	0.842750602252354
ASV_2450	1.38838621949043	-0.459529306888551	0.74305967718646	-0.618428534069462	0.536292893445343	0.842750602252354
ASV_2465	0.948974275737776	-0.675388949963003	1.07390793566098	-0.628907681501867	0.529409496852656	0.842750602252354
ASV_2688	0.973313397580513	-0.531212522760924	0.849334438347413	-0.625445641642093	0.531678614449764	0.842750602252354
ASV_2733	1.84069888716573	0.83677420190638	1.35878693620093	0.615824438411178	0.538010396255331	0.842750602252354
ASV_2735	1.77308675204915	0.486658942458505	0.771185357333198	0.631053141544854	0.528005778230613	0.842750602252354
ASV_2873	1.59998044556405	-0.571608159692854	0.922724229347877	-0.619478866504709	0.535600939932432	0.842750602252354
ASV_308	6.79004211589025	-0.684276076171487	1.09252379270977	-0.626326017554536	0.531101124475678	0.842750602252354
ASV_3094	12.6572250221665	-0.483663807327529	0.778348679639861	-0.62139735054387	0.534338214860581	0.842750602252354
ASV_354	5.57241502145092	0.728480158205241	1.1731445999478	0.620963654640403	0.534623537223607	0.842750602252354
ASV_379	8.5566891150287	0.4717284135144	0.762444536934068	0.618705218101907	0.536110571813868	0.842750602252354
ASV_4374	0.974007655847535	0.443855132540783	0.718682098168732	0.617595921300624	0.536841733875311	0.842750602252354
ASV_530	15.3293082246034	0.53816952454293	0.872385079627593	0.616894462216921	0.537304339723753	0.842750602252354
ASV_586	60.2255052241927	-0.341453254132773	0.551726081605768	-0.618881842850337	0.535994200815823	0.842750602252354
ASV_596	13.6096384150757	-0.448797789588013	0.726657636515428	-0.61761931208781	0.536826311316458	0.842750602252354
ASV_6890	0.962698122443946	0.506233420641893	0.817173120297398	0.619493480717595	0.535591315339098	0.842750602252354
ASV_7491	46.4208330583974	0.466149038033864	0.746353445304573	0.624568749520058	0.532254135386415	0.842750602252354
ASV_86	211.357124112492	-0.589035872567812	0.930368174752529	-0.6331212616172	0.526654458839177	0.842750602252354
ASV_8760	1.49235792122393	-0.426166571175773	0.685800596378499	-0.621414699004677	0.534326803154113	0.842750602252354
ASV_88	124.545084391328	-0.485496328625416	0.788134506655102	-0.616006943644551	0.537889937016842	0.842750602252354
ASV_894	1.68380386565744	-0.580665764485781	0.927125643040539	-0.626307522442664	0.531113253226962	0.842750602252354
ASV_963	2.16937151155417	1.67637775528445	2.66317850276304	0.629465037189665	0.529044651155749	0.842750602252354
ASV_992	5.55496716135448	-0.527225901453852	0.840673404990884	-0.627147116018936	0.530562804947309	0.842750602252354
ASV_4153	1.08236909273594	-0.759904054126992	1.23544148879041	-0.61508704460864	0.53849723737637	0.842994753286794
ASV_594	11.542188086481	0.367338505431754	0.598776013239534	0.613482332808152	0.539557461070497	0.844135659303782
ASV_646	15.0679565557477	-0.444618669207208	0.726101218746022	-0.612337037493293	0.540314789693705	0.844283294079673
ASV_979	3.45058012090678	-0.677653442183213	1.10606412518174	-0.612671025806815	0.540093884404734	0.844283294079673
ASV_3024	7.16483817754664	1.01761618647792	1.66367895681993	0.611666200564958	0.540758628622842	0.844458753588214
ASV_10236	4.8820455952346	-0.721103410231126	1.20270344038588	-0.599568759859672	0.548793672324948	0.846350455241569
ASV_1116	4.7011102846422	-0.546288421371085	0.901974634408768	-0.605658297396766	0.544741681704201	0.846350455241569
ASV_1261	1.12540034642848	-1.04950058708805	1.75237415161092	-0.598902115808584	0.549238160444726	0.846350455241569
ASV_12839	1.2683600750138	-0.806528235807129	1.34794185296675	-0.598340524876502	0.549612741644898	0.846350455241569
ASV_13051	11.1813916270132	-0.543667334688472	0.907434940324613	-0.599125414428044	0.549089255242469	0.846350455241569
ASV_1429	1.50038991716978	0.675670664207948	1.12002338876708	0.603264780882591	0.546332558406131	0.846350455241569
ASV_1567	4.24598947146778	0.484550950878855	0.79666347055305	0.608225391007919	0.543037996552567	0.846350455241569
ASV_1699	2.80636030980698	0.649063290018907	1.08117783023044	0.600329817973206	0.548286450325284	0.846350455241569
ASV_1750	1.64887216160231	0.574571900953849	0.95491186997897	0.601701496250646	0.547372853854097	0.846350455241569
ASV_2093	1.94149372223337	-0.714563450457273	1.19192004160858	-0.599506196315752	0.548835379317273	0.846350455241569
ASV_210	47.4722405512151	-0.388232470686934	0.647900672258935	-0.599216033120237	0.549028832450975	0.846350455241569
ASV_2174	1.66399449666314	0.579781865523733	0.954277672377836	0.607560967112488	0.543478695471909	0.846350455241569
ASV_2188	0.950370780422026	0.995319214234746	1.6524662988607	0.602323457320112	0.546958849443463	0.846350455241569
ASV_2348	8.16729978568608	0.51251768713132	0.848883447931913	0.603755071888771	0.546006493770556	0.846350455241569
ASV_2561	1.34439925707772	-0.588844322867202	0.971151391942324	-0.606336280576709	0.544291471426503	0.846350455241569
ASV_262	52.6164346070025	-0.436155285208497	0.718543282884959	-0.606999321540282	0.543851362393359	0.846350455241569
ASV_2760	0.970109768467451	-0.622183531759094	1.02305205710574	-0.608164098236874	0.543078643353378	0.846350455241569
ASV_3618	1.16728750638025	-0.438930387556757	0.729072495647913	-0.602039427048592	0.547147893146797	0.846350455241569
ASV_39	49.1201257566186	0.425956272077245	0.711881966306118	0.598352384577865	0.549604829921606	0.846350455241569
ASV_657	4.99817127064383	-0.359706476160248	0.597906947289207	-0.601609460788316	0.547434129835926	0.846350455241569
ASV_6853	2.04509251166558	0.498457658768247	0.830697514776025	0.600047128951196	0.548474826892144	0.846350455241569
ASV_8051	1.86316776292542	0.429524693018445	0.713383755826093	0.602094860600041	0.547110995371591	0.846350455241569
ASV_807	12.5818030433623	-0.514840903735156	0.854400081515458	-0.602575906619739	0.546790852418448	0.846350455241569
ASV_612	4.18032752062994	0.477037907089157	0.79829047616662	0.597574343339139	0.550123987817383	0.846625859196903
ASV_1070	5.56595265895489	-0.679478629003355	1.13865399153286	-0.596738459669068	0.550682010827034	0.846946248926199
ASV_1499	1.9987221191721	0.538039870184385	0.903101934891955	0.595768704945532	0.55132975293272	0.846946248926199
ASV_2780	0.884885820857329	0.56036964461304	0.940343211199591	0.595920338381748	0.551228445548402	0.846946248926199
ASV_3772	0.994039665065765	0.745237152998232	1.25514537669725	0.593745686224191	0.552682221226369	0.848512126258929
ASV_102	105.796974617747	-0.459562905486209	0.777686613104739	-0.590935857377701	0.554563399292692	0.848947159026435
ASV_1392	2.14277007454398	-0.87110881426742	1.48096930583287	-0.58820180191211	0.556396848062886	0.848947159026435
ASV_1536	7.86187603555991	-0.348681598271067	0.593243105379773	-0.587754994721521	0.55669675628575	0.848947159026435
ASV_1660	3.2576135849995	0.373495262179282	0.63581296983365	0.587429448438274	0.556915320744731	0.848947159026435
ASV_1795	3.58018306892456	0.394795316930868	0.668177625209875	0.590853841905979	0.554618355585578	0.848947159026435
ASV_1832	3.69284944118062	0.481736777764136	0.823967031964959	0.584655403766959	0.558779446165052	0.848947159026435
ASV_1865	2.11979908890907	-0.654447993610892	1.12131068568825	-0.583645551553089	0.559458806726748	0.848947159026435
ASV_216	273.067518064866	-0.593115556092749	1.01501816742051	-0.584339842507496	0.558991691477165	0.848947159026435
ASV_2162	2.21681622211054	-0.81826129378825	1.38945118597246	-0.588909709134949	0.555921844293788	0.848947159026435
ASV_2200	2.56501207375484	0.421904909070891	0.715798178533759	0.589418807875596	0.555580362841254	0.848947159026435
ASV_2420	38.2795385097951	0.530626287094161	0.901915851514413	0.588332366265858	0.556309224862878	0.848947159026435
ASV_2562	0.891182488514252	-0.699911709542477	1.1947644824117	-0.585815631319792	0.557999418227765	0.848947159026435
ASV_282	14.1041153512922	-0.590762305085249	1.00576596009653	-0.58737552126794	0.556951530271203	0.848947159026435
ASV_3468	1.13704818898729	-0.44877649255207	0.769258450484181	-0.583388446717231	0.559631833531757	0.848947159026435
ASV_3895	4.97564749163656	0.404520617355107	0.68699285992895	0.588827979081098	0.555976674825115	0.848947159026435
ASV_5557	1.53355182007734	-0.739476992696829	1.25987044891079	-0.586946851032294	0.557239402708205	0.848947159026435
ASV_571	4.7864803540301	0.491788983721068	0.841746600222308	0.584248256650142	0.559053299108181	0.848947159026435
ASV_728	8.04653446764538	0.351724370741505	0.597670953493696	0.588491658638409	0.556202331082655	0.848947159026435
ASV_990	3.28640354257108	0.76663129475546	1.30924632697111	0.585551610084737	0.55817687473148	0.848947159026435
ASV_997	4.03450812025342	-0.635968318092968	1.08637110622302	-0.585406142017194	0.558274659858018	0.848947159026435
ASV_779	9.81163971332911	-0.524756729026346	0.901928286456065	-0.581816466903667	0.560690311101413	0.850046560937678
ASV_2016	1.15053525620192	-0.62777286212538	1.08684359584332	-0.577611042220173	0.563526750187992	0.852056023436953
ASV_2687	1.67486770734031	-0.638745517781447	1.10443854154142	-0.578344103140382	0.563031824114761	0.852056023436953
ASV_3914	1.11171826652215	-0.403350638525656	0.697467288944354	-0.578307606563376	0.5630564598176	0.852056023436953
ASV_4195	1.65264651858291	0.402630287853351	0.695705436217899	0.578736728064383	0.56276682965979	0.852056023436953
ASV_9932	1.70615886154564	0.432295786300038	0.74873053117548	0.577371655489124	0.563688417546629	0.852056023436953
ASV_2138	1.06310723930411	1.25680665191603	2.17921717092332	0.576723912001637	0.564125976448101	0.852211661929604
ASV_193	17.8726565714821	-0.431114777222998	0.750861071343236	-0.574160512079504	0.565859187983588	0.853970075490366
ASV_670	17.5788646477025	0.451229178197556	0.786098849054933	0.574010735087622	0.565960536877792	0.853970075490366
ASV_923	3.84398313021673	-0.584847570980047	1.02104070699443	-0.572795547693318	0.566783134037243	0.854704939249769
ASV_11175	0.9792960036573	0.5004340528349	0.876989113311802	0.570627440225677	0.568252213739194	0.856413247570253
ASV_2979	1.13181238444034	-0.418370554056672	0.735004427531464	-0.569208209346143	0.569214850164709	0.857356725824669
ASV_2127	2.00338530805421	0.589541223534333	1.03688022086569	0.568572156812988	0.569646524640087	0.857499821665664
ASV_12041	1.62970126780315	-0.718227714205131	1.27038892106599	-0.565360498895458	0.571828586498215	0.858754368992308
ASV_3102	0.96807464437881	0.566098852514873	0.999050997015338	0.566636592332215	0.570961108532328	0.858754368992308
ASV_362	15.7342918981102	0.428422981201461	0.756588837871019	0.566256016156687	0.571219755556518	0.858754368992308
ASV_4901	1.62227923272218	0.500336913250903	0.884947572199512	0.565385938070128	0.571811287034447	0.858754368992308
ASV_6029	1.83863599339826	0.380206503474	0.674488080220011	0.563696401202495	0.572960767014415	0.859947597870192
ASV_3751	1.03320764444719	-0.737040839182457	1.31091725736455	-0.562232921293749	0.57395733400105	0.86042926998274
ASV_494	22.3396077935812	0.356573411421331	0.633966174377325	0.562448638165205	0.573810388491119	0.86042926998274
ASV_105	15.6892733562317	-0.721322787461876	1.28477833904373	-0.561437537932624	0.574499300088595	0.860489571751283
ASV_3265	4.15145867243932	0.43495699374864	0.776086834035411	0.56044887591637	0.575173301704937	0.860489571751283
ASV_3466	0.910793864166407	-0.462974974418381	0.826458648999322	-0.560191335620907	0.575348936275004	0.860489571751283
ASV_861	5.53901121823149	0.451486856541942	0.805182945335923	0.5607258066719	0.574984471720598	0.860489571751283
ASV_1006	8.6045103873085	0.357228479704254	0.641093976928684	0.557217026769841	0.577379157785976	0.860998076628151
ASV_2952	1.14705978498768	-0.490309397172842	0.878701086936223	-0.557993388721539	0.576848898720326	0.860998076628151
ASV_3282	1.6079934869475	1.02239373982031	1.83335619729317	0.557662357882121	0.577074966353781	0.860998076628151
ASV_382	10.5998990693157	0.828959288037173	1.48381333339529	0.558668175693187	0.576388202417577	0.860998076628151
ASV_577	25.7273615657316	-0.355064793587688	0.636196317473903	-0.558105703908374	0.576772205900823	0.860998076628151
ASV_1004	1.67801739779259	-0.547277083892469	0.98321966049967	-0.55661731134866	0.577788923478664	0.861020340461221
ASV_9147	11.4503923784997	0.632570619273641	1.13729603342661	0.55620577288724	0.578070193242516	0.861020340461221
ASV_2408	1.68219563840732	-0.43917858301939	0.790903760107043	-0.555287008573521	0.578698363491982	0.86145221029461
ASV_1659	2.95850035445637	0.397680791378888	0.717079217196347	0.554584182391661	0.579179110655728	0.861664249322512
ASV_1475	0.880500421640079	0.794946804141846	1.44036669373008	0.551905849810506	0.581012860280239	0.863545208895851
ASV_1818	5.64585303017878	-0.390245802302616	0.707290847189131	-0.551747281692538	0.581121510815661	0.863545208895851
ASV_211	11.6024365882992	-0.579829928155709	1.05249093395706	-0.550912040615608	0.581693973084647	0.863597570853814
ASV_3039	3.88483568764569	0.730899594626181	1.32742536875354	0.5506144539881	0.58189799837021	0.863597570853814
ASV_531	13.3369711354371	-0.360146528875516	0.654559511693725	-0.550212047096539	0.582173941561052	0.863597570853814
ASV_1038	5.33945677584518	-0.516014390698678	0.957244820838072	-0.539062086799179	0.589844014873194	0.863761091845372
ASV_1059	3.52939142211513	-0.85441680598426	1.5610940471089	-0.547319239072505	0.584159428519497	0.863761091845372
ASV_1084	7.40487382166607	-0.382383935810515	0.695959745502092	-0.549433984194946	0.582707657275246	0.863761091845372
ASV_12111	6.17360026171766	0.888886713410489	1.63602982273641	0.543319382726011	0.586909921195796	0.863761091845372
ASV_1217	2.47887303636125	-0.8808555818581	1.61417098092273	-0.545701534886078	0.585271116701439	0.863761091845372
ASV_1225	8.37843860743565	-0.518458926620167	0.956867204121223	-0.54182955000147	0.587935932643784	0.863761091845372
ASV_12737	0.888461850276084	0.394476014027479	0.722561229998812	0.545941295560692	0.585106290865985	0.863761091845372
ASV_13056	3.12951815811073	-0.419204477214034	0.769080536484621	-0.545072274394265	0.585703810582262	0.863761091845372
ASV_1533	3.94514434375701	0.54284497599776	1.00557933273803	0.539833067690128	0.58931216015072	0.863761091845372
ASV_1618	2.50263011608143	0.571649553413004	1.0418293517243	0.548697876928581	0.583212803420517	0.863761091845372
ASV_2101	2.69107125316947	-0.487128399105468	0.89311449873485	-0.545426594009519	0.585460154058353	0.863761091845372
ASV_212	45.559399657705	-0.347100378585698	0.637575598770757	-0.544406622924256	0.586161689288806	0.863761091845372
ASV_2451	1.25847555553213	-0.5036385210228	0.928483127543211	-0.542431527383206	0.587521265660184	0.863761091845372
ASV_2619	1.21104349638313	-0.748179438489949	1.38821414916263	-0.538951024913014	0.5899206482103	0.863761091845372
ASV_307	1.46739772511742	0.931848770530117	1.72916955418507	0.538899593897419	0.589956137459438	0.863761091845372
ASV_4946	1.03902107227287	-0.352626351047986	0.655168037278632	-0.538222762686483	0.590423266942596	0.863761091845372
ASV_529	5.69661138900735	0.414838249318644	0.770056375229797	0.538711531600332	0.590085915577034	0.863761091845372
ASV_628	11.7275810166882	0.487593431449855	0.8934567237322	0.545738163358435	0.585245934701739	0.863761091845372
ASV_668	9.57495410412759	0.332356464336917	0.611613984196883	0.543408870504061	0.586848319560455	0.863761091845372
ASV_6685	0.963888571352311	0.618099838547772	1.1349747159797	0.544593487278023	0.58603313497841	0.863761091845372
ASV_7493	1.03439429145994	-0.445402443177685	0.818757758314416	-0.54399782921708	0.58644296665657	0.863761091845372
ASV_798	14.2457148776434	-0.349134074019077	0.643962869604112	-0.542164914312085	0.587704903104157	0.863761091845372
ASV_876	10.7385650973929	-0.328694146759598	0.610314920787839	-0.538564822133621	0.59018716604401	0.863761091845372
ASV_9060	2.09425552516309	0.386958726437166	0.71619321185806	0.540299349435689	0.588990606970839	0.863761091845372
ASV_1099	4.7049203250338	-0.507707489829213	0.946626640351695	-0.536333405576444	0.591728147212672	0.863841684281635
ASV_1821	6.69889136434507	0.412703235742224	0.769900598144429	0.536047428378285	0.591925772083958	0.863841684281635
ASV_2109	1.43060392934339	-0.661071446377561	1.2375041625577	-0.534197351717385	0.593205001190479	0.863841684281635
ASV_2532	2.10134511731656	-0.368138033389654	0.691019239924406	-0.532746430374249	0.594209120872173	0.863841684281635
ASV_288	6.50436250693348	0.635843436041352	1.18939151158451	0.534595572482504	0.592929545883306	0.863841684281635
ASV_3909	5.26162655892674	-0.660119709937534	1.23640272029087	-0.533903475869284	0.593408317128744	0.863841684281635
ASV_4410	6.52723999237339	0.390122879638503	0.72703293061015	0.536595886119077	0.591546786407982	0.863841684281635
ASV_5188	1.232569547093	-0.495885060350344	0.923015784500649	-0.537244398933673	0.591098806322632	0.863841684281635
ASV_6412	4.58134884817974	0.735613912074693	1.3801889030912	0.532980601732955	0.594047008454331	0.863841684281635
ASV_669	4.48420979245802	0.80450452729107	1.50513988311869	0.534504823315234	0.592992313293141	0.863841684281635
ASV_703	8.48208626364683	0.443319384271884	0.830686085467456	0.533678596557221	0.593563919846539	0.863841684281635
ASV_1842	3.38270671895586	0.329429702447089	0.621107438190577	0.530390850585835	0.595840968298723	0.865719878070078
ASV_1767	6.42909479059612	0.345885309135434	0.65642014443682	0.526926713122414	0.598244482475253	0.867727048328286
ASV_2047	1.14937798765351	0.440185845741123	0.834182839241426	0.527685088968519	0.597717924218078	0.867727048328286
ASV_412	19.2479704852805	0.294825824315656	0.559300354416122	0.527133269249289	0.59810104481513	0.867727048328286
ASV_11510	1.00443939972165	-0.640599560071847	1.22174350868437	-0.524332280481421	0.600047448531329	0.869343989108855
ASV_3557	0.909041832029419	0.537051426598587	1.02341696636197	0.524763067498959	0.599747908724483	0.869343989108855
ASV_635	16.7959091992546	-0.360323299743088	0.687837450137798	-0.523849493322736	0.600383226086563	0.869343989108855
ASV_1278	5.89892465494193	0.352598476924637	0.67594138839021	0.521640608166292	0.601920583903639	0.869624105302759
ASV_1758	1.77261891891754	-0.311589636630297	0.601314993825288	-0.518180387700143	0.604332417112636	0.869624105302759
ASV_2056	10.4017130632506	-0.890932628504033	1.7151115311852	-0.51946046207757	0.603439677685471	0.869624105302759
ASV_2653	1.01275369526057	-0.677508003545038	1.30333148321842	-0.519827850603298	0.603183566015568	0.869624105302759
ASV_304	30.2308862398139	0.342664917587552	0.660468197566727	0.518821222354059	0.603885417125482	0.869624105302759
ASV_4083	1.05922777553746	0.338148060801669	0.646917792510236	0.522706385133655	0.601178594181428	0.869624105302759
ASV_4343	1.17780215315971	-0.356491863490246	0.68522284701996	-0.520256825995561	0.602884583175239	0.869624105302759
ASV_4546	2.39597272231844	-0.386610091520984	0.744726358669295	-0.519130398730338	0.603669811138075	0.869624105302759
ASV_4706	0.969564179145101	-0.40981320481035	0.790869422119714	-0.518180616607929	0.604332257416577	0.869624105302759
ASV_624	13.7020595317139	-0.31233737812718	0.600010352294304	-0.520553315343431	0.602677978080262	0.869624105302759
ASV_8870	17.2865565137652	-0.42803828655211	0.819468997446156	-0.522336156567332	0.601436299038611	0.869624105302759
ASV_7145	2.23697606689606	-0.795196806000159	1.53670448942916	-0.517468915767631	0.604828862466823	0.869847042745905
ASV_10240	1.14913631967129	0.76011264140965	1.47469204045351	0.515438220698537	0.606246829969754	0.870902806504774
ASV_2037	1.36555266111959	-0.781189251740893	1.5150617660289	-0.515615448331493	0.606123018543008	0.870902806504774
ASV_2591	1.36937535029652	-0.565727540743435	1.10156049709989	-0.51356919772708	0.607553219601466	0.87183223268519
ASV_7661	3.02445212974868	-0.696212947458044	1.35573120112975	-0.513533174480222	0.607578411078215	0.87183223268519
ASV_750	1.57099320686254	0.389876565034458	0.764045633422481	0.510279161321867	0.609855899831477	0.874607532021832
ASV_405	10.1949236363608	-0.659493669622828	1.2961417432137	-0.508812923490649	0.610883359914574	0.875588023467879
ASV_11287	1.42864605436898	-0.478262984321552	0.947597983743085	-0.504710850515296	0.613761938918313	0.878724934471581
ASV_4798	2.0021625555747	0.441577367901416	0.874520233723269	0.50493670800663	0.61360329068967	0.878724934471581
ASV_253	39.2559340305004	-0.324957062618478	0.644760956707054	-0.503996185312011	0.614264057636351	0.878949749887521
ASV_1129	2.87551690130098	-0.488755598114134	0.974149331496476	-0.501725538694682	0.615860597349449	0.880739439331301
ASV_1546	2.22501577834124	-0.347987691955579	0.695671603884436	-0.500218335795961	0.61692134891776	0.881266783899907
ASV_5087	38.712884998028	0.412925921999883	0.825290459400596	0.50034011334602	0.616835613585775	0.881266783899907
ASV_11488	1.31304572313536	0.613253997870399	1.23013833587946	0.498524417932203	0.618114463018121	0.881373473880967
ASV_1501	3.60827459204629	0.493588998400148	0.991826027699922	0.497656831556233	0.618725939542551	0.881373473880967
ASV_342	2.14115674587969	-0.861632330283434	1.73138003989392	-0.497656384173302	0.618726254927039	0.881373473880967
ASV_394	5.48015766187792	-0.599637347606645	1.20072407338428	-0.499396456603512	0.617500114961294	0.881373473880967
ASV_4226	0.898705474780512	0.402159976932714	0.807459817921583	0.498055714980198	0.61844477293259	0.881373473880967
ASV_1602	2.04501522326842	-0.590597103616037	1.19003124604536	-0.496287055973256	0.619691897421219	0.881491425923868
ASV_25	198.440846615342	-0.349876908893637	0.705302097702014	-0.496066735138874	0.619847327769787	0.881491425923868
ASV_390	20.8433437784124	-0.427474611725793	0.860890476464991	-0.49654935605874	0.619506874014416	0.881491425923868
ASV_1031	4.95087028485532	-0.547508407822672	1.11065082068588	-0.492961782069868	0.622039591701255	0.883678710701767
ASV_1748	0.972578093324753	-0.750505271960883	1.52378568933556	-0.492526788519806	0.622346989103265	0.883678710701767
ASV_645	5.03979231508464	0.765982140092106	1.55556319602552	0.492414671450956	0.622426229681574	0.883678710701767
ASV_2543	28.844312007775	0.427215517301851	0.868528555607343	0.491884250142022	0.62280117294083	0.883718433136654
ASV_2931	1.7150633853489	-0.423542602158888	0.862824313512845	-0.490879308250489	0.623511812667918	0.884234179769035
ASV_12076	1.44618910504645	-0.625249887623944	1.27826391281405	-0.489139904018318	0.624742652225647	0.884549672773736
ASV_3734	0.95526562779944	0.353415909167957	0.722595112008425	0.489092582131716	0.624776152854319	0.884549672773736
ASV_666	6.49700133088318	-0.388131397898399	0.792998814288305	-0.489447639649672	0.624524815564446	0.884549672773736
ASV_1667	2.38697651240998	-0.627016667449482	1.29028686451046	-0.485951368409362	0.627001646505633	0.885240129517653
ASV_1923	1.93889015529049	-0.575052048024902	1.1822064589192	-0.486422691811908	0.626667505119838	0.885240129517653
ASV_2002	2.76001045246094	-0.298300909865938	0.613702563130723	-0.486067563974631	0.626919263372138	0.885240129517653
ASV_2599	3.8491331496016	0.601071561065903	1.23597469761429	0.486313807415399	0.626744691139394	0.885240129517653
ASV_7742	0.880674310253252	0.318354155797164	0.65497613940592	0.486054585264616	0.626928465100088	0.885240129517653
ASV_1163	3.39160946257984	-0.727889090842366	1.5037204671496	-0.484058777375109	0.628344155679324	0.886644080063843
ASV_1843	3.07291959781354	0.405027315158676	0.842784600182847	0.480582244942305	0.630813436871167	0.888278219586719
ASV_321	26.3801680478171	-0.397253179045897	0.826810947330186	-0.480464343546306	0.630897251367246	0.888278219586719
ASV_338	32.3013796230325	0.347463213681537	0.721751647814767	0.481416585238904	0.630220451484857	0.888278219586719
ASV_5193	1.09449999127217	0.448308217364931	0.930716656264647	0.481680664407768	0.630032813771634	0.888278219586719
ASV_1151	4.0348578084707	-0.33934615993009	0.707351708181135	-0.479741769200891	0.631411023308619	0.888510428932073
ASV_1348	3.32038240311516	-0.401143805643458	0.83794078859591	-0.478725717977796	0.632133767372065	0.88876845216046
ASV_800	5.77464920422218	-0.475421023074845	0.993559243165724	-0.478502944182812	0.632292279275521	0.88876845216046
ASV_85	95.453896191853	-0.353516636594704	0.739622077237555	-0.477969286578178	0.632672065372165	0.888811776339164
ASV_1550	2.62571698378507	-0.544084515368795	1.14048491994394	-0.477064190726467	0.633316412986791	0.889077923666315
ASV_5337	2.0191176970226	-0.305010835739515	0.639807764591472	-0.476722622980779	0.633559651140307	0.889077923666315
ASV_2204	1.94111609323483	0.517991244733178	1.08861343448585	0.475826614226768	0.634197907517883	0.88948351896919
ASV_886	2.84939805173973	-0.960411667208261	2.02662008366942	-0.473898228359273	0.635572482641933	0.890920810835995
ASV_114	38.6770813378951	0.299481419790222	0.635536892494301	0.471225861672393	0.637479452370076	0.892762975880982
ASV_1194	3.37144521327741	-0.532811173400106	1.1310555425512	-0.471074278278411	0.637587692629566	0.892762975880982
ASV_16	209.191331547869	-0.279983741965233	0.59643852928956	-0.469425981414602	0.638765180820523	0.893418454410664
ASV_3844	1.08783909988322	-0.5626690113813	1.19860196792836	-0.469437750343266	0.638756770257626	0.893418454410664
ASV_4667	3.0695695639397	-0.323284464654337	0.689385067359441	-0.468946137595664	0.639108136606293	0.893418454410664
ASV_92	232.427473125838	-0.326897211496284	0.69920211918112	-0.467528919790938	0.640121506238758	0.89434419988487
ASV_11161	3.60161944882374	0.427961612819254	0.924381999799202	0.462970517504904	0.64338549993199	0.895944835465661
ASV_1254	6.32572003688995	0.272245170695491	0.590420254147364	0.461104050518465	0.644723955835971	0.895944835465661
ASV_12653	3.52745089051777	0.555316079038809	1.19762938601608	0.463679403263533	0.642877455959059	0.895944835465661
ASV_1302	17.0025182432696	0.278134827114863	0.598060914776536	0.465061033488182	0.641887749752277	0.895944835465661
ASV_176	9.10031802225047	-0.480618413550516	1.03586127365353	-0.463979517117532	0.642662420771817	0.895944835465661
ASV_2410	2.38919855870881	-0.420209194066672	0.909885067202767	-0.461826673734199	0.644205620999303	0.895944835465661
ASV_387	24.1756355561641	-0.395454652030078	0.857135139781124	-0.461367914668695	0.644534667068836	0.895944835465661
ASV_587	16.878284965393	-0.261262823472481	0.566799798744874	-0.460943747776593	0.644838963790158	0.895944835465661
ASV_8210	28.3752790601324	0.281024684465832	0.60747790973292	0.462608894847526	0.643644731765715	0.895944835465661
ASV_83	257.427002395647	-0.322989099483189	0.698059421108481	-0.462695710016061	0.64358249372314	0.895944835465661
ASV_8449	1.569532493672	-0.272637120376975	0.592008587826849	-0.460528995665036	0.645136563896357	0.895944835465661
ASV_1589	1.58042280059939	0.493157236419654	1.07400886964811	0.459174267882194	0.646109027491306	0.8963994085717
ASV_2797	1.41036207391147	-0.36846735536934	0.803311196268423	-0.458685696254405	0.646459887168705	0.8963994085717
ASV_3380	3.49476570123772	0.579690436067995	1.26403708193167	0.458602397314269	0.64651971478061	0.8963994085717
ASV_2084	1.95081230750498	-0.305690883944773	0.66950005862247	-0.456595753813297	0.647961631788817	0.896735538058357
ASV_4510	0.941802140100615	0.312573763551482	0.685642687222222	0.455884339433163	0.648473151547603	0.896735538058357
ASV_4800	2.3745298892159	-0.683614225760628	1.49865443137111	-0.456152006393623	0.648280674698737	0.896735538058357
ASV_4900	0.879438722894974	-0.353037327975871	0.774517719112477	-0.455815689252943	0.648522521045737	0.896735538058357
ASV_6331	1.63647681682318	-0.36735325004163	0.803640883224328	-0.45711120191864	0.647591119090253	0.896735538058357
ASV_2659	2.54725327832565	0.559920088215419	1.23133598558407	0.454725675827487	0.649306606649608	0.897332570339963
ASV_699	7.55576619890362	-0.336045917352911	0.743538412767068	-0.451955018843372	0.65130138736745	0.899601211293327
ASV_317	6.57418432226707	0.584066396969876	1.30023220944065	0.449201606243192	0.653286228894266	0.901592655072058
ASV_506	26.8162129117596	-0.346986864119584	0.77284572880744	-0.448972998343423	0.653451135164122	0.901592655072058
ASV_8350	3.19856466798805	-0.737940217282629	1.65552488760556	-0.445743958793599	0.65578220713637	0.904319047956867
ASV_1264	5.124648541828	-0.412024663558338	0.927732276658045	-0.444120220806123	0.656955667744553	0.904880686608458
ASV_1710	4.80160013251204	0.362650541361274	0.818225650682593	0.443215806127244	0.657609647200268	0.904880686608458
ASV_3104	0.881166058586747	-0.29900786169705	0.67463463398481	-0.443214514397111	0.657610581433944	0.904880686608458
ASV_4485	2.60970734929881	-0.629880014078567	1.41920339600866	-0.443826456341655	0.657168059141976	0.904880686608458
ASV_143	210.171392712738	-0.284774934261084	0.645419249223136	-0.441224730442818	0.659050311273522	0.905677958420706
ASV_1920	8.12198497427874	0.225691120307937	0.51200502113183	0.440798646484028	0.659358773501998	0.905677958420706
ASV_633	9.57514130208261	-0.383182064064198	0.869981618223066	-0.440448460102923	0.659612333282454	0.905677958420706
ASV_9474	4.25197551324982	-0.420427094406505	0.954530768154289	-0.440454208950703	0.659608170393026	0.905677958420706
ASV_9586	4.73979723891406	0.331909171479573	0.755588327373192	0.439272497278323	0.660464099840813	0.906358869770771
ASV_11511	3.67807903670027	-0.761950711480739	1.74564791901492	-0.436485904849995	0.66248422361928	0.908641528033552
ASV_330	3.54023915096873	-0.59824030554507	1.37366663745582	-0.43550617685021	0.663195056478024	0.909126915419552
ASV_2466	1.69440731880155	-0.325898312762948	0.74960154562321	-0.434762060811921	0.663735145923754	0.909320035298802
ASV_5517	1.62068251856617	-0.534579757846681	1.23081919085542	-0.434328422743513	0.664049966884873	0.909320035298802
ASV_2381	2.34683316988226	0.309947568015043	0.715763342563774	0.433030793257517	0.664992399099374	0.910121246913544
ASV_1105	3.96006315445682	0.405541708591847	0.939577578592188	0.431621313483756	0.666016665196536	0.911002338364821
ASV_12142	1.57672745048536	-0.424692812451284	0.991447586236334	-0.428356292704765	0.668391740697299	0.911002338364821
ASV_1717	1.77671056179719	-0.698351191380807	1.62299155387712	-0.430286399034263	0.666987319573805	0.911002338364821
ASV_1809	3.01204516044676	0.266238193553388	0.618830319625143	0.430228101484526	0.667029722105086	0.911002338364821
ASV_236	33.0188142273061	-0.410579598576533	0.956809867067933	-0.429113048169874	0.667840957043754	0.911002338364821
ASV_486	4.86087057321498	-0.529013923162208	1.23540513287419	-0.428210883284456	0.668497593405517	0.911002338364821
ASV_578	6.92606108609655	-0.24403286665915	0.569729745746128	-0.428330920899277	0.668410209963458	0.911002338364821
ASV_7362	2.34262737101501	-0.552610076158024	1.2856121953953	-0.429841968003507	0.667310601869235	0.911002338364821
ASV_3498	1.42603304339937	0.344049509193522	0.806235249184161	0.426735880801131	0.669571713167925	0.911398650196655
ASV_580	16.7776781346221	-0.371822368909741	0.872131426208316	-0.426337542411788	0.669861905444892	0.911398650196655
ASV_7152	11.6222669910984	0.25225973936085	0.591212230282192	0.426682207234521	0.669610811858666	0.911398650196655
ASV_2129	1.24343574843896	-0.449937014001413	1.06010329086408	-0.424427523128124	0.671254051820713	0.912318073632527
ASV_2747	1.67361905296471	0.447951322709533	1.05460164547838	0.424758793645098	0.671012519262179	0.912318073632527
ASV_10273	4.36731020059136	0.369670908648945	0.881971275854893	0.419141664552084	0.675112602455973	0.91414768657914
ASV_1250	3.79381075740008	0.567036982680151	1.35156065496883	0.419542386496321	0.674819784075326	0.91414768657914
ASV_2958	0.971929581370958	0.419080927500824	0.99711245834928	0.420294545506544	0.67427029405063	0.91414768657914
ASV_2987	1.62273793976512	0.516339904096672	1.23077382593093	0.419524605754533	0.674832775901706	0.91414768657914
ASV_4174	4.79399149152442	0.311806938360349	0.739906396208767	0.421414032853382	0.673452773883707	0.91414768657914
ASV_7550	0.964148636953047	0.281224455059449	0.667878592221231	0.421071222127592	0.673703074946054	0.91414768657914
ASV_909	3.30736043860199	0.418790511297623	0.996764274779711	0.420150001252982	0.674375877431506	0.91414768657914
ASV_2817	2.40601662038	-0.395765225524915	0.945641380826254	-0.418515130100499	0.675570526709007	0.914281685190138
ASV_986	117.04625101209	-0.360077572453723	0.861573347235271	-0.417930259343777	0.675998107997382	0.914374498709152
ASV_3979	1.2502192807691	-0.603317098096017	1.44709741046756	-0.416915332535274	0.676740338240444	0.91489259102888
ASV_124	29.1176266262699	0.269663160808549	0.647632270164165	0.416383144002682	0.677129660781662	0.914933287008431
ASV_1415	2.84424929854031	-0.422537047059345	1.0219824302925	-0.413448445428179	0.679278086907538	0.915704251576153
ASV_2937	1.10825616354971	-0.396006250483257	0.958508379350772	-0.413148449209682	0.679497854526474	0.915704251576153
ASV_5391	1.00787601165089	0.296816469271649	0.715644279387324	0.414754198169178	0.678321851999446	0.915704251576153
ASV_740	1.82307504835835	0.951965455725477	2.29955065152566	0.413978902832119	0.678889557525569	0.915704251576153
ASV_9010	0.891783423092388	0.366269700674456	0.884218397401156	0.414229902647327	0.678705744399946	0.915704251576153
ASV_2510	1.70294916353389	-0.314012983388109	0.762883065499532	-0.411613519278338	0.680622720912317	0.915766545252864
ASV_551	8.70634587026941	-0.381535955050539	0.925838157757227	-0.412097894058267	0.680267672190914	0.915766545252864
ASV_8879	4.26259628180846	-0.54244421705837	1.31570571714273	-0.412283848881022	0.680131385356042	0.915766545252864
ASV_11601	53.4408688271927	-0.29554195334039	0.719518820345669	-0.410749441131237	0.681256269522422	0.915836987596823
ASV_1467	15.6692230924796	0.241653002011624	0.592836933320825	0.407621368422484	0.683551673899317	0.915836987596823
ASV_1929	1.13002303203511	-0.526302299044005	1.28813208111375	-0.408577898773355	0.682849452681371	0.915836987596823
ASV_2787	2.5378788228492	-0.66346843260874	1.62217998515837	-0.40899803886063	0.682541100357987	0.915836987596823
ASV_3495	1.15435451251437	0.299608912955609	0.733901931059706	0.40824107455746	0.683096695436613	0.915836987596823
ASV_518	6.51748826219616	0.393222580594808	0.962085918605651	0.408718777595981	0.682746051951435	0.915836987596823
ASV_613	9.31505689988961	-0.408899597356509	1.00235018730967	-0.407940859924418	0.683317093918171	0.915836987596823
ASV_663	1.83476029507873	0.415805594323122	1.01518223856196	0.409587144582162	0.682108828762781	0.915836987596823
ASV_5093	0.988450973863242	-0.263633403469024	0.65029425258538	-0.405406325553231	0.685178862075914	0.916089533704647
ASV_5508	1.41958962530307	0.334305289620592	0.822588886830875	0.406406280187597	0.68444410600963	0.916089533704647
ASV_5543	1.25454700985074	-0.607956979782786	1.49900915250351	-0.40557256022582	0.68505669393714	0.916089533704647
ASV_696	5.05122372226236	-0.366973814000678	0.905182733359504	-0.40541406776363	0.685173172036576	0.916089533704647
ASV_1871	3.75163165095478	0.334158475505579	0.827003093831726	0.404059522869901	0.686168949150954	0.916451134497892
ASV_857	4.13563977141528	-0.587462016371389	1.4524040002093	-0.404475625436677	0.685862998355398	0.916451134497892
ASV_1149	7.68057904310282	0.262491612807884	0.651060546381326	0.403175425491292	0.686819176650353	0.916538667740839
ASV_4486	1.0341602094028	-0.288560725416127	0.716045979955703	-0.402991893668586	0.686954187953381	0.916538667740839
ASV_12316	1.65274057319619	-0.305973200509928	0.763460063490093	-0.400771717005336	0.688588203895962	0.917164364119009
ASV_1262	4.29062456047856	0.321528051687069	0.805703113853693	0.399065171970348	0.689845183927381	0.917164364119009
ASV_12775	4.2509936969933	0.325374566136652	0.816051993963346	0.398717935307522	0.690101050979074	0.917164364119009
ASV_1558	4.90078482893927	0.23983351730349	0.599766561557341	0.399878107043419	0.689246298040296	0.917164364119009
ASV_2205	2.46295869581494	-0.34921417597593	0.879683009503036	-0.396977288640841	0.691384208523164	0.917164364119009
ASV_3500	1.09002851176787	0.318270082963651	0.79917389560505	0.398248847608681	0.690446762224249	0.917164364119009
ASV_4223	1.3417196960939	-0.30614106905143	0.762448491070376	-0.401523608003537	0.688034660435585	0.917164364119009
ASV_446	11.9781878104354	-0.367097012895843	0.922357010010929	-0.397998832243377	0.690631046533931	0.917164364119009
ASV_501	33.4437043153775	0.267988956840055	0.673642452696985	0.397820766442404	0.690762308582045	0.917164364119009
ASV_765	11.3571062611039	-0.226785624694786	0.571179647391468	-0.397047804014898	0.691332209240477	0.917164364119009
ASV_803	5.34770296065355	0.510459960991524	1.27488769055403	0.400396022938847	0.688864853042187	0.917164364119009
ASV_1371	4.21798259241967	0.336386325520442	0.850110266652585	0.395697286241472	0.692328357717516	0.917189570682656
ASV_1687	1.16712360677006	-0.477619627279069	1.20767471393578	-0.395486981525445	0.692483527452983	0.917189570682656
ASV_535	5.86237916008545	-0.410261981924807	1.03714613711895	-0.395568153070943	0.692423634887633	0.917189570682656
ASV_366	25.6045277570063	-0.304343398290853	0.770874030861805	-0.394803023719206	0.69298826322736	0.917381032453268
ASV_928	12.3560735837735	-0.27284111492325	0.69489543531398	-0.392636216987049	0.694588186132957	0.919021355886047
ASV_15	72.8011062610204	0.353227845963261	0.901502970021051	0.391821056291155	0.695190435890499	0.919340623163604
ASV_1825	1.71991017286339	-0.434539387427143	1.1137277819784	-0.390166604854947	0.696413354076569	0.920250864391137
ASV_2743	1.18451801712385	-0.30525390210904	0.783860416145883	-0.389423800234644	0.696962668790932	0.920250864391137
ASV_6582	0.920244969281817	-0.405943334768378	1.04121512278413	-0.389874605050795	0.696629273163455	0.920250864391137
ASV_1352	1.42711270938476	-0.457740672225962	1.17886289069167	-0.38829000033871	0.697801436471348	0.920404069752731
ASV_2586	2.26613954762048	-0.250528297979527	0.644754957004541	-0.388563585681378	0.69759900841014	0.920404069752731
ASV_3910	2.93868945708925	0.251009241593075	0.647625697378706	0.387583819803702	0.698324044662453	0.92061663651929
ASV_972	3.3818731581866	-0.404896448299781	1.04992000969595	-0.385645043965814	0.699759568630626	0.922031878583654
ASV_9583	34.0451912454858	-0.226367074800361	0.589886005818034	-0.38374715210686	0.701165860974632	0.923407160239083
ASV_4802	1.0095270807149	0.255455624708952	0.668149954718805	0.38233277261309	0.70221454879154	0.924310313060492
ASV_3993	1.22072745408269	0.25852145829286	0.679275586901431	0.380584056424177	0.703511913668877	0.925145334367965
ASV_917	4.59856053457551	0.443140718470933	1.16463188138871	0.380498529666327	0.703575387778072	0.925145334367965
ASV_2033	0.905024609317929	0.472909941468604	1.25415075372096	0.37707583403791	0.706117249568185	0.926256904573932
ASV_2341	4.87520594216226	-0.591195485156407	1.56087751795357	-0.378758408879839	0.704867275088297	0.926256904573932
ASV_3639	3.28179723841223	-0.249286976841046	0.660613068930575	-0.37735701663396	0.705908305459202	0.926256904573932
ASV_399	14.993642772615	-0.22309046897126	0.589832646746345	-0.378226722786335	0.705262175492344	0.926256904573932
ASV_4752	5.55013047112357	0.397047669525317	1.05616488846594	0.375933411403235	0.706966400664203	0.926256904573932
ASV_4853	0.938394945190241	0.24756032703917	0.657670181857583	0.376420178181012	0.706604547226706	0.926256904573932
ASV_9675	2.78991036370709	0.273827027923076	0.7281980183549	0.376033744971854	0.706891809120725	0.926256904573932
ASV_1040	1.91519214575268	0.355898927488459	0.947952859914969	0.375439478625955	0.707333648864915	0.926261595711537
ASV_52	198.925749642362	-0.264481367392031	0.714355749952859	-0.370237612575365	0.711205453851701	0.930853181377329
ASV_983	7.28419060876304	0.248763254290516	0.672801077066518	0.369742651684135	0.711574248891284	0.93085753052188
ASV_930	4.18407036528496	-0.488975155545411	1.32688783046571	-0.368512804412254	0.712490899353788	0.93157819335426
ASV_9549	3.85273586138579	-0.412249691073346	1.12146333616436	-0.367599793751017	0.71317166863549	0.931989861474906
ASV_12703	60.9898396256022	0.278659671055133	0.761115310357833	0.366120175567252	0.714275403229294	0.931997670094781
ASV_1457	7.92034203533306	-0.214357679187449	0.584450298658443	-0.366768020616106	0.713792063616175	0.931997670094781
ASV_3595	4.68995012262899	0.532561116220893	1.45300643291139	0.366523577706261	0.713974422358428	0.931997670094781
ASV_2649	1.21736930337334	0.264061761316954	0.723731814171743	0.364861342483821	0.715214912126771	0.932745714893439
ASV_425	5.17765801577819	-0.502049043601295	1.37788536804817	-0.364361981949533	0.71558772110088	0.932754311997923
ASV_213	16.9466610257952	-0.294855133213761	0.810673021596692	-0.363716474285795	0.716069740054079	0.932905180520583
ASV_852	2.5562843143059	0.424405927465987	1.17152278152787	0.362268608137939	0.717151314315646	0.933836604070527
ASV_406	23.8061316345188	-0.255342267931085	0.706301292078691	-0.361520318304382	0.717710518798126	0.934087220939614
ASV_3494	0.895045247731011	-0.350992243430334	0.974440198436264	-0.360198854679425	0.718698431140562	0.934418021498219
ASV_793	1.39305515794463	0.406581586806599	1.12828635402477	0.360353189911638	0.71858302745285	0.934418021498219
ASV_3959	1.07554790327804	0.303541360472327	0.844030844185031	0.359633018821032	0.719121587996565	0.934491165626149
ASV_363	1.69511885237056	-1.02507876043806	2.85515934639812	-0.359026812892677	0.719575030911022	0.934603571509624
ASV_1939	3.01773516187114	-0.307546556350562	0.860988093023511	-0.357201869390038	0.720940686522551	0.934957923940304
ASV_445	5.3133388726332	-0.367368995806857	1.02849561987862	-0.357190627462482	0.720949101931196	0.934957923940304
ASV_946	39.8246732753306	0.231420984066696	0.646971064909115	0.357699125383923	0.720568487699875	0.934957923940304
ASV_10370	3.66402358395962	-0.554393072214717	1.56754483701953	-0.353669674462913	0.723586451842295	0.935836095035404
ASV_2994	5.8129779594478	0.577821061801515	1.63353541818414	0.353724232342528	0.723545560431776	0.935836095035404
ASV_3312	1.21658564099137	-0.268841880556398	0.76049065655884	-0.353511089502252	0.723705316563092	0.935836095035404
ASV_3654	0.9863476924922	-0.323753134817593	0.915749157439121	-0.353539102042926	0.723684319744266	0.935836095035404
ASV_801	3.81590283362227	-0.370928615311266	1.04976730917454	-0.353343652511849	0.723830823407831	0.935836095035404
ASV_824	3.8597827563868	0.542658100623579	1.52790738978566	0.355164262082472	0.722466536381188	0.935836095035404
ASV_2227	1.54439983665618	-0.367975058450292	1.04809327351391	-0.351089991462871	0.72552083627715	0.936184152237521
ASV_245	10.7623664332119	-0.378094286100854	1.07862318529925	-0.350534172873317	0.725937848711859	0.936184152237521
ASV_5463	2.54629053815963	-0.256340818509115	0.72949238912897	-0.35139615207664	0.725291168769971	0.936184152237521
ASV_5521	26.059556353169	-0.206988713014998	0.588220071924025	-0.351889918237494	0.72492082033713	0.936184152237521
ASV_882	11.363214021558	-0.247438667412896	0.705720350834877	-0.35061858017864	0.725874515446956	0.936184152237521
ASV_1855	1.64168987243003	-0.470317635030575	1.34827156687892	-0.348830047732373	0.727216903831106	0.936385140348017
ASV_2382	1.22145999348927	0.265813142909213	0.762247816309669	0.348722734551232	0.727297474739581	0.936385140348017
ASV_5616	4.17780067341941	0.298248994658143	0.856037998330098	0.348406256778259	0.727535104314051	0.936385140348017
ASV_7695	1.01430103690387	-0.278153988639805	0.798450069220886	-0.348367417528341	0.7275642688452	0.936385140348017
ASV_1044	1.67153719804781	-0.518955973462903	1.49321380140108	-0.347542979428644	0.728183435380279	0.936708691875541
ASV_10541	1.50333256943806	0.232440195931206	0.671707586033233	0.346043726115826	0.729309853669212	0.936738374833828
ASV_1991	1.38296642399118	-0.526585063686866	1.52015816401814	-0.346401496996192	0.729041000235017	0.936738374833828
ASV_8555	1.21878027721212	-0.241048544495345	0.696060488649858	-0.346304018725304	0.729114248753415	0.936738374833828
ASV_503	46.0259273540562	-0.176683262550495	0.511340387250567	-0.345529645136199	0.729696227441387	0.936762243595369
ASV_453	4.68570653870609	-0.315118847189349	0.918891891688455	-0.342933537709557	0.731648460518516	0.938322572477674
ASV_737	7.28019914102442	0.296864310847545	0.86465641360643	0.343332109929471	0.731348627029087	0.938322572477674
ASV_12662	8.12746987217754	0.415816616511109	1.22023152236463	0.340768623732419	0.733277772814418	0.938995114863443
ASV_1405	13.5853656987348	-0.20654219231641	0.608732994204063	-0.339298500792568	0.734384871930891	0.938995114863443
ASV_1563	5.25573316490701	0.270053647738616	0.795615791416492	0.339427209278766	0.734287923894921	0.938995114863443
ASV_1720	2.05396148598597	-0.319187144918077	0.939448823671984	-0.339760013398584	0.73403726304724	0.938995114863443
ASV_2554	1.08226274096254	0.269660331758283	0.792713521752757	0.340173750489384	0.733725684761151	0.938995114863443
ASV_3388	1.12472994102756	-0.329075214524894	0.96706975035915	-0.340280744385482	0.733645116632592	0.938995114863443
ASV_2482	1.11048093386059	0.316128944416248	0.933422315509872	0.338677294471544	0.734852847224215	0.939005613731049
ASV_4113	2.85625215445666	0.253388310251283	0.748985079063159	0.338308889368296	0.735130425512254	0.939005613731049
ASV_4851	0.888131337925944	0.230873635321398	0.684114064784922	0.337478276219891	0.735756385684412	0.939334092400098
ASV_2584	1.0630145492492	0.348225221517494	1.04017898497581	0.334774328790723	0.737795326872427	0.939713706749174
ASV_3374	1.46511453032934	0.349870506269717	1.0435814435067	0.335259416930664	0.737429404544403	0.939713706749174
ASV_3513	2.01350849207509	-0.268205832391412	0.799146242699154	-0.335615458173881	0.737160865564144	0.939713706749174
ASV_6840	4.64699901505598	-0.240765111010821	0.716058753180139	-0.336236530789606	0.736692507309314	0.939713706749174
[truncated: 8,960 more rows]
