# Supplementary material for: Causal relationship between kidney stones and gut microbiota contributes to the gut-kidney axis: a two-sample Mendelian randomization study
Source: Front Microbiol. 2023 Jul 12;14:1204311. doi: 10.3389/fmicb.2023.1204311 (PMC10368867; doi:10.3389/fmicb.2023.1204311)
Supplement: Supplementary file 1 [file Data_Sheet_1.ZIP › Suppl.Image&Table/Table S9.csv]

ASV	baseMean	log2FoldChange	lfcSE	stat	pvalue	padj		ASV	Kindom	Phylum	Class	Order	Family	Genus	Species
ASV_295	6.27585297	-5.960667574	1.47296537	-4.046712636	5.19E-05	0.005512339		ASV_295	Bacteria	Bacteroidota	Bacteroidia	Bacteroidales	Prevotellaceae	Prevotella
ASV_758	3.648013523	-4.847117365	1.034516688	-4.685393113	2.79E-06	0.000923104		ASV_758	Bacteria	Firmicutes	Negativicutes	Veillonellales-Selenomonadales	Veillonellaceae	Dialister
ASV_132	10.01287617	-4.765989748	1.290604671	-3.692834727	0.000221768	0.015690097		ASV_132	Bacteria	Bacteroidota	Bacteroidia	Bacteroidales	Prevotellaceae	Prevotella	Prevotella_copri
ASV_3624	2.667605583	-4.649310681	1.291500073	-3.599930637	0.000318302	0.019773546		ASV_3624	Bacteria	Bacteroidota	Bacteroidia	Bacteroidales	Prevotellaceae	Prevotella
ASV_519	2.66594324	-4.511579898	1.397054732	-3.229350859	0.001240716	0.040591457		ASV_519	Bacteria	Bacteroidota	Bacteroidia	Bacteroidales	Muribaculaceae	Muribaculaceae	uncultured_organism
ASV_455	2.990560977	-4.268430688	1.09487876	-3.898541869	9.68E-05	0.009128983		ASV_455	Bacteria	Bacteroidota	Bacteroidia	Bacteroidales	Prevotellaceae	Prevotella	0
ASV_514	4.154621227	-4.216053016	0.931768419	-4.524786341	6.05E-06	0.00144566		ASV_514	Bacteria	Bacteroidota	Bacteroidia	Bacteroidales	Prevotellaceae	Prevotella	0
ASV_673	3.205524735	-4.204692447	1.143405318	-3.677342043	0.000235677	0.015796556		ASV_673	Bacteria	Proteobacteria	Gammaproteobacteria	Enterobacterales	Enterobacteriaceae	Klebsiella	0
ASV_605	2.907154947	-4.114527844	1.231438738	-3.341236326	0.000834062	0.032187209		ASV_605	Bacteria	Bacteroidota	Bacteroidia	Bacteroidales	Bacteroidaceae	Bacteroides	Bacteroides_plebeius
ASV_450	1.973428311	-4.072895313	1.191152625	-3.419289206	0.00062785	0.027103947		ASV_450	Bacteria	Bacteroidota	Bacteroidia	Bacteroidales	Prevotellaceae	Prevotella	Prevotella_copri
ASV_544	2.272944587	-4.003444642	1.111533748	-3.601730177	0.000316106	0.019773546		ASV_544	Bacteria	Bacteroidota	Bacteroidia	Bacteroidales	Bacteroidaceae	Bacteroides	Bacteroides_plebeius
ASV_1896	3.443874488	-3.727603132	0.983872661	-3.788704858	0.000151435	0.012856805		ASV_1896	Bacteria	Firmicutes	Clostridia	Oscillospirales	Ruminococcaceae	[Eubacterium]_siraeum_group	0
ASV_2793	3.859368459	-3.652668421	0.82377705	-4.43404975	9.25E-06	0.001617033		ASV_2793	Bacteria	Firmicutes	Clostridia	Lachnospirales	Lachnospiraceae	Anaerostipes	0
ASV_188	7.861420374	-3.643596853	1.105829912	-3.294898078	0.000984574	0.034829299		ASV_188	Bacteria	Bacteroidota	Bacteroidia	Bacteroidales	Prevotellaceae	uncultured	metagenome
ASV_5335	3.00912757	-3.594621001	1.043267056	-3.445542519	0.000569914	0.025768154		ASV_5335	Unassigned	0	0	0	0	0	0
ASV_1800	8.927269266	-3.562208772	0.963429387	-3.697425904	0.000217797	0.015690097		ASV_1800	Bacteria	Firmicutes	Bacilli	Erysipelotrichales	Erysipelatoclostridiaceae	Erysipelotrichaceae_UCG-003	0
ASV_863	9.280115867	-3.548240326	0.79334152	-4.472525685	7.73E-06	0.001602465		ASV_863	Bacteria	Firmicutes	Clostridia	Lachnospirales	Lachnospiraceae	Anaerostipes	0
ASV_2440	6.063481967	-3.532912305	1.105406716	-3.196029348	0.001393329	0.043812468		ASV_2440	Bacteria	Firmicutes	Clostridia	Oscillospirales	Ruminococcaceae	Faecalibacterium	0
ASV_4938	1.52154717	-3.469356058	1.091350404	-3.178957048	0.00147806	0.045356851		ASV_4938	Unassigned	0	0	0	0	0	0
ASV_5837	1.775733353	-3.430113665	1.061316275	-3.231942962	0.001229516	0.040591457		ASV_5837	Bacteria	0	0	0	0	0	0
ASV_767	8.006202527	-3.253591772	0.93436399	-3.482145936	0.000497413	0.024464411		ASV_767	Bacteria	Bacteroidota	Bacteroidia	Bacteroidales	Bacteroidaceae	Bacteroides	Bacteroides_massiliensis
ASV_1999	5.937717798	-2.923836872	0.794357821	-3.680755439	0.000232544	0.015796556		ASV_1999	Bacteria	Actinobacteriota	Actinobacteria	Bifidobacteriales	Bifidobacteriaceae	Bifidobacterium	0
ASV_7794	2.864261364	-2.698072528	0.762934165	-3.536442135	0.000405555	0.021977648		ASV_7794	Bacteria	Bacteroidota	Bacteroidia	Bacteroidales	Prevotellaceae	0	0
ASV_9538	1.74884252	-2.62899234	0.789076836	-3.331731741	0.000863074	0.032556905		ASV_9538	Bacteria	Bacteroidota	Bacteroidia	0	0	0	0
ASV_770	2.010793805	2.446859724	0.764431803	3.200886873	0.001370053	0.043812468		ASV_770	Bacteria	Bacteroidota	Bacteroidia	Bacteroidales	Bacteroidaceae	Bacteroides	0
ASV_1206	4.019522396	3.060998077	0.828185791	3.696028248	0.000218999	0.015690097		ASV_1206	Bacteria	Bacteroidota	Bacteroidia	Bacteroidales	Bacteroidaceae	Bacteroides	Bacteroides_fragilis
ASV_11882	1.711579826	3.179180771	1.010934906	3.144792757	0.001662045	0.048657807		ASV_11882	Eukaryota	0	0	0	0	0	0
ASV_11847	1.563670866	3.256301671	0.986509173	3.300832633	0.000963984	0.034581218		ASV_11847	Bacteria	Firmicutes	Clostridia	Oscillospirales	Ruminococcaceae	Subdoligranulum	0
ASV_6192	4.33384828	3.289412989	0.881743343	3.730578764	0.00019104	0.015690097		ASV_6192	Bacteria	Firmicutes	Clostridia	0	0	0	0
ASV_3119	2.18460974	3.355495998	1.06561889	3.148870605	0.001639028	0.048541896		ASV_3119	Unassigned	0	0	0	0	0	0
ASV_9506	1.837010411	3.38821046	1.060001397	3.196420749	0.00139144	0.043812468		ASV_9506	Unassigned	0	0	0	0	0	0
ASV_5332	2.061108751	3.622661413	1.121981879	3.228805636	0.001243083	0.040591457		ASV_5332	Unassigned	0	0	0	0	0	0
ASV_1500	1.995686102	3.636027216	1.100718045	3.303322983	0.000955463	0.034581218		ASV_1500	Bacteria	Bacteroidota	Bacteroidia	Bacteroidales	Tannerellaceae	Parabacteroides	0
ASV_1376	3.292199473	3.665635012	1.119681954	3.273818067	0.001061049	0.036793423		ASV_1376	Bacteria	Bacteroidota	Bacteroidia	Bacteroidales	Tannerellaceae	Parabacteroides	0
ASV_5825	2.112725224	3.669971449	1.152639615	3.183971295	0.001452694	0.045122098		ASV_5825	Eukaryota	0	0	0	0	0	0
ASV_1420	2.405497143	3.679621298	1.129754619	3.257009298	0.001125927	0.038236496		ASV_1420	Bacteria	Bacteroidota	Bacteroidia	Bacteroidales	Tannerellaceae	Parabacteroides	0
ASV_6681	6.317311522	3.777510576	1.191564154	3.170211661	0.001523279	0.046188005		ASV_6681	Unassigned	0	0	0	0	0	0
ASV_3607	5.806035073	3.869002705	1.116786586	3.464406499	0.000531403	0.0250645		ASV_3607	Unassigned	0	0	0	0	0	0
ASV_7330	3.800408005	3.875990943	1.110374579	3.490705763	0.000481746	0.024464411		ASV_7330	Bacteria	Firmicutes	Clostridia	0	0	0	0
ASV_11345	3.188808613	3.885490996	1.090477446	3.563109911	0.000366487	0.020743172		ASV_11345	Bacteria	Firmicutes	Clostridia	Lachnospirales	Lachnospiraceae	0	0
ASV_3412	5.227900966	3.964679695	1.171495542	3.384289187	0.000713628	0.029796892		ASV_3412	Unassigned	0	0	0	0	0	0
ASV_2730	5.035564029	3.983693959	1.131231286	3.521555679	0.000429023	0.02276501		ASV_2730	Eukaryota	0	0	0	0	0	0
ASV_1655	2.46895068	4.033016045	1.088652528	3.704594386	0.000211729	0.015690097		ASV_1655	Bacteria	Bacteroidota	Bacteroidia	Bacteroidales	Tannerellaceae	Parabacteroides	0
ASV_9823	8.601615479	4.051023436	1.189412559	3.405902691	0.000659457	0.027993941		ASV_9823	Eukaryota	0	0	0	0	0	0
ASV_9842	2.788921064	4.079860515	1.291665524	3.158604483	0.001585265	0.047501991		ASV_9842	Bacteria	Proteobacteria	Gammaproteobacteria	Enterobacterales	0	0	0
ASV_186	4.634411949	4.181519778	1.196914244	3.493583435	0.000476584	0.024464411		ASV_186	Bacteria	Bacteroidota	Bacteroidia	Bacteroidales	Prevotellaceae	Prevotellaceae_NK3B31_group	0
ASV_2112	6.094497531	4.192687202	1.281496857	3.271710874	0.001068988	0.036793423		ASV_2112	Unassigned	0	0	0	0	0	0
ASV_12447	2.914550137	4.207073736	0.943196458	4.460442679	8.18E-06	0.001602465		ASV_12447	Bacteria	Firmicutes	Clostridia	0	0	0	0
ASV_182	3.588407862	4.228375265	1.026371962	4.119729903	3.79E-05	0.004391454		ASV_182	Bacteria	Firmicutes	Bacilli	Erysipelotrichales	Erysipelotrichaceae	Faecalitalea	Absiella_argi
ASV_6921	3.373657012	4.229404548	1.259817086	3.357157634	0.000787482	0.031339324		ASV_6921	Bacteria	Firmicutes	Clostridia	Peptostreptococcales-Tissierellales	Peptostreptococcaceae	0	0
ASV_12450	3.500080877	4.265827798	1.28112146	3.329760629	0.000869207	0.032556905		ASV_12450	Bacteria	Firmicutes	Bacilli	Erysipelotrichales	Erysipelatoclostridiaceae	Catenibacterium	0
ASV_400	6.673706685	4.279602404	1.095764079	3.905587421	9.40E-05	0.009128983		ASV_400	Bacteria	Bacteroidota	Bacteroidia	Bacteroidales	Prevotellaceae	Alloprevotella	Prevotellaceae_bacterium
ASV_7188	6.09048982	4.28667696	1.246846856	3.43801401	0.000585997	0.025768154		ASV_7188	Eukaryota	0	0	0	0	0	0
ASV_815	7.204720278	4.383334021	1.29848429	3.375731269	0.000736198	0.029933465		ASV_815	Bacteria	Bacteroidota	Bacteroidia	Bacteroidales	Prevotellaceae	Prevotella	0
ASV_5660	6.072453656	4.397315205	1.279163823	3.437648193	0.00058679	0.025768154		ASV_5660	Unassigned	0	0	0	0	0	0
ASV_2729	4.372903122	4.473806952	1.101729888	4.060711253	4.89E-05	0.00541774		ASV_2729	Unassigned	0	0	0	0	0	0
ASV_128	12.55971272	4.552588038	1.307823873	3.48104063	0.00049947	0.024464411		ASV_128	Bacteria	Firmicutes	Negativicutes	Acidaminococcales	Acidaminococcaceae	Acidaminococcus	0
ASV_10887	12.15939464	4.565494962	1.353074604	3.374163514	0.000740404	0.029933465		ASV_10887	Eukaryota	0	0	0	0	0	0
ASV_10487	6.758752589	4.588172408	1.323134401	3.467654084	0.000525023	0.0250645		ASV_10487	Bacteria	Bacteroidota	Bacteroidia	Bacteroidales	Prevotellaceae	Prevotella	0
ASV_10504	5.863653933	4.58959403	0.939924655	4.88293823	1.05E-06	0.00066551		ASV_10504	Bacteria	Proteobacteria	Gammaproteobacteria	Enterobacterales	0	0	0
ASV_761	5.336082259	4.598571511	1.169764976	3.93119268	8.45E-05	0.008611457		ASV_761	Bacteria	Bacteroidota	Bacteroidia	Bacteroidales	Bacteroidaceae	Bacteroides	Bacteroidaceae_bacterium
ASV_10902	4.087687712	4.655068203	1.408349751	3.30533534	0.000948628	0.034581218		ASV_10902	Bacteria	Bacteroidota	Bacteroidia	Bacteroidales	Prevotellaceae	Prevotella	0
ASV_2850	13.71350831	4.728609836	1.322419537	3.575725936	0.000349257	0.02021724		ASV_2850	Unassigned	0	0	0	0	0	0
ASV_620	3.878701178	4.747128956	1.277432412	3.716148824	0.000202282	0.015690097		ASV_620	Bacteria	Bacteroidota	Bacteroidia	Bacteroidales	Prevotellaceae	Prevotella	0
ASV_7065	4.079713856	4.776713676	1.007034154	4.743348235	2.10E-06	0.00089236		ASV_7065	Bacteria	Firmicutes	0	0	0	0	0
ASV_167	8.494568491	4.944167338	1.056938568	4.677819022	2.90E-06	0.000923104		ASV_167	Bacteria	Bacteroidota	Bacteroidia	Bacteroidales	Prevotellaceae	Prevotellaceae_NK3B31_group	uncultured_organism
ASV_4135	6.6180723	4.945359071	1.286200967	3.844934967	0.000120584	0.010968875		ASV_4135	Eukaryota	0	0	0	0	0	0
ASV_2339	10.36575058	4.984951609	1.362702613	3.658136092	0.000254056	0.01659182		ASV_2339	Bacteria	Bacteroidota	Bacteroidia	Bacteroidales	Prevotellaceae	Prevotella	0
ASV_839	14.35230226	5.006884275	1.398845092	3.579298596	0.000344518	0.02021724		ASV_839	Eukaryota	0	0	0	0	0	0
ASV_12461	7.948178894	5.035077064	1.422321061	3.540042542	0.000400063	0.021977648		ASV_12461	Bacteria	Bacteroidota	Bacteroidia	Bacteroidales	Prevotellaceae	Prevotella	0
ASV_3509	7.705393309	5.05885334	1.512291142	3.34515835	0.000822356	0.032187209		ASV_3509	Eukaryota	0	0	0	0	0	0
ASV_134	13.0862746	5.06431062	1.468135214	3.449485151	0.000561657	0.025768154		ASV_134	Bacteria	Firmicutes	Negativicutes	Acidaminococcales	Acidaminococcaceae	Acidaminococcus	0
ASV_4479	3.811644268	5.150246505	1.354629011	3.801960879	0.000143555	0.012608124		ASV_4479	Unassigned	0	0	0	0	0	0
ASV_4979	6.844586415	5.176711694	1.183230161	4.375067393	1.21E-05	0.001778675		ASV_4979	Bacteria	Firmicutes	Clostridia	Oscillospirales	Ruminococcaceae	Faecalibacterium	0
ASV_10896	3.850505591	5.332288515	1.260636598	4.229837945	2.34E-05	0.003134951		ASV_10896	Bacteria	Firmicutes	Clostridia	Oscillospirales	0	0	0
ASV_1101	3.830533779	5.419716062	1.199590921	4.517970223	6.24E-06	0.00144566		ASV_1101	Unassigned	0	0	0	0	0	0
ASV_4244	11.30863778	5.441986375	1.19173893	4.566424941	4.96E-06	0.001403999		ASV_4244	Unassigned	0	0	0	0	0	0
ASV_6496	3.67734403	5.460179231	1.52328706	3.584471618	0.000337761	0.02021724		ASV_6496	Eukaryota	0	0	0	0	0	0
ASV_2424	5.925960092	5.4899956	1.308280564	4.196344234	2.71E-05	0.003445759		ASV_2424	Eukaryota	0	0	0	0	0	0
ASV_11861	4.324962304	5.594456796	1.263505558	4.427726307	9.52E-06	0.001617033		ASV_11861	Eukaryota	0	0	0	0	0	0
ASV_37	44.41937914	5.638275342	1.290974373	4.367457217	1.26E-05	0.001778675		ASV_37	Bacteria	Proteobacteria	Gammaproteobacteria	Pseudomonadales	Pseudomonadaceae	Pseudomonas	0
ASV_3376	5.392686955	6.011767092	1.251605095	4.803245939	1.56E-06	0.000795244		ASV_3376	Bacteria	Actinobacteriota	Actinobacteria	0	0	0	0
ASV_180	12.59119391	6.062041076	1.382595599	4.384536649	1.16E-05	0.001778675		ASV_180	Bacteria	Bacteroidota	Bacteroidia	Bacteroidales	Prevotellaceae	Prevotellaceae_NK3B31_group	0
ASV_2425	8.513020795	6.626308645	1.174304869	5.64274987	1.67E-08	1.42E-05		ASV_2425	Bacteria	Proteobacteria	Gammaproteobacteria	0	0	0	0
ASV_7190	2.66554421	6.940561065	1.658101303	4.18584863	2.84E-05	0.003445759		ASV_7190	Unassigned	0	0	0	0	0	0
ASV_10474	4.726944219	9.709590227	1.380858323	7.031561506	2.04E-12	2.60E-09		ASV_10474	Unassigned	0	0	0	0	0	0
ASV_2346	3.271719899	23.80994391	1.406677412	16.92637111	2.88E-64	7.32E-61		ASV_2346	Bacteria	Firmicutes	Negativicutes	Veillonellales-Selenomonadales	Veillonellaceae	Megasphaera	0
